# Supplementary material for: Phosphoproteome data from abscisic acid and ethylene treated Glycine max leaves
Source: Data Brief. 2018 Aug 21;20:516–20. doi: 10.1016/j.dib.2018.08.037 (PMC6126080; doi:10.1016/j.dib.2018.08.037)
Supplement: Supplementary file 2 — Supplementary material Supplementary Table 1. List of the identified phosphopeptides in response to ABA, ET and combined ABA+ET treatment in soybean leaves. [file mmc2.xlsx]

## Sheet: Perseus export table
Supplementary Table 1: List of the identified phosphopeptides in response to ABA, ET and combined ABA+ET treatment in soybean leaves.
Protein	Description	Localization Prediction	Control_1	Control_2	Control_3	ABA_1	ABA_2	ABA_3	Ethylene_1	Ethylene_2	Ethylene_3	ABA+ET_1	ABA+ET_2	ABA+ET_3	Amino acid	Charge	Multiplicity	Motifs	ANOVA Significant	Localization prob	PEP	Score	Delta score	Score for localization	Mass error [ppm]	Intensity	Position	#NAME?	Positions within proteins	Sequence window
Glyma.08G034300.2.p	NADP-malic enzyme 4	Chloroplast	26.4112	26.0836	25.9515	26.9035	26.4188	25.6187	27.4982	27.0251	27.1645	28.4334	27.4012	28.0894	S	2	___1	Casein kinase II substrate motif;ERK1,2 kinase substrate motif;G protein-coupled receptor kinase 1 substrate motif;Growth associated histone HI kinase substrate motif;GSK-3, ERK1, ERK2, CDK5 substrate motif;PKA kinase substrate motif;PKC kinase substrate motif;WW domain binding motif	+	1	8.10498e-178	136.33	121.36	117.08	-0.34004	1942700000	18	2.469	18;18;18;18;18;18;18;18;60	STLKALRDGESVLDLSPRSTVSGGVEDIYGE
Glyma.02G282500.1.p	photosystem II subunit P-1	Chloroplast	23.4967	20.889	20.6945	18.9758	20.068	20.9945	17.5668	17.4363	19.6355	20.7016	20.8459	20.6981	S	2	___1	Casein kinase I substrate motif;Casein kinase II substrate motif;PKA kinase substrate motif;PKC kinase substrate motif;Pyruvate dehydrogenase kinase substrate motif	+	0.919945	0.000213727	40.798	34.522	40.798	-1.435	20548000	142	1.54632	142;148	STTNVVVTITPTDKKSITDYGSPEEFLSKVD
Glyma.20G150900.1.p	Aluminium induced protein with YGL and LRDR motifs	Chloroplast	20.4024	18.1599	22.8426	22.6144	23.6248	23.2425	17.6073	16.6377	17.9391	19.0977	17.3785	18.7996	S	2	___1	MDC1 BRCT domain binding motif;Plk1 PBD domain binding motif	+	0.543715	1.44273e-17	85.469	73.411	60.489	0.89478	36801000	216	2.26616	216;216	EHPLNEVKPVPRVDSSGQVCGATFKVDAEAK
Glyma.13G312300.2.p	BRI1 suppressor 1 (BSU1)-like 2	Chloroplast	19.286	16.3963	16.8585	18.3514	17.0981	17.8555	19.3123	16.6273	17.8876	23.2839	18.7947	21.7875	S	3	___2	Casein kinase II substrate motif;Cdc2 kinase substrate motif;CDK kinase substrate motif;CDK1,2,4,6 kinase substrate motif;ERK1,2 kinase substrate motif;Growth associated histone HI kinase substrate motif;GSK-3, ERK1, ERK2, CDK5 substrate motif;MAPKAPK2 kinase substrate motif;WW domain binding motif	+	0.842516	3.70201e-09	47.472	42.946	47.472	-0.27015	20425000	726	1.37276	726;950;963;967;963;967	KLIHPLPPAISSPETSPERHIEDTWMQELNA
Glyma.01G211200.2.p	stress-inducible protein, putative	Cytoplasmic	18.2856	20.9035	22.3512	17.472	17.4336	17.3121	19.1241	21.6016	22.669	18.7175	18.2044	18.4413	S	2	___1	Casein kinase II substrate motif;ERK1,2 kinase substrate motif;GSK-3, ERK1, ERK2, CDK5 substrate motif;WW domain binding motif	+	1	0.0114164	41.242	22.142	41.242	0.35202	17163000	520	1.46835	520;520;520	RTCIQQINKASRGDLSPDELKERQAKAMQDP
Glyma.02G151400.6.p	BRI1 suppressor 1 (BSU1)-like 1	Cytoplasmic	18.897	21.1933	18.5169	18.9791	18.0066	17.1563	21.5247	21.6691	19.4473	21.2542	20.6494	21.0526	S	2	___1	14-3-3 domain binding motif;AMP-activated protein kinase substrate motif;Calmodulin-dependent protein kinase I substrate motif;Calmodulin-dependent protein kinase II alpha substrate motif;Calmodulin-dependent protein kinase II substrate motif;Calmodulin-dependent protein kinase IV substrate motif;Chk1 kinase substrate motif;HMGCoA Reductase kinase substrate motif;Phosphorylase kinase substrate mo…	+	0.999991	4.32919e-05	58.885	43.34	58.885	0.90697	17755000	147	1.53472	147;287;492;492;287;492;492	AKEALGNLGGMVRQLSLDQFENESRRMIPVN
Glyma.14G018300.3.p	microtubule-associated proteins 65-1	Cytoplasmic	25.4314	24.4368	24.6255	25.3954	25.6843	24.964	25.9054	25.7985	26.1688	25.5749	25.5994	25.6485	S	2	___1	ERK1,2 kinase substrate motif;GSK-3, ERK1, ERK2, CDK5 substrate motif;WW domain binding motif	+	1	0	168.69	153.7	117.65	-1.2756	757580000	581	1.71699	581;581;581;581;589	EDAASHVSGTEPIPASP______________
Glyma.12G028300.2.p	cell elongation protein / DWARF1 / DIMINUTO (DIM)	Cytoplasmic	18.8818	19.8406	19.7115	21.1111	18.3402	19.3395	16.2244	17.6083	18.5266	21.1425	20.9475	20.5576	S	2	___1	Casein kinase II substrate motif;G protein-coupled receptor kinase 1 substrate motif	+	1	2.76695e-05	75.819	58.608	75.819	0.012454	11382000	2	1.85416	2;2;2;2	______________MSDLEAPLRPKRKKVWV
Glyma.12G194800.3.p	syntaxin of plants 131	Cytoplasmic	21.6847	17.7877	20.5772	19.9155	17.4888	18.1297	21.7498	21.3825	21.3831	23.6547	23.1312	22.0844	S	2	___1	14-3-3 domain binding motif;Calmodulin-dependent protein kinase I substrate motif;Calmodulin-dependent protein kinase II substrate motif;Calmodulin-dependent protein kinase IV substrate motif;Chk1 kinase substrate motif;PKA kinase substrate motif;PKC kinase substrate motif	+	0.993043	8.07896e-07	76.358	67.657	76.358	-2.5177	45779000	9	1.94713	9;34;34;34	_______MGQVPRSNSDMGMEAFNKQIHEAD
Glyma.16G040300.2.p	F20H23.8 PROTEIN-RELATED	Cytoplasmic	19.9492	16.879	16.4923	17.6589	17.5898	17.9966	21.2961	20.7503	17.1218	22.8262	22.194	20.9296	S	2	___1	ERK1,2 kinase substrate motif;Growth associated histone HI kinase substrate motif;GSK-3, ERK1, ERK2, CDK5 substrate motif;PKA kinase substrate motif;PKC kinase substrate motif;WW domain binding motif	+	1	2.82089e-08	66.893	57.785	66.893	-1.496	39828000	148	1.58235	148;148	FEDKGGDQAQEIIMASPRMKIEKEIDTIMDC
Glyma.20G111200.1.p	clathrin adaptor complexes medium subunit family protein	Golgi	21.6762	20.0907	19.2404	18.8238	18.8563	18.9627	23.4559	20.9675	21.2797	20.7797	20.526	20.0188	S	2	___1	PKA kinase substrate motif;PKC kinase substrate motif	+	0.926663	0.00214165	41.088	32.681	41.088	-0.048368	26326000	189	1.54456	189;189	NRGDKGGFGPLQSMGSGRIENSFSDLSISSS
Glyma.11G169700.2.p	fructose-2,6-bisphosphatase	Mitochondrial	17.1328	17.3523	16.8142	18.1261	17.0741	18.6141	18.0675	17.7239	17.3088	22.1207	20.8677	18.3616	T	2	___1	PKA kinase substrate motif	+	0.607868	0.000667149	57.175	39.102	57.175	1.9869	9120700	256	1.74042	256;259;247;216;259;259	KIFQSSGMVESKSVGTFSPLQKQESQRGLFV
Glyma.01G209200.1.p	RGPR-related	Nuclear	21.4456	21.6503	21.8155	19.286	20.842	18.7218	20.5022	21.2016	20.5025	21.1502	21.2429	21.4282	S	2	___1	14-3-3 domain binding motif;Calmodulin-dependent protein kinase II substrate motif;Casein kinase II substrate motif;G protein-coupled receptor kinase 1 substrate motif;PKA kinase substrate motif;PKC kinase substrate motif;Pyruvate dehydrogenase kinase substrate motif	+	0.993371	0.00790878	45.433	29.994	45.433	-1.4628	25216000	1097	1.80107	1097	WTADNNKMAKPNRSISEPDIGRTPRQETTSP
Glyma.19G132200.5.p	Plant protein 1589 of unknown function	Nuclear	19.097	18.0715	17.4608	22.52	20.9748	20.7584	22.7669	20.9535	21.0748	21.7919	21.0268	19.4967	S	2	___1	ERK1,2 kinase substrate motif;G protein-coupled receptor kinase 1 substrate motif;Growth associated histone HI kinase substrate motif;GSK-3, ERK1, ERK2, CDK5 substrate motif;WW domain binding motif	+	0.999992	5.10931e-09	60.489	49.845	60.489	-2.0801	29407000	298	1.88022	298;298;298;298;298;298;298;298;303	ADFSQSSDILETYSRSPFLATDNENFLDRGE
Glyma.04G033500.1.p	J-domain protein required for chloroplast accumulation response 1	Nuclear	21.7331	22.0671	22.2415	20.722	21.9075	19.8726	21.0352	17.7148	18.824	21.1392	21.4602	22.1021	S	2	___1	Casein kinase II substrate motif;G protein-coupled receptor kinase 1 substrate motif;GSK3 kinase substrate motif	+	1	0.00316889	50.354	35.21	42.083	-0.50489	30732000	118	1.32972	118;129;129;129;129;129	VCSTPKKRVGDAFALSRVSSPLPPAADPVFG
Glyma.04G156200.1.p	Tetratricopeptide repeat (TPR)-like superfamily protein	Nuclear	22.318	21.985	22.7923	19.0412	17.9345	16.993	22.9074	22.067	23.8919	22.3975	22.493	22.6841	S	2	___1	Cdc2 kinase substrate motif;CDK kinase substrate motif;CDK1,2,4,6 kinase substrate motif;ERK1,2 kinase substrate motif;GSK-3, ERK1, ERK2, CDK5 substrate motif;WW domain binding motif	+	0.996951	3.00514e-14	51.577	46.282	42.863	-0.33287	62259000	1671	4.03464	1671;1483;1678	TVFLSGEPSPDGNPNSPPRIMNPHATEFVPG
Glyma.08G091000.1.p	CCCH-type zinc finger family protein	Nuclear	21.0585	19.8067	20.7225	22.7399	23.5151	21.8186	19.9212	21.7612	22.1189	19.9571	18.4751	17.086	S	2	___1	b-Adrenergic Receptor kinase substrate motif;PKA kinase substrate motif;PKC kinase substrate motif	+	0.5	8.67133e-07	49.595	38.95	42.314	1.4011	36624000	277	2.0741	280;277	HNFQSGKDSDEFLRESSPGFDVLVADELRNS
Glyma.08G091000.1.p	CCCH-type zinc finger family protein	Nuclear	21.0585	19.8067	20.7225	22.7399	23.5151	21.8186	19.9212	21.7612	22.1189	18.6469	19.1171	18.5138	S	2	___1	14-3-3 domain binding motif;Calmodulin-dependent protein kinase II substrate motif;Calmodulin-dependent protein kinase IV substrate motif;ERK1,2 kinase substrate motif;GSK-3, ERK1, ERK2, CDK5 substrate motif;MDC1 BRCT domain binding motif;PKA kinase substrate motif;PKC epsilon kinase substrate motif;PKC kinase substrate motif;Plk1 PBD domain binding motif;WW domain binding motif	+	0.5	8.67133e-07	49.595	38.95	42.314	1.4011	36624000	278	2.03917	281;278	NFQSGKDSDEFLRESSPGFDVLVADELRNSD
Glyma.06G037000.1.p	Protein of unknown function (DUF1645)	Nuclear	19.0464	18.3792	17.3886	17.9292	17.0332	16.6748	17.3471	20.3244	22.5685	20.5179	21.0225	22.0318	S	2	___1	BARD1 BRCT domain binding motif;Casein kinase II substrate motif;G protein-coupled receptor kinase 1 substrate motif	+	0.992189	0.000711071	41.088	33.222	41.088	3.2259	15331000	131	1.3027	131	REAFSTRKKKEEGDLSEEEQETRGRDRTASS
Glyma.08G122700.2.p	Kinase-related protein of unknown function (DUF1296)	Nuclear	19.2821	20.9746	20.6472	18.6667	17.5781	17.6323	21.6826	23.179	22.4131	22.7428	21.3947	22.2934	S	2	___1	Casein kinase II substrate motif	+	0.985541	7.10112e-22	67.11	59.978	60.735	-0.86925	38945000	311	3.52423	311;311	EDDPVENPDIVGSAKSISEENPESTSVFDGS
Glyma.18G101400.2.p	ARM repeat superfamily protein	Nuclear	18.3154	18.3639	16.9216	18.7196	20.9747	19.3338	18.6523	17.6867	18.837	19.6057	20.3942	20.7884	S	3	___1	14-3-3 domain binding motif;Calmodulin-dependent protein kinase II substrate motif;Calmodulin-dependent protein kinase IV substrate motif;Chk1 kinase substrate motif;G protein-coupled receptor kinase 1 substrate motif;PAK2 kinase substrate motif;PKA kinase substrate motif;PKA, PKG kinase substrate motif;PKC epsilon kinase substrate motif;PKC kinase substrate motif;PKG kinase substrate motif	+	1	0.000120872	40.941	33.576	40.941	1.78	6912400	350	1.63891	350;414;416	KELNPEFFQKLERRGSDDLPVEVVVPRRGLN
Glyma.10G147400.3.p	Unknown	Nuclear	17.5829	20.2518	20.4605	22.5484	22.385	21.3283	23.1127	22.5771	23.4264	20.7963	22.1013	22.7538	S	2	___1	Casein kinase II substrate motif;MAPKAPK2 kinase substrate motif;PKA kinase substrate motif;PKC kinase substrate motif	+	0.967604	2.6788e-44	98.175	92.964	98.175	0.17667	59503000	157	1.80694	157;157;157	KENENTNSNTPSKKRSFSEINLDGADETATR
Glyma.10G263700.3.p	PTEN 2	Nuclear	21.1292	21.0054	20.0188	21.5152	19.0232	19.9555	18.9891	20.8286	17.8805	21.8709	23.3057	24.023	S	4	___1	Casein kinase I substrate motif;Casein kinase II substrate motif;G protein-coupled receptor kinase 1 substrate motif	+	0.946087	3.55793e-13	45.363	39.972	45.363	-0.32781	50319000	387	1.79147	387;387;513;514;514	NADKESDSHDKDDVFSDGEAEQSASSRSKQT
Glyma.12G074100.6.p	phototropin 1	Nuclear	22.3192	21.7215	21.4531	17.9024	21.967	20.2461	19.3251	20.3254	20.5246	22.57	23.0784	23.3327	S	3	___1	Casein kinase II substrate motif;PKA kinase substrate motif;PKC kinase substrate motif	+	0.999537	3.09946e-08	43.696	40.041	43.696	-1.8921	47739000	11	1.5762	11;11;11;11;11;11	_____MEAFPRDQRGSLEVFNPSSSYSTEKS
Glyma.16G096600.2.p	phototropin 2	Nuclear	20.9133	20.688	17.1079	19.1579	16.7966	17.2063	21.1592	18.6438	17.8807	22.3745	22.8415	23.075	S	2	___1		+	0.935719	1.74114e-10	61.477	49.276	61.477	-0.71224	27141000	143	1.72341	143;143	NSRNFKALGGENTSGSFDGDRSRNLSDRFVE
Glyma.17G112500.2.p	WUS-interacting protein 2	Nuclear	21.2058	20.5068	21.2954	21.3701	19.9197	19.7902	21.4717	21.2552	21.57	21.4226	22.1954	22.5818	T	3	___1	Calmodulin-dependent protein kinase II substrate motif;Calmodulin-dependent protein kinase IV substrate motif;Casein kinase II substrate motif;Chk1 kinase substrate motif;ERK1,2 kinase substrate motif;Growth associated histone HI kinase substrate motif;GSK3, Erk1, Erk2 and CDK5 kinase motif;GSK-3, ERK1, ERK2, CDK5 substrate motif;PKA kinase substrate motif;PKC kinase substrate motif;WW domain bin…	+	0.998539	1.13556e-33	76.161	71.855	76.161	1.0834	89072000	288	1.51043	288;288	GLAAANNAAILKRPRTPPSNNPAMDYQTADS
Glyma.07G086900.1.p	serine-rich protein-related	Nuclear	18.8467	16.8095	16.2237	17.9509	18.0796	16.8512	18.0656	18.2806	17.9959	19.2113	22.255	23.7769	S	3	___2	Casein kinase II substrate motif;ERK1,2 kinase substrate motif;Growth associated histone HI kinase substrate motif;GSK-3, ERK1, ERK2, CDK5 substrate motif;PKA kinase substrate motif;PKC kinase substrate motif;WW domain binding motif	+	0.638116	3.76621e-19	51.783	47.477	51.783	0.28208	28746000	38	1.8809	38	SMASQGHGNKLIVSTSPKSDSGGGGGGTGSL
Glyma.07G198600.2.p	Ribosomal protein S6e	Nuclear	23.8183	18.2152	15.3174	23.7738	19.4953	19.3992	26.3649	24.3795	24.2043	24.8578	25.5442	25.8873	S	2	___2	Calmodulin-dependent protein kinase II substrate motif;Casein kinase II substrate motif;Chk1 kinase substrate motif;G protein-coupled receptor kinase 1 substrate motif;GSK3 kinase substrate motif;PAK2 kinase substrate motif;PKA kinase substrate motif;PKC kinase substrate motif	+	0.999999	8.88854e-69	109.77	99.318	102.47	0.9771	377750000	175	1.3809	175;237	KEQRDRRSESLAKRRSKLSSAAKPTVTA___
Glyma.07G198600.2.p	Ribosomal protein S6e	Nuclear	23.8183	18.2152	15.3174	23.7738	19.4953	19.3992	26.3649	24.4234	24.2043	24.8578	25.5442	25.8873	S	2	___2	PKA kinase substrate motif;PKC kinase substrate motif	+	0.999951	8.88854e-69	109.77	99.318	62.94	0.69101	458440000	178	1.38428	178;240	RDRRSESLAKRRSKLSSAAKPTVTA______
Glyma.07G198600.2.p	Ribosomal protein S6e	Nuclear	20.1095	17.5003	17.0314	21.6911	18.3152	17.6801	23.9946	21.4356	21.3409	22.7365	24.2543	25.0132	S	2	___2	G protein-coupled receptor kinase 1 substrate motif;MAPKAPK2 kinase substrate motif;MDC1 BRCT domain binding motif;PKA kinase substrate motif;PKC kinase substrate motif;Plk1 PBD domain binding motif	+	0.999851	1.0378e-06	70.837	56.609	62.94	0.69101	161660000	179	2.08144	179;241	DRRSESLAKRRSKLSSAAKPTVTA_______
Glyma.07G019400.3.p	Protein curvature thylakoid 1C, chloroplastic	PlasmaMembrane	18.8177	20.9843	21.4705	19.9704	20.3285	19.7183	21.1195	21.1463	21.4715	21.5145	22.4352	22.9012	S	2	___1	Casein kinase II substrate motif;G protein-coupled receptor kinase 1 substrate motif;GSK3 kinase substrate motif;PKA kinase substrate motif;PKC kinase substrate motif	+	0.984284	1.10157e-12	58.024	52.969	58.024	0.078111	34296000	46	1.50952	46;46;46;46;46	LLSGRWNRVSFVVKASGESSESSTTLTVFKS
Glyma.09G018600.1.p	ferric reduction oxidase 7	PlasmaMembrane	19.5432	19.9539	20.4117	20.8953	17.5487	17.8274	20.4878	20.63	20.9439	21.1294	22.6626	23.4292	S	2	___1	ERK1,2 kinase substrate motif;Growth associated histone HI kinase substrate motif;GSK-3, ERK1, ERK2, CDK5 substrate motif;MAPKAPK2 kinase substrate motif;PKA kinase substrate motif;PKC kinase substrate motif;WW domain binding motif	+	0.999155	4.7289e-42	99.055	80.431	99.055	2.3156	34587000	13	1.69644	13	___MEKNSLDYSPLLSPRGDENGSETTASPL
Glyma.20G177200.2.p	cytosolic invertase 2	PlasmaMembrane	18.2859	19.5648	20.117	20.4726	21.4743	19.8121	20.0088	20.935	19.1029	20.9682	22.5427	23.3299	S	2	___1	Casein kinase I substrate motif;ERK1,2 kinase substrate motif;GSK-3, ERK1, ERK2, CDK5 substrate motif;WW domain binding motif	+	0.999669	2.35973e-46	100.04	91.185	100.04	-0.3656	33401000	65	1.59242	65;65;65;65;65;65	SIGLARAGLDNYDTYSPGGRSGFNTPASSTR
Glyma.15G124700.1.p	ferric reduction oxidase 7	PlasmaMembrane	18.2403	17.4606	17.3392	18.6374	18.1476	17.1674	21.1041	17.1958	18.8515	20.9504	22.1349	22.7271	S	2	___1	ERK1,2 kinase substrate motif;Growth associated histone HI kinase substrate motif;GSK-3, ERK1, ERK2, CDK5 substrate motif;MAPKAPK2 kinase substrate motif;PKA kinase substrate motif;PKC kinase substrate motif;WW domain binding motif	+	0.987066	8.85165e-05	64.52	51.512	64.52	0.70875	18949000	13	2.17553	13	___MEKNSVDYSPLLSPRGDETAIKTTSFLV
Glyma.10G168100.1.p	ammonium transporter 1;2	PlasmaMembrane	17.5986	17.9461	17.0349	18.8145	18.2309	18.1918	18.3355	18.0485	17.4638	18.1617	20.5569	21.7545	T	3	___1		+	0.99981	4.67914e-05	47.082	37.169	47.082	-0.85128	7735300	462	1.40395	462;462;483	LLRISRDDETAGMDLTRHGGFAYAYHDDEDG
Glyma.08G201300.2.p	pleiotropic drug resistance 7	PlasmaMembrane	18.8922	17.7052	17.2651	17.5503	17.9413	18.246	18.3708	17.5037	18.9464	18.926	21.7045	23.0938	S	3	___2	Casein kinase II substrate motif;G protein-coupled receptor kinase 1 substrate motif;GSK3 kinase substrate motif;PKA kinase substrate motif;PKC kinase substrate motif	+	0.999501	0.000952181	44.252	38.749	44.252	-0.84883	18243000	27	1.65129	27;27;27	RSISRSSWKMEEVFASGRYSRRTSHVDEDEE
Glyma.08G201300.2.p	pleiotropic drug resistance 7	PlasmaMembrane	18.2379	17.0723	16.8539	18.2341	16.3542	17.9904	18.3708	17.015	18.3546	18.4205	21.536	23.0938	S	3	___2	Casein kinase II substrate motif;G protein-coupled receptor kinase 1 substrate motif;GSK3 kinase substrate motif;MAPKAPK2 kinase substrate motif;PKA kinase substrate motif;PKC kinase substrate motif	+	0.999501	0.000952181	44.252	38.749	44.252	-0.84883	18243000	31	1.50161	31;31;31	RSSWKMEEVFASGRYSRRTSHVDEDEEALKW
Glyma.11G082700.1.p	Transmembrane amino acid transporter family protein	PlasmaMembrane	20.6889	17.3233	17.068	17.9942	17.9075	18.1335	16.8778	17.4744	16.8203	23.6263	19.3451	22.1993	T	2	___2	ERK1,2 kinase substrate motif;G protein-coupled receptor kinase 1 substrate motif;Growth associated histone HI kinase substrate motif;GSK3, Erk1, Erk2 and CDK5 kinase motif;GSK-3, ERK1, ERK2, CDK5 substrate motif;MAPKAPK2 kinase substrate motif;PKA kinase substrate motif;PKC kinase substrate motif;RAF1 kinase substrate motif;WW domain binding motif	+	1	0.000312002	69.261	56.645	62.287	1.6065	27589000	13	1.70709	13;13	___MGEAKEIWSAPITPRTASVVGTPVVASP
Glyma.01G121400.3.p	HEAT repeat-containing protein	Nuclear	19.9118	19.155	16.5434	19.899	17.7933	17.6857	18.7157	18.6879	17.9907	23.2915	19.7342	22.1057	S	3	___1	BARD1 BRCT domain binding motif;Casein kinase II substrate motif;G protein-coupled receptor kinase 1 substrate motif	+	0.977446	2.15938e-08	42.705	28.343	42.705	-2.3148	23512000	382	1.36501	382;382;382	TLARKRSGSQIGGDLSEDEETPGKRVRTTIV
Glyma.04G044900.1.p	salt tolerance zinc finger	Nuclear	19.5009	18.9011	17.945	18.4043	18.9416	21.2193	21.9517	23.9683	24.3214	21.5768	24.0002	22.3846	S	2	___1	Casein kinase II substrate motif;ERK1,2 kinase substrate motif;G protein-coupled receptor kinase 1 substrate motif;Growth associated histone HI kinase substrate motif;GSK-3, ERK1, ERK2, CDK5 substrate motif;PKA kinase substrate motif;PKC kinase substrate motif;WW domain binding motif	+	1	4.81226e-97	117.79	107.48	91.961	-0.22692	67398000	8	2.24806	8	________MALEALQSPRTATPSFSPFEETN
Glyma.01G115900.1.p	light harvesting complex photosystem II	Chloroplast	21.7155	22.4873	21.3266	24.5322	22.165	22.5141	24.4201	19.9858	19.3282	24.2238	22.6841	23.7106	S	3	___1	Casein kinase II substrate motif;G protein-coupled receptor kinase 1 substrate motif;GSK3 kinase substrate motif;PKA kinase substrate motif;PKC kinase substrate motif		0.994068	2.91323e-80	110.24	99.69	103.9	-0.30814	454970000	48	0.525378	48	FGKKKAAAPKKVSRGSGSSSDRPLWYPGAKA
Glyma.01G205400.2.p	Ribosomal protein L19 family protein	Chloroplast	23.9431	25.5008	25.4598	24.9735	26.984	26.8826	25.1553	17.8636	27.3254	25.9465	26.9569	26.2833	S	2	___1	Casein kinase I substrate motif;Casein kinase II substrate motif;G protein-coupled receptor kinase 1 substrate motif		0.964594	0	182.98	170.51	182.98	0.19128	864320000	83	0.280938	83;84	SDNAEKVSEGEAEQVSDSEAPKSPRKPRVKL
Glyma.02G147300.1.p	chloroplast stem-loop binding protein of 41 kDa	Chloroplast	23.7607	22.3687	21.7538	23.5292	22.694	22.8052	23.4763	23.1959	23.328	23.471	23.2791	23.2431	S	2	___1	Casein kinase I substrate motif;PKA kinase substrate motif;PKC kinase substrate motif		1	4.80705e-06	77.062	49.238	56.205	0.47477	111270000	384	0.310974	384;385	KERFEEYVKIGRDKKSIQFELDDKILEALKV
Glyma.02G228700.1.p	fructose-2,6-bisphosphatase	Chloroplast	22.8764	25.9625	26.0912	22.99	25.3435	25.0964	23.4345	25.8512	26.1771	23.5943	26.1186	24.4358	S	2	___1	AMP-activated protein kinase substrate motif;Calmodulin-dependent protein kinase II substrate motif;Casein kinase II substrate motif;Chk1 kinase substrate motif;HMGCoA Reductase kinase substrate motif;Phosphorylase kinase substrate motif;PKA kinase substrate motif;PKC kinase substrate motif		0.999894	3.16548e-257	152.07	128.89	152.07	0.07706	551980000	265	0.0379017	265	DPSKVYQSPGMVKSQSVGTISPLQKEDDLRG
Glyma.06G186400.1.p	ADP-glucose pyrophosphorylase family protein	Chloroplast	18.7275	22.3143	23.7639	18.9003	23.3568	23.0106	18.38	22.3529	23.3807	23.2542	22.7254	23.0779	S	2	___1	14-3-3 domain binding motif;Calmodulin-dependent protein kinase II substrate motif;Casein kinase II substrate motif;G protein-coupled receptor kinase 1 substrate motif;MAPKAPK2 kinase substrate motif;PAK2 kinase substrate motif;PKA kinase substrate motif;PKC epsilon kinase substrate motif;PKC kinase substrate motif		0.57867	1.84996e-12	81.594	74.139	49.595	-0.22473	154570000	216	0.103748	216;216;216	GVSTQRKDRANLRRVSSFEAMQPDTRSLPVN
Glyma.06G186400.1.p	ADP-glucose pyrophosphorylase family protein	Chloroplast	20.9299	21.151	21.7069	17.8567	22.6186	22.4283	20.4396	22.8278	22.899	19.3019	24.0089	20.8709	S	2	___1	14-3-3 domain binding motif;AMP-activated protein kinase substrate motif;Calmodulin-dependent protein kinase I substrate motif;Calmodulin-dependent protein kinase II alpha substrate motif;Calmodulin-dependent protein kinase II substrate motif;Calmodulin-dependent protein kinase IV substrate motif;Casein kinase II substrate motif;Chk1 kinase substrate motif;Doublecortin kinase-1 kinase substrate m…		0.999045	2.52413e-99	121.42	102.6	95.57	0.066441	717040000	217	0.0510697	217;217;217	VSTQRKDRANLRRVSSFEAMQPDTRSLPVNY
Glyma.06G162500.3.p	TUDOR-SN protein 1	Chloroplast	19.9163	18.894	20.4037	18.3963	22.7076	20.4789	20.7297	21.8348	21.7476	23.5277	22.1008	23.052	S	3	___1	BARD1 BRCT domain binding motif;Casein kinase I substrate motif;Casein kinase II substrate motif		0.991753	7.46512e-34	78.758	75.957	68.639	0.079073	90360000	973	1.24984	973;973;973;973	AKTSRRGMWQYGDIQSDDEDTAPPPRKTGGG
Glyma.04G229000.1.p	60S acidic ribosomal protein family	Chloroplast	25.875	17.5529	17.591	25.7035	17.6822	17.3635	24.2245	17.5599	18.5776	25.9187	18.1567	23.3314	S	2	___1	AMP-activated protein kinase substrate motif;b-Adrenergic Receptor kinase substrate motif;Casein kinase II substrate motif;HMGCoA Reductase kinase substrate motif;PKA kinase substrate motif;PKC kinase substrate motif;Pyruvate dehydrogenase kinase substrate motif		1	2.98547e-29	88.872	85.01	63.225	-1.8276	542670000	100	0.108946	100	AAPAAEEKKEEVKEESDDDMGFGLFD_____
Glyma.05G128000.1.p	chlorophyll A/B binding protein 1	Chloroplast	19.1437	18.5044	16.6382	22.1556	17.3882	17.6737	18.7926	20.405	19.9773	23.0783	20.7712	22.3092	S	2	___1	Casein kinase II substrate motif;ERK1,2 kinase substrate motif;GSK-3, ERK1, ERK2, CDK5 substrate motif;WW domain binding motif		0.929424	2.25821e-06	63.681	54.637	63.681	0.65307	26594000	45	1.14265	45	RVSMRKTVTKQASSGSPWYGPDRVKYLGPFS
Glyma.05G174300.1.p	60S acidic ribosomal protein family	Chloroplast	25.7354	20.8515	19.1895	25.6245	23.5347	20.4025	17.5041	23.9255	18.6004	23.6879	23.3462	23.574	S	2	___1	b-Adrenergic Receptor kinase substrate motif;Casein kinase I substrate motif;Casein kinase II substrate motif;Pyruvate dehydrogenase kinase substrate motif		1	8.53493e-12	75.911	67.249	75.911	-0.49864	177250000	115	0.363121	115;110	AAPAAEKKEEKVEEESDDDMGLGLFD_____
Glyma.05G184000.2.p	Ribosomal protein L6 family protein	Chloroplast	18.0133	22.6046	22.5477	19.797	22.3258	22.4613	17.4253	23.1615	21.7768	20.0896	19.1452	19.7748	S	2	___1	AMP-activated protein kinase substrate motif;b-Adrenergic Receptor kinase substrate motif;Casein kinase II substrate motif;PKA kinase substrate motif;Pyruvate dehydrogenase kinase substrate motif		1	0.00217983	51.998	30.603	47.302	0.12862	39659000	174	0.104647	174;206;207;207;204	DDQKTVDAAVLKAIESVPDLKSYLGARFSLK
Glyma.16G029300.1.p	0	Chloroplast	22.623	17.1602	16.3167	17.864	18.2287	19.2629	21.4645	18.9057	20.155	21.4954	23.1369	18.2123	S	2	___1	Casein kinase II substrate motif;G protein-coupled receptor kinase 1 substrate motif;GSK3 kinase substrate motif;PKA kinase substrate motif;PKC kinase substrate motif		0.49994	3.6524e-118	117.38	105.37	117.38	-1.9673	29459000	63	0.391466	63;63;63;63	HFSVSRKSSLLQTRASSEESSSVDANEVFTD
Glyma.16G029300.1.p	0	Chloroplast	22.623	18.0561	17.5232	18.5628	17.5761	18.5921	21.4645	18.9057	20.155	21.6501	23.1369	18.6765	S	2	___1	14-3-3 domain binding motif;Calmodulin-dependent protein kinase II substrate motif;Casein kinase II substrate motif;G protein-coupled receptor kinase 1 substrate motif;GSK3 kinase substrate motif;MDC1 BRCT domain binding motif;PKA kinase substrate motif;PKC kinase substrate motif;Plk1 PBD domain binding motif		0.49994	3.6524e-118	117.38	105.37	117.38	-1.9673	29459000	64	0.53824	64;64;64;64	FSVSRKSSLLQTRASSEESSSVDANEVFTDL
Glyma.08G044100.1.p	Phosphoglucomutase/phosphomannomutase family protein	Chloroplast	21.4761	18.4638	17.5523	22.0454	17.7163	17.1857	22.5125	16.8329	16.4604	22.421	24.4826	18.298	S	3	___1			0.499998	1.27007e-31	71.297	64.421	71.297	-1.5982	60112000	124	0.37639	124	GADGSRATGAFILTASHNPGGPNEDFGIKYN
Glyma.08G082900.1.p	chlorophyll A/B binding protein 1	Chloroplast	20.7855	19.7538	16.8285	22.3687	18.0112	18.4459	20.7371	17.5735	18.0621	20.2461	21.3889	18.1202	S	2	___1	Casein kinase II substrate motif;ERK1,2 kinase substrate motif;GSK-3, ERK1, ERK2, CDK5 substrate motif;WW domain binding motif		0.593561	0.000198588	48.216	34.207	48.216	2.1603	15059000	45	0.0819349	45	RVSMRKTVTKQVSSGSPWYGPDRVKYLGPFS
Glyma.15G112500.1.p	fibrillin	Chloroplast	21.56	22.1308	22.428	18.6895	22.4579	20.7806	18.5221	21.4456	22.1723	19.1076	19.7503	18.3464	S	2	___1	BARD1 BRCT domain binding motif;Casein kinase II substrate motif		0.810679	0.00027992	54.09	38.928	54.09	0.16551	28472000	50	0.766644	50;57	PVGRPRLLVRVRAVTSDDEWGPEKEEAYGGG
Glyma.10G193500.1.p	Fe superoxide dismutase 2	Chloroplast	24.1392	17.0293	17.6011	24.1692	19.0994	17.8615	25.6601	19.2957	19.7707	23.6512	25.6505	19.6526	S	3	___1	Casein kinase II substrate motif;DNA dependent Protein kinase substrate motif;ERK1,2 kinase substrate motif;GSK-3, ERK1, ERK2, CDK5 substrate motif;WW domain binding motif		1	2.70415e-33	77.241	68.732	47.331	-0.25199	198630000	173	0.250317	173;173	YRASKFDGENAANPPSPDEDNKLVVLKSPNA
Glyma.20G150900.1.p	Aluminium induced protein with YGL and LRDR motifs	Chloroplast	22.9069	25.1489	25.2017	22.9804	25.082	24.1123	20.793	25.6334	26.1039	24.4823	23.7529	25.9412	S	2	___1	14-3-3 domain binding motif;b-Adrenergic Receptor kinase substrate motif;Calmodulin-dependent protein kinase I substrate motif;Calmodulin-dependent protein kinase II substrate motif;Calmodulin-dependent protein kinase IV substrate motif;Chk1 kinase substrate motif;PKA kinase substrate motif;PKC kinase substrate motif		0.998146	0	169.37	148.58	142.57	0.61649	364270000	215	0.00443437	215;215	FEHPLNEVKPVPRVDSSGQVCGATFKVDAEA
Glyma.20G150900.1.p	Aluminium induced protein with YGL and LRDR motifs	Chloroplast	23.8709	27.2336	25.8828	25.2701	27.3043	26.209	22.4244	26.9855	27.9107	25.6557	25.0211	26.9249	S	2	___1	14-3-3 domain binding motif;Calmodulin-dependent protein kinase II substrate motif;Calmodulin-dependent protein kinase IV substrate motif;Chk1 kinase substrate motif;PKA kinase substrate motif;PKC kinase substrate motif		1	5.71421e-31	95.273	85.269	95.273	0.49254	1116100000	242	0.0117421	242;242	DAEAKKEATGMPRVGSAANWSNNI_______
Glyma.11G209200.1.p	60S acidic ribosomal protein family	Chloroplast	23.9675	16.7086	16.9974	24.1796	18.1454	17.0186	20.885	18.3642	18.4811	22.6152	24.9375	17.9707	S	2	___1	b-Adrenergic Receptor kinase substrate motif;Casein kinase II substrate motif;PKA kinase substrate motif;PKC kinase substrate motif;Pyruvate dehydrogenase kinase substrate motif		0.999915	3.18823e-15	65.184	59.719	65.184	0.44677	101600000	104	0.210866	104	AAEAKKEEKVEEKEESDDDMGFSLFD_____
Glyma.11G221000.2.p	rubisco activase	Chloroplast	25.0058	24.2605	25.0119	24.5	24.7682	23.8301	22.5406	23.4969	24.6245	22.8709	25.3869	17.8389	S	2	___1	14-3-3 domain binding motif;b-Adrenergic Receptor kinase substrate motif;Calmodulin-dependent protein kinase II alpha substrate motif;Calmodulin-dependent protein kinase II substrate motif;Calmodulin-dependent protein kinase IV substrate motif;Casein kinase II substrate motif;Chk1 kinase substrate motif;Phosphorylase kinase substrate motif;PKA kinase substrate motif;PKC kinase substrate motif		0.993521	4.9639e-10	82.202	71.893	82.202	1.1913	286480000	329	0.127208	329;329	RDDRIGVCTGIFRTDSIPEQDVVKIVDTFPG
Glyma.13G312300.2.p	BRI1 suppressor 1 (BSU1)-like 2	Chloroplast	21.3126	22.2779	21.4573	18.2953	22.8067	20.6822	19.9963	22.9257	22.1901	22.6213	22.4297	23.0045	S	2	___1	14-3-3 domain binding motif;AMP-activated protein kinase substrate motif;Calmodulin-dependent protein kinase I substrate motif;Calmodulin-dependent protein kinase II alpha substrate motif;Calmodulin-dependent protein kinase II substrate motif;Calmodulin-dependent protein kinase IV substrate motif;Chk1 kinase substrate motif;HMGCoA Reductase kinase substrate motif;Phosphorylase kinase substrate mo…		1	0.000357197	53.3	48.683	52.527	1.5844	53100000	374	0.377496	374;598;611;615;611;615;613;611;613;617;620;624	AAETGGALGGMVRQLSIDQFENEGRRVGYGT
Glyma.12G222400.2.p	Aluminium induced protein with YGL and LRDR motifs	Chloroplast	18.5759	21.6063	16.7294	19.556	18.3275	21.1926	21.856	23.1825	23.516	20.4377	20.1387	21.4286	S	2	___1	14-3-3 domain binding motif;b-Adrenergic Receptor kinase substrate motif;Calmodulin-dependent protein kinase I substrate motif;Calmodulin-dependent protein kinase II substrate motif;Calmodulin-dependent protein kinase IV substrate motif;Chk1 kinase substrate motif;G protein-coupled receptor kinase 1 substrate motif;PKA kinase substrate motif;PKC kinase substrate motif		1	8.489e-07	49.188	45.333	40.432	0.48842	77364000	164	1.16446	164;219;219	FEHPMNKLKAMPRVDSEGAMCGANFKVDKFA
Glyma.12G222400.2.p	Aluminium induced protein with YGL and LRDR motifs	Chloroplast	25.4899	23.562	24.6342	25.4812	24.0897	23.1427	25.0944	23.7323	23.7848	24.3272	24.7328	23.516	S	2	___1	14-3-3 domain binding motif;ATM kinase substrate motif;Calmodulin-dependent protein kinase II substrate motif;Calmodulin-dependent protein kinase IV substrate motif;Casein kinase II substrate motif;Chk1 kinase substrate motif;DNA dependent Protein kinase substrate motif;PKA kinase substrate motif;PKC kinase substrate motif		0.99355	1.0897e-290	159.18	143.66	101.53	1.0501	498240000	189	0.0166213	189;244;244	KVDKFARVNSIPRVGSQSNWMEWDQH_____
Glyma.13G047500.1.p	NagB/RpiA/CoA transferase-like superfamily protein	Chloroplast	19.4098	21.3779	22.0562	17.7951	21.7478	21.3678	17.4413	21.6275	18.4608	20.1608	19.7829	20.8329	S	2	___1	PKA kinase substrate motif		0.5	0.00735309	49.06	28.919	49.06	0.45227	18422000	136	0.178017	136	GGYFKGNGAGGKLAASSFPRGGFDLTAMKAA
Glyma.13G047500.1.p	NagB/RpiA/CoA transferase-like superfamily protein	Chloroplast	19.2427	21.9833	22.0562	18.2768	21.7478	21.3678	18.0733	21.6275	17.8113	19.9708	19.2081	20.8329	S	2	___1	MDC1 BRCT domain binding motif;Plk1 PBD domain binding motif		0.807027	0.00735309	49.06	28.919	43.77	0.0067867	19842000	137	0.235644	137	GYFKGNGAGGKLAASSFPRGGFDLTAMKAAS
Glyma.17G113600.2.p	Tetratricopeptide repeat (TPR)-like superfamily protein	Chloroplast	20.7381	21.8016	22.5777	20.7822	22.8127	22.4479	18.4617	20.6229	21.8491	19.954	20.0995	20.7981	S	2	___1	14-3-3 domain binding motif;Calmodulin-dependent protein kinase I substrate motif;Calmodulin-dependent protein kinase II substrate motif;Calmodulin-dependent protein kinase IV substrate motif;Casein kinase II substrate motif;Chk1 kinase substrate motif;G protein-coupled receptor kinase 1 substrate motif;PKA kinase substrate motif;PKC kinase substrate motif;Pyruvate dehydrogenase kinase substrate …		0.993625	0.000329155	72.29	31.794	72.29	-1.0952	33772000	65	0.75674	65;66;65	ASLSSLSPSRMTRALSETDLSARSKTASFGS
Glyma.13G256300.2.p	RNA-binding KH domain-containing protein	Chloroplast	20.6348	17.0251	16.8966	22.4646	17.5109	17.6423	18.2415	17.5788	17.6166	21.3537	22.172	19.717	S	3	___1	14-3-3 domain binding motif;Calmodulin-dependent protein kinase II substrate motif;Calmodulin-dependent protein kinase IV substrate motif;Chk1 kinase substrate motif;ERK1,2 kinase substrate motif;GSK-3, ERK1, ERK2, CDK5 substrate motif;MDC1 BRCT domain binding motif;PKA kinase substrate motif;PKC kinase substrate motif;Plk1 PBD domain binding motif;WW domain binding motif		0.80327	3.92785e-05	55.011	46.214	55.011	-1.1782	16867000	359	0.739477	359;359;423;423;585;585;585;585;585;585;572	PSSPGLWTRNLDRPSSPGLWTRKLDRPSSPG
Glyma.13G318200.1.p	60S acidic ribosomal protein family	Chloroplast	23.9675	18.4496	16.6108	24.1796	17.7488	17.6835	20.885	17.6483	17.3963	22.3882	24.9375	17.2898	S	2	___1	b-Adrenergic Receptor kinase substrate motif;Casein kinase II substrate motif;PKA kinase substrate motif;PKC kinase substrate motif;Pyruvate dehydrogenase kinase substrate motif		0.999915	3.18823e-15	65.184	59.719	65.184	0.44677	141940000	139	0.192709	139;101;103;103;103;104	AAEAKEEKKVEEKEESDDDMGFSLFD_____
Glyma.16G165800.1.p	light-harvesting chlorophyll-protein complex II subunit B1	Chloroplast	18.5503	16.6848	16.5446	19.3812	17.6366	17.0324	18.6058	17.6102	18.0524	20.6414	21.8797	18.1648	S	2	___1	Casein kinase II substrate motif;ERK1,2 kinase substrate motif;GSK-3, ERK1, ERK2, CDK5 substrate motif;WW domain binding motif		0.648319	0.000568973	42.314	28.568	42.314	-4.111	7717600	46	1.14188	46;46	RVSMRKTASKTVSSGSPWYGPDRVKYLGPFS
Glyma.20G196900.1.p	Fe superoxide dismutase 2	Chloroplast	23.4979	19.4419	18.6716	23.4435	21.0393	20.2746	24.236	21.2106	20.0216	23.3103	24.7347	20.4615	S	3	___1	Casein kinase II substrate motif;DNA dependent Protein kinase substrate motif;ERK1,2 kinase substrate motif;GSK-3, ERK1, ERK2, CDK5 substrate motif;WW domain binding motif		1	2.05552e-144	121.97	115.02	70.112	0.21377	369220000	172	0.267267	172	YRARKFDGENVANPPSPDEDNKLVVLKSPNA
Glyma.01G115900.1.p	light harvesting complex photosystem II	Chloroplast	23.3523	24.1342	24.9029	22.9459	23.2174	23.4994	23.2351	24.7222	24.9513	24.2934	24.0578	24.7666	T	2	___1	Casein kinase II substrate motif		1	2.02206e-129	126.51	100.43	57.434	0.33828	411550000	111	0.671384	111;111	LDQNLAKNVAGDIIGTRTELADVKSTPFQPY
Glyma.01G115900.1.p	light harvesting complex photosystem II	Chloroplast	18.9275	17.649	17.1424	23.5267	18.366	18.1326	18.1435	17.3716	17.0901	23.4599	17.5352	21.485	T	3	___1	G protein-coupled receptor kinase 1 substrate motif		0.7713	8.51062e-05	43.164	28.589	43.164	0.75681	35161000	113	0.66943	113;113	QNLAKNVAGDIIGTRTELADVKSTPFQPYSE
Glyma.05G128000.1.p	chlorophyll A/B binding protein 1	Chloroplast	19.9195	22.7215	23.0977	18.6865	18.8549	22.2996	17.8368	18.1913	23.2874	18.3318	23.4609	20.5649	T	2	___1	MAPKAPK2 kinase substrate motif;PKA kinase substrate motif;PKC kinase substrate motif		0.874979	2.88181e-94	113.51	101.62	113.51	-0.12812	42838000	36	0.153124	36	LGPSAPEVGRVSMRKTVTKQASSGSPWYGPD
Glyma.08G044100.1.p	Phosphoglucomutase/phosphomannomutase family protein	Chloroplast	21.4761	17.3797	16.5694	22.0454	16.9263	18.0658	22.5125	18.4761	19.9208	24.4826	17.4883	22.1512	T	3	___1			0.499998	1.27007e-31	71.297	64.421	71.297	-1.5982	60112000	122	0.326861	122	KLGADGSRATGAFILTASHNPGGPNEDFGIK
Glyma.08G082900.1.p	chlorophyll A/B binding protein 1	Chloroplast	18.7135	21.8422	22.9236	18.3868	17.8465	22.8777	17.0162	21.8707	24.6105	19.4869	24.0766	21.0168	T	2	___1	MAPKAPK2 kinase substrate motif;PKA kinase substrate motif;PKC kinase substrate motif		0.852341	3.58032e-19	79.467	61.571	79.467	-0.44425	70735000	36	0.0411319	36	LGPSAPEVGRVSMRKTVTKQVSSGSPWYGPD
Glyma.08G082900.1.p	chlorophyll A/B binding protein 1	Chloroplast	18.4199	23.6538	22.319	17.9509	22.9899	22.4281	18.3727	23.5001	22.3853	17.9789	23.9171	20.6901	T	3	___1	Calmodulin-dependent protein kinase II substrate motif;Chk1 kinase substrate motif;G protein-coupled receptor kinase 1 substrate motif;PKA kinase substrate motif;PKC kinase substrate motif		0.504104	5.72253e-13	59.975	46.821	53.625	-0.31919	89843000	38	0.00667984	38	PSAPEVGRVSMRKTVTKQVSSGSPWYGPDRV
Glyma.15G253700.1.p	photosystem II subunit R	Chloroplast	21.5229	20.1319	21.0621	21.6483	21.4641	20.5179	19.9809	19.5184	20.4878	22.1431	20.0906	21.4589	T	2	___1	b-Adrenergic Receptor kinase substrate motif;G protein-coupled receptor kinase 1 substrate motif		0.999768	6.96746e-10	65.423	58.291	65.423	0.18678	27669000	95	0.70007	95;96	DKYGANVDGYSPIYDTKDWSPTGDVYAGGTT
Glyma.16G165200.1.p	light-harvesting chlorophyll-protein complex II subunit B1	Chloroplast	21.8257	21.1426	21.8248	22.7074	17.6963	20.3456	22.9602	20.6991	21.3836	23.5517	21.4214	22.8416	T	2	___1	Casein kinase II substrate motif		0.970828	1.17056e-06	66.022	49.492	44.625	-0.62116	85468000	41	0.524323	41	QLGVGRVSMRKTASKTVTSGSPWYGPDRVKY
Glyma.16G165800.1.p	light-harvesting chlorophyll-protein complex II subunit B1	Chloroplast	24.968	22.0688	22.3238	25.1935	18.032	20.8233	24.3991	18.3484	19.049	25.2548	18.0518	22.8538	T	2	___1	Casein kinase II substrate motif		0.991411	2.38169e-44	100.23	81.65	85.473	-1.6557	276100000	41	0.120371	41;41	ELGVGRVSMRKTASKTVSSGSPWYGPDRVKY
Glyma.11G064700.1.p	Quinone reductase family protein	Chloroplast	21.5161	16.5993	15.545	21.7174	18.5776	17.3808	21.4127	18.7697	16.9596	24.2633	18.0296	22.1854	S	4	___2	Casein kinase II substrate motif;ERK1,2 kinase substrate motif;GSK-3, ERK1, ERK2, CDK5 substrate motif;Pyruvate dehydrogenase kinase substrate motif;WW domain binding motif		1	3.44338e-38	58.122	54.676	58.122	-0.9585	49514000	30	0.437312	30	PPVADDAPAPTPPPISPPDNAHARKPDAPAQ
Glyma.13G312300.2.p	BRI1 suppressor 1 (BSU1)-like 2	Chloroplast	19.2635	17.3166	16.862	18.1716	18.6468	17.1444	18.0375	18.0716	17.8949	23.2839	17.7941	21.454	S	3	___2	Casein kinase II substrate motif;G protein-coupled receptor kinase 1 substrate motif		0.536349	3.70201e-09	47.472	42.946	47.472	-0.27015	20425000	721	1.03172	721;945;958;962;958;962	LVVVPKLIHPLPPAISSPETSPERHIEDTWM
Glyma.13G185300.1.p	SAD1/UNC-84 domain protein 1	Chloroplast	23.0106	17.816	17.2267	24.263	17.411	16.8404	21.8252	18.1199	17.6023	24.9263	18.5988	22.8172	S	3	___2	14-3-3 domain binding motif;Calmodulin-dependent protein kinase II substrate motif;Casein kinase II substrate motif;PKA kinase substrate motif;PKC kinase substrate motif		1	2.3744e-09	59.163	53.868	59.163	0.055004	96240000	57	0.274723	57	PAVATSGDGATGRDLSHHSIRGEALLDRAPR
Glyma.13G185300.1.p	SAD1/UNC-84 domain protein 1	Chloroplast	23.0106	17.1354	17.4832	24.263	17.411	17.0264	21.8252	17.683	18.2761	24.9263	18.2753	22.7093	S	3	___2	PKA kinase substrate motif;PKC kinase substrate motif		1	2.3744e-09	59.163	53.868	59.163	0.055004	96240000	60	0.248044	60	ATSGDGATGRDLSHHSIRGEALLDRAPRDLT
Glyma.15G001200.1.p	Ubiquitin-specific protease family C19-related protein	Chloroplast	22.779	16.6259	16.9123	16.423	16.6286	18.0229	18.2587	19.4811	18.4158	20.9753	17.0483	19.6159	S	3	___2	14-3-3 domain binding motif;Calmodulin-dependent protein kinase II substrate motif;G protein-coupled receptor kinase 1 substrate motif;MAPKAPK2 kinase substrate motif;PKA kinase substrate motif;PKC kinase substrate motif		0.527995	2.55601e-19	54.66	51.298	54.66	-4.2379	11203000	76	0.268597	76	SRKSGQLNNAPSRTGSFAAAASHSGPILPNT
Glyma.15G001200.1.p	Ubiquitin-specific protease family C19-related protein	Chloroplast	22.779	17.4179	16.2437	16.423	16.9618	16.6526	18.2649	17.6536	18.1316	20.9753	18.3908	20.0634	S	3	___2			0.89063	2.55601e-19	54.66	51.298	54.66	-4.2379	11203000	84	0.605218	84	NAPSRTGSFAAAASHSGPILPNTAPRSIYTT
Glyma.15G223100.2.p	SAD1/UNC-84 domain protein 1	Chloroplast	18.7421	17.8553	17.1592	19.848	17.6931	18.1913	20.5151	16.9534	17.7186	23.2398	18.204	21.5612	S	3	___2	14-3-3 domain binding motif;Calmodulin-dependent protein kinase II substrate motif;Casein kinase II substrate motif;PKA kinase substrate motif;PKC kinase substrate motif		1	8.31277e-07	47.499	32.708	47.499	-0.24238	22254000	57	0.834636	57;57	PAVATSGDGATGRDLSHHSVRGEALLDRTPR
Glyma.15G223100.2.p	SAD1/UNC-84 domain protein 1	Chloroplast	18.6626	18.148	17.3962	19.848	18.7103	17.4933	20.5151	17.2235	17.8765	23.2398	18.1567	21.5455	S	3	___2	PKA kinase substrate motif;PKC kinase substrate motif		1	8.31277e-07	47.499	32.708	47.499	-0.24238	22254000	60	0.789201	60;60	ATSGDGATGRDLSHHSVRGEALLDRTPRDLA
Glyma.16G165200.1.p	light-harvesting chlorophyll-protein complex II subunit B1	Chloroplast	23.3768	18.0734	18.6258	18.4684	18.2129	17.3371	22.5223	18.5949	17.6342	19.0978	18.092	19.078	S	2	___2	Calmodulin-dependent protein kinase II substrate motif;Casein kinase II substrate motif;Chk1 kinase substrate motif;G protein-coupled receptor kinase 1 substrate motif;PKA kinase substrate motif;PKC kinase substrate motif		0.508049	1.74998e-14	65.855	61.634	44.625	-2.4101	17716000	39	0.178606	39	TPQLGVGRVSMRKTASKTVTSGSPWYGPDRV
Glyma.16G165800.1.p	light-harvesting chlorophyll-protein complex II subunit B1	Chloroplast	23.6079	18.8533	18.3306	24.4833	20.6545	17.9848	18.42	20.3027	20.2041	16.5086	19.7176	18.7096	S	3	___2	Calmodulin-dependent protein kinase II substrate motif;Casein kinase II substrate motif;Chk1 kinase substrate motif;G protein-coupled receptor kinase 1 substrate motif;GSK3 kinase substrate motif;PKA kinase substrate motif;PKC kinase substrate motif		0.575136	4.30257e-17	76.492	69.89	50.432	-0.088316	80391000	39	0.154974	39;39	TPELGVGRVSMRKTASKTVSSGSPWYGPDRV
Glyma.11G064700.1.p	Quinone reductase family protein	Chloroplast	21.5161	16.909	16.368	21.7174	18.6412	17.1898	21.4127	17.789	17.0969	24.2633	18.233	22.2532	T	4	___2	DNA dependent Protein kinase substrate motif;GSK-3, ERK1, ERK2, CDK5 substrate motif;WW domain binding motif		1	3.44338e-38	58.122	54.676	58.122	-0.9585	49514000	25	0.453114	25	SKKKPPPVADDAPAPTPPPISPPDNAHARKP
Glyma.16G165200.1.p	light-harvesting chlorophyll-protein complex II subunit B1	Chloroplast	23.3768	16.4406	18.6258	22.615	17.3892	17.8882	22.5223	18.5949	17.0729	19.3223	18.4102	19.2788	T	2	___2	G protein-coupled receptor kinase 1 substrate motif;MAPKAPK2 kinase substrate motif;PKA kinase substrate motif;PKC kinase substrate motif		0.773561	1.74998e-14	65.855	61.634	43.658	-2.2757	24140000	37	0.000139862	37	PSTPQLGVGRVSMRKTASKTVTSGSPWYGPD
Glyma.16G165200.1.p	light-harvesting chlorophyll-protein complex II subunit B1	Chloroplast	23.3768	17.417	18.6258	22.615	17.4172	17.1887	22.5223	18.5949	18.8097	19.8896	18.3014	19.3204	T	2	___2	Casein kinase II substrate motif		0.970828	1.17056e-06	66.022	49.492	44.625	-0.62116	85468000	41	0.0146906	41	QLGVGRVSMRKTASKTVTSGSPWYGPDRVKY
Glyma.16G165800.1.p	light-harvesting chlorophyll-protein complex II subunit B1	Chloroplast	23.6079	18.8533	18.3306	18.8573	20.6545	17.9848	17.7169	20.3027	20.2041	16.5086	19.7176	18.629	T	2	___2	G protein-coupled receptor kinase 1 substrate motif;MAPKAPK2 kinase substrate motif;PKA kinase substrate motif;PKC kinase substrate motif		0.847292	1.44791e-42	93.804	86.293	93.804	0.2353	70518000	37	0.102731	37;37	PSTPELGVGRVSMRKTASKTVSSGSPWYGPD
Glyma.16G165800.1.p	light-harvesting chlorophyll-protein complex II subunit B1	Chloroplast	23.6079	18.8533	18.3306	24.4833	20.6545	17.9848	18.5985	20.3027	20.2041	16.5086	19.7176	18.3597	T	2	___2	Casein kinase II substrate motif		0.991411	2.38169e-44	100.23	81.65	85.473	-1.6557	276100000	41	0.227218	41;41	ELGVGRVSMRKTASKTVSSGSPWYGPDRVKY
Glyma.01G015500.1.p	RNA-binding (RRM/RBD/RNP motifs) family protein	Cytoplasmic	26.7935	23.5601	24.6553	26.475	25.9559	26.1197	25.8741	26.0878	26.8148	26.3467	26.1914	26.2949	S	2	___1	b-Adrenergic Receptor kinase substrate motif;ERK1,2 kinase substrate motif;G protein-coupled receptor kinase 1 substrate motif;Growth associated histone HI kinase substrate motif;GSK-3, ERK1, ERK2, CDK5 substrate motif;PKA kinase substrate motif;PKC kinase substrate motif;WW domain binding motif		0.999994	0	289.35	260.54	273.52	0.95576	2937700000	257	0.556583	257;258	QKRKVEDQYAQVLSESPKAAEASEQKSSKPA
Glyma.02G032300.1.p	MLP-like protein 423	Cytoplasmic	19.9949	21.9662	21.6515	19.2124	22.2829	21.4256	23.0615	23.9434	23.8315	21.8355	23.6588	22.4433	S	3	___1	Casein kinase I substrate motif;Casein kinase II substrate motif;ERK1,2 kinase substrate motif;Growth associated histone HI kinase substrate motif;GSK-3, ERK1, ERK2, CDK5 substrate motif;WW domain binding motif		0.98477	6.72911e-34	89.859	81.544	61.276	0.1455	108090000	51	1.18311	51;51	PHDYKSIEVLEGDGKSPGSIRHISYGEGSPL
Glyma.02G115400.1.p	UDP-glucose 6-dehydrogenase family protein	Cytoplasmic	21.9463	18.1271	16.4332	23.026	17.6496	17.7407	20.7326	17.3711	18.2984	23.8833	16.6411	21.4664	S	3	___1	Casein kinase II substrate motif;ERK1,2 kinase substrate motif;GSK-3, ERK1, ERK2, CDK5 substrate motif;WW domain binding motif		0.87988	1.2229e-14	52.898	43.84	45.579	0.11306	114700000	393	0.158467	393;393	MKKFDWDHPAHLQPLSPTSNKQVSVVWDAYE
Glyma.01G087900.3.p	STT7 homolog STN7	Cytoplasmic	23.614	24.914	25.0526	24.1539	24.7421	24.2782	23.5744	24.8117	25.1305	25.3822	25.0723	25.2789	S	3	___1	b-Adrenergic Receptor kinase substrate motif;Casein kinase II substrate motif		0.999799	4.44356e-15	84.753	62.698	80.142	1.621	648460000	388	0.499855	388;516;556	SALRLQRKIIRTLNESMDELTRRRKSFWWSR
Glyma.09G194200.2.p	protein serine/threonine phosphatases;protein kinases;catalytics;cAMP-dependent protein kinase regulators;ATP binding;protein serine/threonine phosphatases	Cytoplasmic	20.6697	20.0126	17.3404	19.9632	20.1594	18.1094	22.1319	21.1248	16.8197	22.8295	20.9974	22.2188	S	2	___1	Casein kinase II substrate motif		0.951448	6.0091e-15	86.803	51.685	86.803	-0.46127	28802000	56	0.585346	56;56;56;55;56;77	SDVEEGEIRDQLNQLSITRDSEAGIRRLARV
Glyma.01G211200.2.p	stress-inducible protein, putative	Cytoplasmic	19.4265	18.6745	16.7141	17.8085	17.8438	16.4035	23.6391	18.8783	19.4641	19.6837	18.8285	19.1913	S	3	___1	b-Adrenergic Receptor kinase substrate motif;Casein kinase II substrate motif;ERK1,2 kinase substrate motif;G protein-coupled receptor kinase 1 substrate motif;GSK3 kinase substrate motif;GSK-3, ERK1, ERK2, CDK5 substrate motif;WW domain binding motif		0.841462	6.56534e-18	44.31	41.339	44.31	0.60738	14795000	208	0.87326	208;208;208;208;208	KIQTPPTGADTDMPDSPSPSAAASERKRAAE
Glyma.02G184600.2.p	villin 2	Cytoplasmic	21.1469	17.2785	17.0782	19.2883	17.2853	17.1923	20.2659	17.421	19.2187	20.0036	21.6155	20.5409	S	2	___1	Casein kinase II substrate motif;G protein-coupled receptor kinase 1 substrate motif;MDC1 BRCT domain binding motif;PKA kinase substrate motif;Plk1 PBD domain binding motif		0.860214	7.09096e-21	57.173	46.248	57.173	1.8172	56725000	830	0.569986	830;873;869	SPITQGSATETKSDSSEVEEVAEAKETEELP
Glyma.18G029100.1.p	Ribosomal protein L10 family protein	Cytoplasmic	18.6906	17.8813	16.8569	18.8014	18.4413	17.7634	18.0414	17.5055	18.4033	24.5999	17.3278	22.1759	S	2	___1	b-Adrenergic Receptor kinase substrate motif;Casein kinase II substrate motif;Pyruvate dehydrogenase kinase substrate motif		0.97005	9.16926e-07	40.723	36.106	40.723	-0.92158	50856000	228	0.944858	228;309;310	TASKEEEKKEEPAEESDDDMGFSLFD_____
Glyma.02G311800.1.p	Calcium-dependent protein kinase family protein	Cytoplasmic	19.1494	21.385	16.0753	19.8819	22.4009	20.4717	18.7044	21.9789	17.3811	22.2426	23.642	22.709	S	2	___1	Casein kinase II substrate motif;G protein-coupled receptor kinase 1 substrate motif;MAPKAPK2 kinase substrate motif;PKA kinase substrate motif;PKC kinase substrate motif;Pyruvate dehydrogenase kinase substrate motif		1	1.18457e-06	75.89	44.396	75.89	0.78016	352950000	541	0.840357	541;550;550;550	NAGIGRRTMRNSLNLSMRDAPSAQ_______
Glyma.04G057600.1.p	translation initiation factor 3B1	Cytoplasmic	24.6703	17.6433	16.8798	24.6699	17.7016	18.4634	23.7569	17.4187	18.9042	25.4033	17.8634	22.89	S	2	___1	BARD1 BRCT domain binding motif;Casein kinase II substrate motif		1	4.95273e-161	135.23	128.76	135.23	-0.53615	156680000	561	0.122479	561;687;687	HEESLQRQKLRDGEASDEEEEYEAKDMEVEE
Glyma.19G168100.1.p	Tetratricopeptide repeat (TPR)-like superfamily protein	Cytoplasmic	17.8742	16.8911	17.07	22.1569	17.9241	18.4607	22.1624	17.5138	18.0268	23.901	17.8659	21.8893	S	4	___1	Casein kinase II substrate motif;ERK1,2 kinase substrate motif;Growth associated histone HI kinase substrate motif;GSK-3, ERK1, ERK2, CDK5 substrate motif;PKA kinase substrate motif;PKC kinase substrate motif;WW domain binding motif		0.980981	5.80916e-49	60.34	54.78	60.34	1.9448	40697000	366	0.637129	366;367	GQATEGEVHPDGAERSPKSVSAGLTEAEELE
Glyma.04G191500.2.p	MA3 domain-containing protein	Cytoplasmic	21.6188	17.1788	16.4534	18.6502	18.298	17.4094	22.6668	23.0421	18.6424	22.9708	18.7928	21.5781	S	2	___1	Casein kinase I substrate motif;Casein kinase II substrate motif		0.76469	7.23676e-11	78.078	66.159	78.078	0.27936	34957000	27	0.754152	27;27	QREILKIASQNVENLSSSPKSPSSLLAEHHH
Glyma.04G193500.1.p	glyceraldehyde-3-phosphate dehydrogenase C subunit 1	Cytoplasmic	20.6798	21.625	22.3168	20.1307	22.4735	23.0366	20.0216	22.9272	22.9568	22.7477	22.7842	22.7599	S	2	___1	Calmodulin-dependent protein kinase II substrate motif;Casein kinase II substrate motif;Chk1 kinase substrate motif;PKA kinase substrate motif;PKC kinase substrate motif		0.992575	0.00025481	64.104	51.835	64.104	-0.582	64204000	256	0.17582	256;256;214;214;256;256;244;256;256;256	DVSVVDLTVRLEKEASYDEIKNAIKEESEGK
Glyma.06G039600.5.p	Plant protein of unknown function (DUF827)	Cytoplasmic	26.4887	22.2819	23.1539	26.0922	24.1561	23.8547	25.5564	24.6897	25.1164	26.1914	22.5466	24.9764	S	2	___1	Casein kinase II substrate motif;MAPKAPK2 kinase substrate motif;PKA kinase substrate motif;PKC kinase substrate motif		1	9.76873e-292	155.1	135.85	118.31	0.40731	510100000	859	0.0775162	859;859;859;881;881;881;881	ESGQGVVNQGKSPRGSFEGNQGVNNFDRTSD
Glyma.06G039600.5.p	Plant protein of unknown function (DUF827)	Cytoplasmic	19.2164	21.7325	22.1025	18.3244	21.7978	23.5854	17.3076	22.2128	23.262	18.6062	22.7731	20.2018	S	2	___1	ERK1,2 kinase substrate motif;Growth associated histone HI kinase substrate motif;GSK-3, ERK1, ERK2, CDK5 substrate motif;PKA kinase substrate motif;PKC kinase substrate motif;WW domain binding motif		0.797103	3.73256e-29	92.039	79.408	56.121	-1.3431	46309000	884	0.0180388	884;884;884;906;906;906;906	FDRTSDAGNPAHFMTSPKANVQADNDEGGSS
Glyma.06G161200.1.p	calcium-dependent protein kinase 4	Cytoplasmic	24.868	16.8265	20.5551	24.1433	17.672	21.8345	24.3786	18.0708	22.0312	25.0341	17.3796	22.4826	S	2	___1	Casein kinase I substrate motif		1	7.27569e-42	101.72	83.094	44.511	0.31805	149240000	496	0.0224096	496	STLNFRDAFGIIDHGSD______________
Glyma.06G229900.2.p	phosphoenolpyruvate carboxylase 3	Cytoplasmic	22.8078	24.7159	24.8146	22.8043	24.4392	24.2427	22.7619	24.4894	24.6849	25.5068	26.0036	25.6724	S	2	___1	Calmodulin-dependent protein kinase II substrate motif;Chk1 kinase substrate motif;Phosphorylase kinase substrate motif;PKA kinase substrate motif;PKC kinase substrate motif		1	1.08328e-30	96.229	88.097	43.604	0.49592	447000000	11	0.931964	11;11;11;11;11;11;11;11;11;11;11;11;11;11	_____MANRNLEKMASIDAQLRLLVPAKVSE
Glyma.08G223000.3.p	exocyst complex component 84B	Cytoplasmic	19.0616	16.5801	16.7491	18.6471	18.0105	18.0783	20.8785	16.6718	17.4114	22.2909	18.1676	20.9165	S	2	___1	Casein kinase I substrate motif;Casein kinase II substrate motif;ERK1,2 kinase substrate motif;G protein-coupled receptor kinase 1 substrate motif;GSK3 kinase substrate motif;GSK-3, ERK1, ERK2, CDK5 substrate motif;WW domain binding motif		0.982605	4.02829e-12	54.103	50.006	54.103	1.2228	12601000	749	0.757345	749;749;750;839	LSGKPKEINGERDLNSPTASVSAQSISSVRS
Glyma.18G075600.1.p	Plant protein of unknown function (DUF827)	Cytoplasmic	21.9756	22.8051	15.986	20.0463	22.9275	17.4531	20.8457	16.8408	23.361	20.613	24.5798	21.9352	S	3	___1	ERK1,2 kinase substrate motif;GSK-3, ERK1, ERK2, CDK5 substrate motif;MAPKAPK2 kinase substrate motif;MDC1 BRCT domain binding motif;Plk1 PBD domain binding motif;WW domain binding motif		0.825328	1.48545e-55	102.89	87.508	102.89	-0.54911	172050000	591	0.0591141	591;591;591	AASRILAETQVSTESSPQHYRIQKQNPPRTM
Glyma.09G068600.1.p	binding	Cytoplasmic	20.6156	19.8459	19.8451	19.2144	18.6471	21.2486	20.0793	20.0751	17.6286	20.0745	21.0097	20.1707	S	2	___1	14-3-3 domain binding motif;Calmodulin-dependent protein kinase II substrate motif;PKA kinase substrate motif;PKC epsilon kinase substrate motif;PKC kinase substrate motif		0.999127	0.000239276	40.278	32.146	40.278	-1.0437	10914000	1061	0.139975	1061	DEPLIQRQSSPARENSADMQLSDGEIRDGDK
Glyma.16G217200.2.p	sucrose synthase 6	Cytoplasmic	21.544	18.2283	16.9203	22.043	17.5218	21.8875	22.1906	21.1891	21.6486	23.6059	16.784	21.332	S	2	___1	14-3-3 domain binding motif;b-Adrenergic Receptor kinase substrate motif;Calmodulin-dependent protein kinase II alpha substrate motif;Calmodulin-dependent protein kinase II substrate motif;Calmodulin-dependent protein kinase IV substrate motif;Casein kinase II substrate motif;Chk1 kinase substrate motif;G protein-coupled receptor kinase 1 substrate motif;GSK3 kinase substrate motif;Phosphorylase …		0.963362	5.31807e-18	87.647	73.782	87.647	0.88347	47257000	15	0.221223	15;15;15	_MASTAPNSALKRSDSITDSMPEALKQSRFH
Glyma.09G273200.2.p	thioredoxin H-type 9	Cytoplasmic	21.7014	18.1582	16.9934	23.472	19.9179	17.908	21.3583	18.3706	16.8696	23.2935	19.7495	22.1122	S	2	___1	b-Adrenergic Receptor kinase substrate motif;Casein kinase I substrate motif;Casein kinase II substrate motif;PKA kinase substrate motif;Pyruvate dehydrogenase kinase substrate motif		1	2.41581e-11	54.253	46.963	45.916	-0.87151	72512000	15	0.431384	15;45	_MGSCVSKNHAKDNDSDHDVDFAAGNVKLIT
Glyma.10G099200.2.p	villin 2	Cytoplasmic	21.1469	17.5678	17.3266	19.2883	17.1781	17.5412	20.2659	17.854	17.8189	20.0036	21.6155	20.5409	S	2	___1	Casein kinase II substrate motif;G protein-coupled receptor kinase 1 substrate motif;MDC1 BRCT domain binding motif;PKA kinase substrate motif;Plk1 PBD domain binding motif		0.860214	1.18945e-05	57.173	46.248	57.173	1.8172	79739000	873	0.597314	873;873	SPITEGSATETKSDSSEVEEVAEAKETEELP
Glyma.10G120300.2.p	calcium dependent protein kinase 1	Cytoplasmic	21.1685	23.2472	23.3372	23.2077	22.9088	22.8962	22.4847	23.9516	23.7588	19.7468	24.3827	21.1974	S	2	___1	PKA kinase substrate motif;PKC kinase substrate motif		0.993749	1.14465e-14	84.479	43.983	84.479	0.48942	106440000	572	0.403401	572;572	GNLPAVGKKGLENSFSVKFREALKL______
Glyma.10G132800.1.p	Calcium-binding tetratricopeptide family protein	Cytoplasmic	19.6648	17.228	19.7191	21.1119	19.1331	17.686	20.9277	17.452	20.768	24.7264	17.0009	22.1506	S	2	___1	Casein kinase II substrate motif		0.861512	2.15514e-08	69.975	54.389	69.975	-0.24216	63218000	567	0.316302	567	LLKKEMSERDVPVSYSGSGVPEKSIRKPSLE
Glyma.10G150000.1.p	TOPLESS-related 3	Cytoplasmic	18.6338	20.6906	17.676	21.5173	21.6072	18.0396	18.1775	21.3684	16.3545	22.2631	21.096	21.874	S	2	___1	14-3-3 domain binding motif;Calmodulin-dependent protein kinase II substrate motif;Calmodulin-dependent protein kinase IV substrate motif;Casein kinase II substrate motif;Chk1 kinase substrate motif;PKA kinase substrate motif;PKC kinase substrate motif		0.948333	0.00515548	42.843	27.213	42.843	-2.0073	22904000	317	0.697724	317;34;269;329	GHSVEEVSYPLARQASWSLDDLPRTVTMTLH
Glyma.20G190000.2.p	3-phosphoinositide-dependent protein kinase	Cytoplasmic	20.3401	19.2878	19.7924	22.0607	18.1206	18.2915	22.2187	20.0542	20.4088	21.412	18.6396	20.4879	S	2	___1	14-3-3 domain binding motif;Calmodulin-dependent protein kinase I substrate motif;Calmodulin-dependent protein kinase II alpha substrate motif;Calmodulin-dependent protein kinase II substrate motif;Calmodulin-dependent protein kinase IV substrate motif;Casein kinase II substrate motif;Chk1 kinase substrate motif;Phosphorylase kinase substrate motif;PKA kinase substrate motif;PKC kinase substrate …		0.995496	0.00612343	43.761	33.117	43.761	-1.3786	20513000	257	0.172262	257;382;382	GATSSEGTGHITRLASIDSFDSKWQQFLEPG
Glyma.10G236300.1.p	Remorin family protein	Cytoplasmic	24.5063	23.3481	24.2964	22.5766	23.8117	25.6138	22.6985	25.1309	25.4962	22.9942	25.3503	23.7795	S	2	___1	Casein kinase II substrate motif;DNA dependent Protein kinase substrate motif;ERK1,2 kinase substrate motif;G protein-coupled receptor kinase 1 substrate motif;GSK-3, ERK1, ERK2, CDK5 substrate motif;WW domain binding motif		0.999665	4.11392e-61	105.9	89.132	72.568	0.071064	376540000	42	0.0278137	42	PKEDVAEEKSVIPQPSPSPADESKALVIVEK
Glyma.10G236300.1.p	Remorin family protein	Cytoplasmic	22.8538	24.7683	23.694	24.2885	25.3729	18.0036	24.4425	23.8319	24.6412	24.1921	23.8249	24.0683	S	2	___1	Casein kinase II substrate motif;DNA dependent Protein kinase substrate motif;ERK1,2 kinase substrate motif;GSK-3, ERK1, ERK2, CDK5 substrate motif;Pyruvate dehydrogenase kinase substrate motif;WW domain binding motif		0.996225	6.51746e-105	117.3	97.626	72.568	0.071064	329440000	44	0.131612	44	EDVAEEKSVIPQPSPSPADESKALVIVEKTS
Glyma.12G198500.1.p	Adenine nucleotide alpha hydrolases-like superfamily protein	Cytoplasmic	21.9912	16.6443	16.9374	22.74	22.5116	22.6755	17.6108	22.1376	22.8971	14.7537	24.6923	19.5819	S	2	___1	ERK1,2 kinase substrate motif;G protein-coupled receptor kinase 1 substrate motif;Growth associated histone HI kinase substrate motif;GSK-3, ERK1, ERK2, CDK5 substrate motif;PKA kinase substrate motif;PKC kinase substrate motif;WW domain binding motif		0.805096	2.45213e-06	69.331	56.838	55.755	0.62633	63415000	19	0.316787	19	QSPVRAELEPPVPTFSPRFALTSSSQRKIAI
Glyma.12G198500.1.p	Adenine nucleotide alpha hydrolases-like superfamily protein	Cytoplasmic	18.6126	22.7621	16.8774	17.8188	22.6054	20.9658	18.4748	23.1913	23.3977	19.3426	23.443	20.7094	S	2	___1	Casein kinase I substrate motif;Cdc2 kinase substrate motif;CDK kinase substrate motif;CDK1,2,4,6 kinase substrate motif;ERK1,2 kinase substrate motif;G protein-coupled receptor kinase 1 substrate motif;GSK-3, ERK1, ERK2, CDK5 substrate motif;WW domain binding motif		1	7.78821e-05	64.82	55.816	42.336	-0.84156	49902000	5	0.108575	5	___________MDPQSPVRAELEPPVPTFSP
Glyma.12G225300.1.p	haloacid dehalogenase-like hydrolase family protein	Cytoplasmic	19.5989	17.7443	17.1418	18.8971	17.5115	18.7265	18.9799	19.9736	19.5739	21.8707	18.2533	20.6649	S	2	___1	Casein kinase II substrate motif;G protein-coupled receptor kinase 1 substrate motif;GSK3 kinase substrate motif;PKA kinase substrate motif;PKC kinase substrate motif;Pyruvate dehydrogenase kinase substrate motif		0.999885	0.000160196	60.157	49.523	60.157	0.15016	10484000	272	0.825254	272	LSIAGESNVSVKARKSNGDSDPFPRCVVLDI
Glyma.12G226100.1.p	Protein phosphatase 2C family protein	Cytoplasmic	21.9968	17.1883	17.133	20.6466	17.94	18.1938	23.2443	19.1524	18.3558	21.7962	18.1107	20.5677	S	2	___1	Casein kinase II substrate motif		0.999992	6.1921e-20	88.385	52.912	88.385	-2.8229	23381000	120	0.146057	120	VKRAYSKTDSSILEMSGELGRGGSTAVTAIL
Glyma.12G234300.2.p	rhamnose biosynthesis 1	Cytoplasmic	19.2414	20.0162	16.3101	22.8694	20.6068	17.4504	17.0228	19.9115	19.0923	23.4245	19.8551	22.2347	S	3	___1	BARD1 BRCT domain binding motif;Casein kinase II substrate motif		1	9.79245e-88	108.96	102.52	108.96	-0.96111	35329000	353	0.72743	353;353	RMLMMPGGLERHFDGSDEEKPPSYVSTNTRM
Glyma.13G084000.1.p	nitrate reductase 1	Cytoplasmic	19.5549	21.6273	15.7182	16.9144	18.0847	17.4448	20.9264	21.6381	18.1153	23.1594	17.2566	21.1918	S	2	___1	AMP-activated protein kinase substrate motif;Calmodulin-dependent protein kinase II substrate motif;Chk1 kinase substrate motif;PKA kinase substrate motif;PKC kinase substrate motif		0.94927	0.000105251	65.374	21.782	65.374	1.3595	28003000	505	0.45757	505	LEKSQKPKPTLKKSVSTPFMNTSSKMFSISE
Glyma.13G274800.1.p	Protein phosphatase 2C family protein	Cytoplasmic	22.0457	20.7404	19.2463	22.405	19.2283	17.7985	22.986	18.7327	17.749	20.1273	19.4892	19.9146	S	2	___1	Casein kinase II substrate motif		0.999992	9.06261e-08	66.022	56.51	66.022	-1.5432	24026000	120	0.0286182	120	VKRAYSKTDSNILDMSGELGRGGSTAVTAIL
Glyma.13G280700.1.p	CLUB	Cytoplasmic	17.7503	17.9001	16.9496	19.3704	18.4342	18.2616	20.7249	18.4434	18.7059	22.0137	17.7042	20.5772	S	2	___1	14-3-3 domain binding motif;Aurora-A kinase substrate motif;Calmodulin-dependent protein kinase II substrate motif;Casein kinase II substrate motif;MAPKAPK1 kinase substrate motif;MAPKAPK2 kinase substrate motif;PAK2 kinase substrate motif;Phosphorylase kinase substrate motif;Pim1 kinase substrate sequence;PKA kinase substrate motif;PKC epsilon kinase substrate motif;PKC kinase substrate motif;ZI…		0.583342	2.72632e-09	59.585	47.527	59.585	-0.20008	10879000	475	0.813599	475	LEPTVLLREANRRRASLSAGNVSEIFDSRQG
Glyma.13G303600.2.p	Adenine nucleotide alpha hydrolases-like superfamily protein	Cytoplasmic	23.0727	23.3507	16.5657	20.4766	24.0781	22.5779	22.0876	23.767	23.3556	19.7556	25.2274	21.4446	S	2	___1	ERK1,2 kinase substrate motif;G protein-coupled receptor kinase 1 substrate motif;Growth associated histone HI kinase substrate motif;GSK-3, ERK1, ERK2, CDK5 substrate motif;PKA kinase substrate motif;PKC kinase substrate motif;WW domain binding motif		0.781269	9.09604e-05	53.168	38.758	53.168	-0.0052795	113700000	19	0.102836	19;19	QSPVRAEPEPPVPTFSPRFALTSGSQRKIAI
Glyma.13G303600.2.p	Adenine nucleotide alpha hydrolases-like superfamily protein	Cytoplasmic	19.1628	19.3172	15.9954	15.7639	23.1357	23.1404	17.1862	22.7773	23.3512	18.4293	23.6392	20.1659	S	2	___1	Cdc2 kinase substrate motif;CDK kinase substrate motif;CDK1,2,4,6 kinase substrate motif;ERK1,2 kinase substrate motif;G protein-coupled receptor kinase 1 substrate motif;GSK-3, ERK1, ERK2, CDK5 substrate motif;WW domain binding motif		1	8.80635e-05	64.73	50.194	54.784	-0.15907	50980000	5	0.152624	5;5	___________MNPQSPVRAEPEPPVPTFSP
Glyma.16G063200.3.p	glucose-6-phosphate dehydrogenase 6	Cytoplasmic	19.3946	20.498	20.6447	18.8788	18.2069	20.0324	19.7002	21.336	20.8938	19.1047	22.0243	20.3718	S	3	___1	14-3-3 domain binding motif;Calmodulin-dependent protein kinase II alpha substrate motif;Calmodulin-dependent protein kinase II substrate motif;Calmodulin-dependent protein kinase IV substrate motif;Casein kinase II substrate motif;Chk1 kinase substrate motif;MDC1 BRCT domain binding motif;PAK2 kinase substrate motif;PKA kinase substrate motif;PKC epsilon kinase substrate motif;PKC kinase substra…		0.848859	1.9626e-05	58.461	43.492	48.216	-2.0007	20343000	13	0.50469	13;13;13;13;13	___METSEWHIERRSSFGSESPLAREAGNVP
Glyma.16G063200.3.p	glucose-6-phosphate dehydrogenase 6	Cytoplasmic	17.7831	20.8139	21.0168	18.9495	20.458	20.0875	19.8984	21.3184	21.6258	21.9893	21.6931	21.8906	S	3	___1	b-Adrenergic Receptor kinase substrate motif;ERK1,2 kinase substrate motif;GSK-3, ERK1, ERK2, CDK5 substrate motif;WW domain binding motif		0.967868	1.9626e-05	58.461	43.492	58.461	-2.0557	32783000	18	0.853218	18;18;18;18;18	TSEWHIERRSSFGSESPLAREAGNVPETGSL
Glyma.18G043600.1.p	glutamate decarboxylase 4	Cytoplasmic	21.9848	24.2769	25.9894	24.7309	25.388	25.6317	24.518	25.4197	26.328	25.979	25.8639	25.9407	S	2	___1	Calmodulin-dependent protein kinase II substrate motif;Casein kinase II substrate motif;Chk1 kinase substrate motif;G protein-coupled receptor kinase 1 substrate motif;MAPKAPK2 kinase substrate motif;PKA kinase substrate motif;PKC kinase substrate motif;Pyruvate dehydrogenase kinase substrate motif		0.999879	0	221.91	211.77	200.99	-0.26282	1140000000	8	0.52512	8	________MVLSKTASESDVSVHSTFASRYV
Glyma.19G112800.1.p	0	Cytoplasmic	19.1426	16.5677	16.6603	20.0519	19.0961	17.5929	19.6372	17.9193	16.468	22.2173	18.2482	20.8943	S	3	___1	Casein kinase II substrate motif;ERK1,2 kinase substrate motif;GSK-3, ERK1, ERK2, CDK5 substrate motif;MDC1 BRCT domain binding motif;Plk1 PBD domain binding motif;WW domain binding motif		0.646914	1.301e-07	45.992	40.697	45.992	2.048	11655000	93	0.839985	93	QNTKDHHVEVPLVPSSPTTIEKIKGGILEAD
Glyma.19G190900.1.p	Enolase	Cytoplasmic	21.2745	16.2975	15.9812	23.0758	19.6549	18.7731	23.0393	18.5098	17.9422	23.4812	17.89	21.6175	S	3	___1	ATM kinase substrate motif;DNA dependent Protein kinase substrate motif;G protein-coupled receptor kinase 1 substrate motif;GSK3 kinase substrate motif;PKA kinase substrate motif;PKC kinase substrate motif		0.999999	9.05105e-15	64.705	54.33	64.705	1.6825	43418000	275	0.329145	275	DKTYDLNFKEDNNDGSQRISGDALKDLYKSF
Glyma.20G070700.2.p	calcium dependent protein kinase 1	Cytoplasmic	21.0128	17.0559	22.3383	22.6479	18.0404	16.0452	20.6795	17.8042	19.1116	23.0224	18.6699	21.5716	S	2	___1	PKA kinase substrate motif;PKC kinase substrate motif		0.990821	0.000213519	65.179	40.326	65.179	0.98972	32710000	570	0.209988	570;570	GNLPAVGKKGLENSFSIKFREALKL______
Glyma.20G084100.1.p	Calcium-binding tetratricopeptide family protein	Cytoplasmic	20.3784	20.1429	19.0976	22.1703	18.0566	17.9481	20.7508	18.3611	18.0887	23.5785	18.8325	21.9952	S	2	___1	Casein kinase II substrate motif		0.866105	4.42055e-10	74.732	61.925	74.732	-0.47866	35326000	567	0.473064	567	LLKKEMSERDVPVSYSGSGFPEKSIRKPSLE
Glyma.18G149700.2.p	UDP-Glycosyltransferase superfamily protein	Cytoplasmic	21.8478	16.816	16.2143	19.9859	18.0659	17.6783	22.5135	18.9816	18.4078	22.9189	17.8629	21.2336	T	3	___1	Calmodulin-dependent protein kinase II substrate motif;Chk1 kinase substrate motif;MAPKAPK2 kinase substrate motif;PKA kinase substrate motif;PKC kinase substrate motif		0.941715	1.02373e-08	46.415	33.048	46.415	-1.0487	27452000	47	0.317064	47;46;47	SSASGILGKGLSKVTTLPADISQDKSESSSS
Glyma.06G039600.5.p	Plant protein of unknown function (DUF827)	Cytoplasmic	19.341	22.3849	17.1624	18.5685	16.6343	21.7155	17.4034	22.2128	22.1562	18.8391	22.1128	20.1973	T	2	___1	G protein-coupled receptor kinase 1 substrate motif		0.632303	3.2027e-29	92.265	79.634	92.265	-0.7584	23379000	883	0.0652128	883;883;883;905;905;905;905	NFDRTSDAGNPAHFMTSPKANVQADNDEGGS
Glyma.07G028000.1.p	Transducin family protein / WD-40 repeat family protein	Cytoplasmic	21.037	17.6226	16.669	19.8889	17.8613	17.5026	19.538	18.5813	18.0992	22.432	17.8699	20.9113	T	3	___1	ERK1,2 kinase substrate motif;Growth associated histone HI kinase substrate motif;GSK3, Erk1, Erk2 and CDK5 kinase motif;GSK-3, ERK1, ERK2, CDK5 substrate motif;PKA kinase substrate motif;WW domain binding motif		0.899255	1.06248e-09	46.065	40.77	46.065	1.0933	15593000	287	0.430096	287;287;287;287;287;287;287;287	GLGAPSMPAALKHPRTPPTNPSVDYPSGDSD
Glyma.10G150000.1.p	TOPLESS-related 3	Cytoplasmic	19.638	18.6467	15.4124	20.0454	18.3636	18.498	21.3227	16.8167	19.8144	23.8714	17.932	21.8916	T	3	___1	ERK1,2 kinase substrate motif;Growth associated histone HI kinase substrate motif;GSK3, Erk1, Erk2 and CDK5 kinase motif;GSK-3, ERK1, ERK2, CDK5 substrate motif;WW domain binding motif		0.999826	2.33337e-12	41.908	40.333	41.908	-2.0957	36885000	277	0.545782	277	SVQAAVVTASTIPPKTPPANPGMVDYQNADH
Glyma.01G087900.3.p	STT7 homolog STN7	Cytoplasmic	18.4961	17.2138	15.3509	20.6973	20.5171	20.556	20.2844	17.4989	19.2831	24.0425	18.3081	22.131	S	3	___2	b-Adrenergic Receptor kinase substrate motif;Casein kinase II substrate motif		0.999799	4.44356e-15	84.753	62.698	80.142	1.621	648460000	388	1.21246	388;516;556	SALRLQRKIIRTLNESMDELTRRRKSFWWSR
Glyma.02G151400.6.p	BRI1 suppressor 1 (BSU1)-like 1	Cytoplasmic	20.8409	16.8271	18.5806	23.1716	18.1458	17.8826	23.3848	18.251	17.6383	24.3449	18.7542	22.4813	S	3	___2	Casein kinase II substrate motif;ERK1,2 kinase substrate motif;G protein-coupled receptor kinase 1 substrate motif;GSK3 kinase substrate motif;GSK-3, ERK1, ERK2, CDK5 substrate motif;WW domain binding motif		0.996432	1.02077e-16	61.963	57.865	49.593	1.1167	64896000	494	0.327174	494;634;839;839	VVVPKLIHPIPPPLQSPETSPERVMDETWMQ
Glyma.02G151400.6.p	BRI1 suppressor 1 (BSU1)-like 1	Cytoplasmic	20.8409	17.3096	16.8185	23.1716	17.7839	17.0485	23.3848	17.0467	17.3115	23.7934	18.4708	22.0192	S	3	___2	Casein kinase II substrate motif;Cdc2 kinase substrate motif;CDK kinase substrate motif;CDK1,2,4,6 kinase substrate motif;ERK1,2 kinase substrate motif;Growth associated histone HI kinase substrate motif;GSK-3, ERK1, ERK2, CDK5 substrate motif;MAPKAPK2 kinase substrate motif;WW domain binding motif		0.762294	1.02077e-16	61.963	57.865	54.225	1.0128	51357000	498	0.275476	498;638;843;843	KLIHPIPPPLQSPETSPERVMDETWMQELNI
Glyma.02G184600.2.p	villin 2	Cytoplasmic	22.215	16.9897	17.5321	18.3754	18.224	18.6549	20.3127	17.2848	18.3726	20.2358	18.9033	19.7917	S	2	___2	Casein kinase I substrate motif;Casein kinase II substrate motif		0.621755	5.30578e-18	57.173	46.248	57.173	1.8172	9359200	827	0.114752	827;870;866	ASRSPITQGSATETKSDSSEVEEVAEAKETE
Glyma.02G184600.2.p	villin 2	Cytoplasmic	22.215	17.1939	16.7983	18.4912	18.224	18.6549	20.3127	17.0361	18.6795	20.2358	18.2249	19.5655	S	2	___2	b-Adrenergic Receptor kinase substrate motif;Casein kinase II substrate motif;PKA kinase substrate motif;PKC kinase substrate motif		0.51316	7.09096e-21	51.726	42.404	41.088	-0.88547	11846000	829	0.0539329	829;872;868	RSPITQGSATETKSDSSEVEEVAEAKETEEL
Glyma.02G184600.2.p	villin 2	Cytoplasmic	22.215	16.281	16.4287	18.8164	18.224	18.6549	20.3127	17.8052	18.2756	20.2358	18.4953	19.6557	S	2	___2	Casein kinase II substrate motif;G protein-coupled receptor kinase 1 substrate motif;MDC1 BRCT domain binding motif;PKA kinase substrate motif;Plk1 PBD domain binding motif		0.860214	7.09096e-21	57.173	46.248	57.173	1.8172	56725000	830	0.0786964	830;873;869	SPITQGSATETKSDSSEVEEVAEAKETEELP
Glyma.14G018300.3.p	microtubule-associated proteins 65-1	Cytoplasmic	26.2934	16.2716	15.8422	24.2218	22.0702	21.1403	23.9742	19.7968	18.0017	22.846	19.1598	21.6173	S	2	___2	Casein kinase II substrate motif;G protein-coupled receptor kinase 1 substrate motif		0.989171	9.25617e-271	151.41	138.99	142.26	-0.59493	141130000	573	0.118881	573;573;573;573;581	VNYVAISKEDAASHVSGTEPIPASP______
Glyma.14G018300.3.p	microtubule-associated proteins 65-1	Cytoplasmic	26.2934	17.678	16.6327	24.5304	22.0702	21.1403	23.9742	17.6542	17.9552	22.846	17.7048	21.1323	S	2	___2	ERK1,2 kinase substrate motif;GSK-3, ERK1, ERK2, CDK5 substrate motif;WW domain binding motif		1	0	168.69	153.7	117.65	-1.2756	757580000	581	0.0972082	581;581;581;581;589	EDAASHVSGTEPIPASP______________
Glyma.02G311800.1.p	Calcium-dependent protein kinase family protein	Cytoplasmic	23.2768	16.6253	16.536	23.4367	16.6821	18.3703	23.434	18.4989	19.8718	22.889	16.5707	20.7829	S	2	___2	G protein-coupled receptor kinase 1 substrate motif;GSK3 kinase substrate motif;PKA kinase substrate motif;PKC kinase substrate motif		1	1.18457e-06	75.89	44.396	75.89	0.78016	316640000	537	0.056283	537;546;546;546	MQKGNAGIGRRTMRNSLNLSMRDAPSAQ___
Glyma.02G311800.1.p	Calcium-dependent protein kinase family protein	Cytoplasmic	23.2768	16.6253	16.536	23.4367	16.6821	18.1047	23.434	18.4989	19.8718	22.889	16.5707	20.7829	S	2	___2	Casein kinase II substrate motif;G protein-coupled receptor kinase 1 substrate motif;MAPKAPK2 kinase substrate motif;PKA kinase substrate motif;PKC kinase substrate motif;Pyruvate dehydrogenase kinase substrate motif		1	1.18457e-06	75.89	44.396	75.89	0.78016	352950000	541	0.0581077	541;550;550;550	NAGIGRRTMRNSLNLSMRDAPSAQ_______
Glyma.04G191500.2.p	MA3 domain-containing protein	Cytoplasmic	19.1428	18.5099	16.4264	19.0692	17.4319	17.546	17.2505	18.4386	17.7433	24.9722	17.9766	22.6404	S	5	___2	Casein kinase II substrate motif;ERK1,2 kinase substrate motif;Growth associated histone HI kinase substrate motif;GSK-3, ERK1, ERK2, CDK5 substrate motif;MAPKAPK2 kinase substrate motif;WW domain binding motif		0.689644	3.99384e-53	65.624	64.26	65.624	-0.30115	65830000	32	1.12752	32;32	KIASQNVENLSSSPKSPSSLLAEHHHHVRAP
Glyma.05G184600.2.p	RAB GTPase homolog G3A	Cytoplasmic	19.6505	16.6314	16.5019	21.4297	16.995	18.5402	20.0438	16.9952	18.8528	19.585	17.219	18.7963	S	2	___2	14-3-3 domain binding motif;Calmodulin-dependent protein kinase II substrate motif;Calmodulin-dependent protein kinase IV substrate motif;G protein-coupled receptor kinase 1 substrate motif;GSK3 kinase substrate motif;PKA kinase substrate motif;PKC kinase substrate motif		1	0.000230372	57.288	47.633	57.288	0.50321	6301500	144	0.110787	144;193;193	ALENEHDQDIYFRGISEAVSEAEQRSGCAC_
Glyma.05G184600.2.p	RAB GTPase homolog G3A	Cytoplasmic	19.6505	17.4173	16.6675	21.4297	18.2459	17.179	20.0438	18.4223	17.935	19.585	18.4463	19.2054	S	2	___2	Casein kinase I substrate motif;Casein kinase II substrate motif;G protein-coupled receptor kinase 1 substrate motif;MAPKAPK2 kinase substrate motif		1	0.000230372	57.288	47.633	57.288	0.50321	6301500	148	0.130157	148;197;197	EHDQDIYFRGISEAVSEAEQRSGCAC_____
Glyma.07G082700.1.p	Calcium-dependent lipid-binding (CaLB domain) family protein	Cytoplasmic	24.5546	15.6216	17.0182	23.8382	17.4341	16.6557	21.448	20.9174	21.3081	23.5427	17.5374	21.541	S	2	___2	Casein kinase II substrate motif;PKA kinase substrate motif;PKC kinase substrate motif		0.58597	9.50113e-22	70.994	62.652	53.444	0.25843	71516000	507	0.115836	507	MGRTITGHSGSRKSGSSTPVNNALENGGGAK
Glyma.07G082700.1.p	Calcium-dependent lipid-binding (CaLB domain) family protein	Cytoplasmic	23.0774	17.0142	18.262	23.8382	17.7354	18.1245	23.4009	18.2492	18.9934	23.5427	18.7399	21.9418	S	2	___2	MDC1 BRCT domain binding motif;PKA kinase substrate motif;Plk1 PBD domain binding motif		0.53177	5.93259e-19	60.218	58.42	53.444	0.25843	59364000	508	0.113793	508	GRTITGHSGSRKSGSSTPVNNALENGGGAKP
Glyma.18G075600.1.p	Plant protein of unknown function (DUF827)	Cytoplasmic	18.9697	19.3298	20.7377	24.7101	21.2242	21.2045	18.4481	18.1205	21.9247	19.0819	21.2967	19.7061	S	3	___2	Casein kinase II substrate motif;G protein-coupled receptor kinase 1 substrate motif;GSK3 kinase substrate motif		0.692615	6.22896e-19	78.976	67.976	78.976	0.52556	41277000	587	0.720684	587;587;587	RAAEAASRILAETQVSTESSPQHYRIQKQNP
Glyma.18G075600.1.p	Plant protein of unknown function (DUF827)	Cytoplasmic	18.7962	19.3298	20.7377	24.7101	21.2242	21.2045	18.0116	18.2075	21.9247	25.0468	21.2967	23.7968	S	3	___2	ERK1,2 kinase substrate motif;GSK-3, ERK1, ERK2, CDK5 substrate motif;MAPKAPK2 kinase substrate motif;MDC1 BRCT domain binding motif;Plk1 PBD domain binding motif;WW domain binding motif		0.825328	1.48545e-55	102.89	87.508	102.89	-0.54911	172050000	591	1.23531	591;591;591	AASRILAETQVSTESSPQHYRIQKQNPPRTM
Glyma.10G099200.2.p	villin 2	Cytoplasmic	22.215	17.5948	16.7871	18.3319	18.224	18.6549	20.3127	18.6603	18.3229	20.2358	17.3505	19.2741	S	3	___2	Casein kinase I substrate motif;Casein kinase II substrate motif		0.684131	1.9752e-30	57.173	46.248	56.854	-2.5681	70200000	870	0.0288614	870;870	ASRSPITEGSATETKSDSSEVEEVAEAKETE
Glyma.10G099200.2.p	villin 2	Cytoplasmic	22.215	17.0515	17.0065	18.218	18.224	18.6549	20.3127	18.0005	18.9337	20.2358	17.6526	19.3748	S	3	___2	b-Adrenergic Receptor kinase substrate motif;Casein kinase II substrate motif;PKA kinase substrate motif;PKC kinase substrate motif		0.563966	1.9752e-30	56.854	53.156	56.854	-2.5681	72687000	872	0.0420971	872;872	RSPITEGSATETKSDSSEVEEVAEAKETEEL
Glyma.10G099200.2.p	villin 2	Cytoplasmic	22.215	16.5502	16.9204	19.5782	18.224	18.6549	20.3127	16.0967	17.8401	20.2358	18.2657	19.5791	S	2	___2	Casein kinase II substrate motif;G protein-coupled receptor kinase 1 substrate motif;MDC1 BRCT domain binding motif;PKA kinase substrate motif;Plk1 PBD domain binding motif		0.860214	1.18945e-05	57.173	46.248	57.173	1.8172	79739000	873	0.0791942	873;873	SPITEGSATETKSDSSEVEEVAEAKETEELP
Glyma.10G236300.1.p	Remorin family protein	Cytoplasmic	25.5168	17.5917	15.7886	23.5918	20.5528	18.3819	23.4528	20.1427	20.019	23.4	17.3594	21.3865	S	2	___2	Casein kinase II substrate motif;DNA dependent Protein kinase substrate motif;ERK1,2 kinase substrate motif;G protein-coupled receptor kinase 1 substrate motif;GSK-3, ERK1, ERK2, CDK5 substrate motif;WW domain binding motif		0.999665	4.11392e-61	105.9	89.132	72.568	0.071064	376540000	42	0.0332376	42	PKEDVAEEKSVIPQPSPSPADESKALVIVEK
Glyma.10G236300.1.p	Remorin family protein	Cytoplasmic	25.5168	17.5917	17.2614	23.5918	20.5528	18.3819	23.4528	20.1427	20.019	23.4	17.3594	21.3865	S	2	___2	Casein kinase II substrate motif;DNA dependent Protein kinase substrate motif;ERK1,2 kinase substrate motif;GSK-3, ERK1, ERK2, CDK5 substrate motif;Pyruvate dehydrogenase kinase substrate motif;WW domain binding motif		0.996225	6.51746e-105	117.3	97.626	72.568	0.071064	329440000	44	0.0145926	44	EDVAEEKSVIPQPSPSPADESKALVIVEKTS
Glyma.13G291500.1.p	Adaptin ear-binding coat-associated protein 1 NECAP-1	Cytoplasmic	24.3771	17.6321	17.932	23.1943	18.1502	17.4934	23.1127	17.1401	18.1904	21.3253	19.0057	20.5521	S	2	___2	Casein kinase II substrate motif;ERK1,2 kinase substrate motif;G protein-coupled receptor kinase 1 substrate motif;Growth associated histone HI kinase substrate motif;GSK3 kinase substrate motif;GSK-3, ERK1, ERK2, CDK5 substrate motif;WW domain binding motif		0.835082	2.77288e-08	77.871	59.048	77.871	0.4074	46240000	235	0.0127295	235	SPPPAPLSPVFGTQKSPTNSPTNLSLEKTNI
Glyma.13G291500.1.p	Adaptin ear-binding coat-associated protein 1 NECAP-1	Cytoplasmic	24.3771	18.0333	16.1296	23.1943	19.5134	17.8259	23.1127	17.5775	17.2442	23.264	19.0057	21.8446	S	2	___2	Casein kinase II substrate motif;ERK1,2 kinase substrate motif;GSK-3, ERK1, ERK2, CDK5 substrate motif;MAPKAPK2 kinase substrate motif;WW domain binding motif		0.989934	2.77288e-08	77.871	59.048	72.433	-0.19543	61130000	239	0.108891	239	APLSPVFGTQKSPTNSPTNLSLEKTNIVETP
Glyma.16G063200.3.p	glucose-6-phosphate dehydrogenase 6	Cytoplasmic	17.7089	16.6125	15.9048	19.6909	17.6687	17.7782	20.2569	17.5669	19.1264	21.1558	17.3213	19.8776	S	3	___2	14-3-3 domain binding motif;Calmodulin-dependent protein kinase II alpha substrate motif;Calmodulin-dependent protein kinase II substrate motif;Calmodulin-dependent protein kinase IV substrate motif;Casein kinase II substrate motif;Chk1 kinase substrate motif;MDC1 BRCT domain binding motif;PAK2 kinase substrate motif;PKA kinase substrate motif;PKC epsilon kinase substrate motif;PKC kinase substra…		0.848859	1.9626e-05	58.461	43.492	48.216	-2.0007	20343000	13	0.833749	13;13;13;13;13	___METSEWHIERRSSFGSESPLAREAGNVP
Glyma.16G063200.3.p	glucose-6-phosphate dehydrogenase 6	Cytoplasmic	17.7089	17.4302	17.0674	19.6909	18.3372	18.9437	20.2569	17.8922	17.8729	21.1558	17.1224	19.8113	S	3	___2	b-Adrenergic Receptor kinase substrate motif;ERK1,2 kinase substrate motif;GSK-3, ERK1, ERK2, CDK5 substrate motif;WW domain binding motif		0.967868	1.9626e-05	58.461	43.492	58.461	-2.0557	32783000	18	0.552058	18;18;18;18;18	TSEWHIERRSSFGSESPLAREAGNVPETGSL
Glyma.18G043600.1.p	glutamate decarboxylase 4	Cytoplasmic	23.3164	18.8091	19.0467	21.6069	21.0946	19.4361	23.4395	20.3464	20.563	24.3843	16.9325	21.9004	S	2	___2	Calmodulin-dependent protein kinase II substrate motif;Casein kinase II substrate motif;Chk1 kinase substrate motif;G protein-coupled receptor kinase 1 substrate motif;MAPKAPK2 kinase substrate motif;PKA kinase substrate motif;PKC kinase substrate motif;Pyruvate dehydrogenase kinase substrate motif		0.999879	0	221.91	211.77	200.99	-0.26282	1140000000	8	0.0468586	8	________MVLSKTASESDVSVHSTFASRYV
Glyma.18G043600.1.p	glutamate decarboxylase 4	Cytoplasmic	23.3164	18.8091	19.0467	21.6069	21.0946	19.4361	22.0585	20.3464	20.563	24.3843	17.7637	22.1774	S	2	___2	Casein kinase II substrate motif;G protein-coupled receptor kinase 1 substrate motif		0.974574	5.50683e-15	72.99	68.232	58.324	3.7304	138050000	13	0.0888613	13	___MVLSKTASESDVSVHSTFASRYVRTSLP
Glyma.01G087900.3.p	STT7 homolog STN7	Cytoplasmic	19.8955	17.4228	17.1051	20.6973	20.5171	20.556	20.2844	17.7885	19.2831	24.0425	16.8388	21.6413	T	2	___2	Casein kinase II substrate motif;G protein-coupled receptor kinase 1 substrate motif;LKB1 kinase substrate motif;PKA kinase substrate motif		1	7.01351e-14	80.142	71.106	73.833	0.89152	182490000	384	0.491015	384;512;552	NALASALRLQRKIIRTLNESMDELTRRRKSF
Glyma.02G151400.6.p	BRI1 suppressor 1 (BSU1)-like 1	Cytoplasmic	19.9003	17.2728	17.9864	18.8136	18.1925	17.0855	18.5743	18.3468	17.1783	22.6906	18.0131	21.1315	T	3	___2	b-Adrenergic Receptor kinase substrate motif;Casein kinase II substrate motif		0.567308	4.48346e-12	51.827	48.186	51.827	1.242	13539000	497	0.898861	497;637;842;842	PKLIHPIPPPLQSPETSPERVMDETWMQELN
Glyma.07G082700.1.p	Calcium-dependent lipid-binding (CaLB domain) family protein	Cytoplasmic	23.9124	18.4871	16.3741	20.1958	17.5432	18.9279	21.448	20.9174	21.3081	19.3443	17.8742	18.9248	T	2	___2	GSK-3, ERK1, ERK2, CDK5 substrate motif;MAPKAPK2 kinase substrate motif;MDC1 BRCT domain binding motif;Plk1 PBD domain binding motif;WW domain binding motif		0.7743	9.50113e-22	70.994	62.652	70.994	-0.48487	23227000	509	0.279972	509	RTITGHSGSRKSGSSTPVNNALENGGGAKPL
Glyma.13G291500.1.p	Adaptin ear-binding coat-associated protein 1 NECAP-1	Cytoplasmic	18.6231	17.1097	16.0356	18.5569	18.374	16.4453	17.7595	19.2854	17.8987	22.8279	16.8624	20.8394	T	2	___2	DNA dependent Protein kinase substrate motif;G protein-coupled receptor kinase 1 substrate motif;PKA kinase substrate motif;PKC kinase substrate motif		0.55031	1.0631e-06	72.433	53.61	72.433	-0.19543	14890000	237	0.69205	237	PPAPLSPVFGTQKSPTNSPTNLSLEKTNIVE
Glyma.04G016500.2.p	ARM repeat superfamily protein	Golgi	22.549	20.874	19.9813	23.17	20.1131	20.578	23.154	20.5511	20.1187	23.9493	21.0797	22.9928	S	2	___1	G protein-coupled receptor kinase 1 substrate motif		1	3.22741e-15	87.667	41.315	87.667	0.4925	67851000	247	0.335958	247;247;248	INGAILILVGMTSSKSEDLLTVEKADKTLEN
Glyma.12G180600.1.p	Adaptor protein complex AP-2, alpha subunit	Golgi	18.9905	20.3752	20.367	17.9157	21.2795	21.1076	18.3914	21.7837	21.8723	23.1769	21.3945	22.5667	S	2	___1	Calmodulin-dependent protein kinase II substrate motif;Casein kinase II substrate motif;Chk1 kinase substrate motif;DNA dependent Protein kinase substrate motif;PKA kinase substrate motif;PKC kinase substrate motif		0.997834	1.49851e-08	62.658	51.712	62.658	-0.3731	36625000	658	0.688523	658	NGTPPVGQLSLVKVPSMSSNVDEADQRLSQE
Glyma.02G054900.1.p	0	Mitochondrial	19.0891	17.5384	16.8877	18.4087	19.0613	18.5233	20.8785	18.7966	18.1237	21.8666	16.9494	20.2276	S	2	___1	14-3-3 domain binding motif;Calmodulin-dependent protein kinase II alpha substrate motif;Calmodulin-dependent protein kinase II substrate motif;Calmodulin-dependent protein kinase IV substrate motif;Casein kinase II substrate motif;Phosphorylase kinase substrate motif;PKA kinase substrate motif;PKC kinase substrate motif		0.886801	0.000464074	43.592	31.674	43.592	1.3368	10031000	33	0.376726	33;83	SATTALLHEGFKRSTSLPSWGSNSSRKMALG
Glyma.04G052800.1.p	Protein of unknown function (DUF3511)	Mitochondrial	17.8587	21.529	21.0584	21.1287	22.2976	20.5618	17.3838	22.5149	23.661	18.0553	23.4112	20.4846	S	2	___1	Calmodulin-dependent protein kinase II substrate motif;Casein kinase II substrate motif;G protein-coupled receptor kinase 1 substrate motif;MAPKAPK2 kinase substrate motif;PKA kinase substrate motif;PKC kinase substrate motif;Pyruvate dehydrogenase kinase substrate motif		0.98997	0.000851403	54.276	45.961	49.298	0.87361	44618000	69	0.037181	69	KGKSISAGSSFSKSWSFADPELQRKKRVASY
Glyma.04G052800.1.p	Protein of unknown function (DUF3511)	Mitochondrial	18.1607	19.9812	16.6479	18.9355	21.8757	20.082	18.0628	21.4926	22.5761	21.284	23.1843	21.9174	S	2	___1	14-3-3 domain binding motif;Calmodulin-dependent protein kinase II substrate motif;Casein kinase II substrate motif;G protein-coupled receptor kinase 1 substrate motif;PKA kinase substrate motif;PKC kinase substrate motif		0.978863	9.07759e-75	110.12	102.2	110.12	-0.0048601	29835000	36	0.832107	36	YYGAPRPYDLSLRTYSASYAQTQIGPPRDLK
Glyma.08G218500.1.p	vacuolar ATP synthase subunit D (VATD) / V-ATPase D subunit / vacuolar proton pump D subunit (VATPD)	Mitochondrial	18.8686	21.0495	17.3274	18.4837	19.2497	21.0687	17.856	17.1804	18.513	19.2243	21.077	19.7711	S	3	___1			0.883449	4.63943e-13	58.693	52.978	58.693	0.013221	15950000	242	0.466779	242	NVETNLPLRKGVSYNSAHNLLSVGDKDEDII
Glyma.11G169700.2.p	fructose-2,6-bisphosphatase	Mitochondrial	18.3226	22.6557	16.7301	19.9515	21.7139	21.3904	21.8846	23.3361	24.3142	21.0341	23.4963	21.8548	S	2	___1	ERK1,2 kinase substrate motif;GSK-3, ERK1, ERK2, CDK5 substrate motif;WW domain binding motif		0.999746	4.15758e-53	106.58	77.275	106.58	-0.13315	147940000	258	0.834047	258;261;249;218;261;261	FQSSGMVESKSVGTFSPLQKQESQRGLFVDR
Glyma.17G251800.2.p	0	Mitochondrial	24.3404	20.6367	21.078	23.1407	22.0826	20.8991	23.9595	21.2512	22.3286	22.0805	20.3952	21.5187	S	2	___1	14-3-3 domain binding motif;Calmodulin-dependent protein kinase II alpha substrate motif;Calmodulin-dependent protein kinase II substrate motif;Calmodulin-dependent protein kinase IV substrate motif;Casein kinase II substrate motif;Chk1 kinase substrate motif;Phosphorylase kinase substrate motif;PKA kinase substrate motif;PKC kinase substrate motif;ZIP kinase substrate motif		0.88834	8.27943e-135	126.77	107.02	111.64	1.2267	75055000	25	0.0633637	25;25;25	STHMDPQSATLKRNRSLTKDEIDAYWKSKKK
Glyma.17G251800.2.p	0	Mitochondrial	19.638	23.7974	24.7207	19.016	23.5743	24.2085	19.2094	22.7855	23.2209	19.5513	23.1233	20.742	T	2	___1	Calmodulin-dependent protein kinase II substrate motif;Chk1 kinase substrate motif;G protein-coupled receptor kinase 1 substrate motif;PKA kinase substrate motif;PKC kinase substrate motif		0.997959	0.00582067	56.548	44.501	56.548	-1.1105	103130000	73	0.103787	73;73;73	ASKNTEPEKKLQKSMTMPVTRARDYLNMVDI
Glyma.11G169700.2.p	fructose-2,6-bisphosphatase	Mitochondrial	23.7945	17.3779	17.0537	22.8633	16.7673	17.8886	24.4642	21.5602	17.5854	24.0079	17.7968	21.9375	S	2	___2	Casein kinase I substrate motif;Casein kinase II substrate motif		0.999993	4.15758e-53	106.58	77.275	106.58	-0.13315	87401000	253	0.136865	253;256;244;213;256;256	DPSKIFQSSGMVESKSVGTFSPLQKQESQRG
Glyma.11G169700.2.p	fructose-2,6-bisphosphatase	Mitochondrial	23.7945	17.7311	17.5853	22.8633	19.1508	18.2056	24.4642	21.5602	17.5854	24.0079	18.6869	22.2342	S	2	___2	ERK1,2 kinase substrate motif;GSK-3, ERK1, ERK2, CDK5 substrate motif;WW domain binding motif		0.999746	4.15758e-53	106.58	77.275	106.58	-0.13315	147940000	258	0.119124	258;261;249;218;261;261	FQSSGMVESKSVGTFSPLQKQESQRGLFVDR
Glyma.01G008600.1.p	chromatin protein family	Nuclear	24.2633	21.2435	20.2542	19.4214	17.3853	22.0876	20.2553	22.0166	19.1325	19.6846	21.7748	20.5397	S	3	___1	BARD1 BRCT domain binding motif;Casein kinase I substrate motif;Casein kinase II substrate motif;G protein-coupled receptor kinase 1 substrate motif		1	9.78032e-22	65.207	61.773	65.207	-2.0321	37983000	148	0.283257	148	IPKFLKNDEDDDDVVSDDEAQKQIEETMQET
Glyma.09G209100.1.p	Transcription elongation factor (TFIIS) family protein	Nuclear	18.9913	18.8205	20.0906	18.7691	18.4223	21.468	18.7582	18.2935	20.1749	18.9443	20.5598	19.7088	S	3	___1	14-3-3 domain binding motif;Akt kinase substrate motif;ATM kinase substrate motif;Calmodulin-dependent protein kinase II substrate motif;Casein kinase II substrate motif;DNA dependent Protein kinase substrate motif;MAPKAPK1 kinase substrate motif;PKA kinase substrate motif;PKC kinase substrate motif		0.999988	3.50802e-26	91.589	80.824	65.149	-1.1203	74522000	52	0.0461747	52;52	DDFEEDVDEWRGRDRSQTPVYDTDPSRSKPR
Glyma.01G041300.1.p	glycine-rich protein	Nuclear	21.068	22.5533	17.496	21.2358	24.5082	23.6009	19.5375	22.2843	18.0714	19.0165	18.4399	19.1154	S	3	___1	Casein kinase II substrate motif;G protein-coupled receptor kinase 1 substrate motif;Pyruvate dehydrogenase kinase substrate motif		0.998506	1.20778e-42	74.282	72.098	74.282	1.6854	88037000	305	0.856131	305	SQEKDEGTANFQGHGSEEDLSDHEGELQKDE
Glyma.08G174000.2.p	cAMP-regulated phosphoprotein 19-related protein	Nuclear	22.8831	22.1757	16.3976	22.9282	25.2398	23.1425	22.2737	17.9944	22.8583	20.9039	23.5015	21.7698	S	2	___1	b-Adrenergic Receptor kinase substrate motif;G protein-coupled receptor kinase 1 substrate motif		0.999988	7.04338e-07	76.759	63.341	76.759	-0.65989	97809000	60	0.373934	60;60;60;61;82;82	KPPLISKDHERAYFDSADWALGKQGGEKPKG
Glyma.01G051400.1.p	ATP/GTP-binding protein family	Nuclear	23.8405	26.5677	26.693	24.3738	27.0623	26.0895	18.9279	26.9931	27.3957	24.3748	27.1309	25.2935	S	2	___1	b-Adrenergic Receptor kinase substrate motif;ERK1,2 kinase substrate motif;G protein-coupled receptor kinase 1 substrate motif;Growth associated histone HI kinase substrate motif;GSK-3, ERK1, ERK2, CDK5 substrate motif;PKA kinase substrate motif;PKC kinase substrate motif;WW domain binding motif		0.996893	2.26194e-89	109.79	101.42	101.42	0.19707	956900000	114	0.0361657	114;114;114	SALDGRGGYALGVSDSPKFASGDYVSSSSHG
Glyma.01G051400.1.p	ATP/GTP-binding protein family	Nuclear	21.9816	21.8903	17.3838	20.5779	21.4798	20.9011	21.2704	22.5061	17.8717	23.2835	22.3892	22.9854	S	3	___1	Casein kinase I substrate motif;Casein kinase II substrate motif;ERK1,2 kinase substrate motif;Growth associated histone HI kinase substrate motif;GSK-3, ERK1, ERK2, CDK5 substrate motif;WW domain binding motif		0.774391	2.77403e-29	62.781	50.88	62.781	0.49264	48876000	840	0.468083	840	VAEKVTSNVTDQDGKSPTGVETPVKNLVAED
Glyma.01G089300.2.p	Hydroxyproline-rich glycoprotein family protein	Nuclear	18.5929	20.4654	17.3216	18.2742	20.2122	16.8526	20.8128	19.2189	18.4054	23.1011	18.3824	21.5282	S	2	___1	G protein-coupled receptor kinase 1 substrate motif;PKA kinase substrate motif;PKC kinase substrate motif		0.99985	3.30224e-05	64.244	45.572	64.244	1.0179	53147000	378	0.578182	378;384;386;384	KSQEKAKQLMLEYAGSERGQGDTDLESNFSH
Glyma.01G096300.3.p	ARF-GAP domain 8	Nuclear	19.6425	17.0486	16.5372	23.9283	18.2982	18.705	24.526	16.9866	18.2901	23.2391	18.5854	21.6879	S	2	___1	Casein kinase II substrate motif;G protein-coupled receptor kinase 1 substrate motif;GSK3 kinase substrate motif;MAPKAPK2 kinase substrate motif		0.948708	2.61691e-101	121.32	100.89	105.53	-0.14892	59923000	307	0.312278	307;309;309	VQETDEARRKFSNAKSISSSQFFGDQNKAAD
Glyma.01G096300.3.p	ARF-GAP domain 8	Nuclear	23.8191	16.062	17.3168	18.1164	23.3427	16.8962	18.0984	24.6084	24.8676	19.2869	17.4683	18.5114	S	2	___1	Casein kinase II substrate motif;PKA kinase substrate motif;PKC kinase substrate motif		0.917047	9.54969e-25	90.498	74.405	68.481	0.2608	81629000	309	0.304956	309;311;311	ETDEARRKFSNAKSISSSQFFGDQNKAADVD
Glyma.01G230700.2.p	KH domain-containing protein	Nuclear	20.1262	20.887	20.1563	17.942	20.7594	21.7546	22.3551	21.3725	18.2438	22.3266	20.8626	21.8386	S	3	___1	ERK1,2 kinase substrate motif;G protein-coupled receptor kinase 1 substrate motif;GSK3 kinase substrate motif;GSK-3, ERK1, ERK2, CDK5 substrate motif;WW domain binding motif		0.99806	2.50025e-23	73.672	68.281	73.672	0.45758	262240000	12	0.243495	12;12	____MAEEEVVAPAASPVPSDNKRKLEDLQP
Glyma.01G245100.2.p	histone deacetylase 1	Nuclear	20.895	17.5828	17.0822	21.9763	17.9734	16.8519	21.5521	18.2227	17.9278	22.9466	18.7514	21.5482	S	3	___1	b-Adrenergic Receptor kinase substrate motif;Casein kinase I substrate motif;Casein kinase II substrate motif;PKA kinase substrate motif;PKC kinase substrate motif		0.999285	2.95963e-08	49.768	44.098	49.768	-1.606	26148000	416	0.367377	416;416;416	RDEDQDDRDERWDPDSDREVGDDSNPVRRRV
Glyma.01G245600.1.p	DNAJ heat shock N-terminal domain-containing protein	Nuclear	18.7249	17.7113	23.5868	18.1643	23.258	23.2826	18.2106	23.3637	25.1455	18.7828	19.0898	19.0065	S	2	___1	ERK1,2 kinase substrate motif;G protein-coupled receptor kinase 1 substrate motif;GSK3 kinase substrate motif;GSK-3, ERK1, ERK2, CDK5 substrate motif;MDC1 BRCT domain binding motif;PKA kinase substrate motif;PKC kinase substrate motif;Plk1 PBD domain binding motif;WW domain binding motif		0.948614	1.14362e-80	110.6	101.98	94.632	1.0026	82322000	131	0.285426	131	ETGNDTSPSTSPKSSSPDFSSQSPYVEAPRF
Glyma.02G022800.1.p	glycine-rich protein	Nuclear	20.4054	22.0402	15.9971	19.6603	25.6202	24.0825	17.8721	23.5801	17.8804	19.8485	18.7831	19.5465	S	3	___1	Casein kinase II substrate motif;G protein-coupled receptor kinase 1 substrate motif;Pyruvate dehydrogenase kinase substrate motif		0.989138	5.28229e-41	67.586	65.231	67.586	0.97218	87585000	302	0.439046	302	QSQEKDEGTAIQGHGSEEDPSDPEGELLKDE
Glyma.02G022800.1.p	glycine-rich protein	Nuclear	18.9459	22.6725	17.1839	18.949	26.1934	23.8611	18.5284	24.0297	24.9912	19.0363	24.1148	21.1559	S	3	___1	Casein kinase I substrate motif;Casein kinase II substrate motif;DNA dependent Protein kinase substrate motif		0.999612	6.31627e-44	77.63	74.872	76.31	-0.22547	167300000	307	0.233341	307	DEGTAIQGHGSEEDPSDPEGELLKDEVEAEA
Glyma.08G281700.1.p	Phototropic-responsive NPH3 family protein	Nuclear	21.06	20.68	21.1038	23.2356	17.5965	17.7547	22.7788	21.3147	20.7536	24.1326	21.3647	23.21	S	2	___1	14-3-3 domain binding motif;Akt kinase substrate motif;Calmodulin-dependent protein kinase II substrate motif;Casein kinase II substrate motif;MAPKAPK1 kinase substrate motif;PKA kinase substrate motif;PKC kinase substrate motif;ZIP kinase substrate motif		1	2.0578e-18	88.427	73.834	88.427	0.36291	67054000	394	0.71517	394;394	SPPRSRFAVERRRSRSAENINLEFQESRRSS
Glyma.02G046900.2.p	regulatory particle non-ATPase 10	Nuclear	22.0237	18.8448	18.9345	21.1328	17.6706	17.8131	18.7637	21.5606	20.9995	22.7518	20.7903	22.0979	S	3	___1	Casein kinase II substrate motif;ERK1,2 kinase substrate motif;G protein-coupled receptor kinase 1 substrate motif;GSK-3, ERK1, ERK2, CDK5 substrate motif;Pyruvate dehydrogenase kinase substrate motif;WW domain binding motif		0.750209	1.68811e-33	55.662	53.623	55.662	-0.45004	28663000	263	0.731026	263;265	SEDASKQEKDGEQQASPQDTTMTEGASAAAS
Glyma.02G087500.1.p	Tudor/PWWP/MBT superfamily protein	Nuclear	19.0025	16.7773	16.8559	18.6015	16.2401	20.9639	19.6429	19.6054	17.6366	18.9962	18.3206	19.1656	S	2	___1	Cdc2 kinase substrate motif;CDK kinase substrate motif;CDK1,2,4,6 kinase substrate motif;ERK1,2 kinase substrate motif;G protein-coupled receptor kinase 1 substrate motif;GSK3 kinase substrate motif;GSK-3, ERK1, ERK2, CDK5 substrate motif;WW domain binding motif		0.999956	0.00587683	45.28	32.272	45.28	0.87615	3247700	641	0.224388	641	DGDYWSDEKVTDNLVSPGRSKKKRTVDHYAD
Glyma.04G039300.4.p	abscisic acid responsive elements-binding factor 2	Nuclear	20.7207	23.6431	16.4885	21.1813	25.5703	22.7962	19.6602	23.3336	18.2786	21.2821	25.3965	22.6536	S	2	___1	14-3-3 domain binding motif;Calmodulin-dependent protein kinase II alpha substrate motif;Calmodulin-dependent protein kinase II substrate motif;Calmodulin-dependent protein kinase IV substrate motif;Casein kinase II substrate motif;Chk1 kinase substrate motif;G protein-coupled receptor kinase 1 substrate motif;Phosphorylase kinase substrate motif;PKA kinase substrate motif;PKC kinase substrate mo…		0.999772	7.78404e-08	78.759	58.238	78.759	0.31193	134980000	91	0.3114	91;91;91;91;104;104;104;113	ADDGGAGVSHLQRQGSLTLPRTLSQKTVDEV
Glyma.02G154700.1.p	heat shock factor binding protein	Nuclear	21.4604	17.7851	17.8328	22.0285	19.7735	16.9333	22.496	17.6742	18.4088	22.451	18.96	21.2873	S	2	___1	Casein kinase I substrate motif;PKA kinase substrate motif		0.95216	0.00013693	62.287	48.204	62.287	1.9473	24546000	87	0.173936	87	AAPAKLTEEITKEEGSA______________
Glyma.02G192600.4.p	TPX2 (targeting protein for Xklp2) protein family	Nuclear	20.8455	23.5893	23.5644	20.2423	22.8388	23.1402	20.521	23.3055	17.6121	20.2551	24.0555	21.5219	S	2	___1	Calmodulin-dependent protein kinase II substrate motif;Chk1 kinase substrate motif;MAPKAPK2 kinase substrate motif;PKA kinase substrate motif;PKC kinase substrate motif		0.999658	0.00933241	52.255	39.824	51.949	-0.49066	76708000	105	0.190125	105;105;105;105;105	TTSYQTHRPNLSKSFSFPAKSAGGEGVKKST
Glyma.02G195600.1.p	embryo defective 2016	Nuclear	18.4532	17.2352	17.7677	21.8853	19.055	17.1528	21.9625	17.8492	17.7298	22.1279	18.0088	20.7549	S	3	___1	ERK1,2 kinase substrate motif;G protein-coupled receptor kinase 1 substrate motif;GSK-3, ERK1, ERK2, CDK5 substrate motif;PKA kinase substrate motif;PKC kinase substrate motif;WW domain binding motif		0.996394	1.28988e-18	56.131	41.508	56.131	-2.9886	17127000	1833	0.351109	1833	PADSRMVSQNYLLKNSPQHAGIASGSQGLYD
Glyma.02G203800.2.p	WRKY DNA-binding protein 32	Nuclear	20.5961	20.604	20.6449	20.4794	22.5329	20.3657	18.5034	20.4242	18.0229	20.7967	21.3818	20.9917	S	2	___1	b-Adrenergic Receptor kinase substrate motif;Casein kinase II substrate motif;G protein-coupled receptor kinase 1 substrate motif;Pyruvate dehydrogenase kinase substrate motif		0.929555	2.08564e-06	58.32	46.401	58.32	2.2006	21854000	36	1.19416	36;36	HPKTQLTKETERVVESLSDAESRHRELRSSD
Glyma.02G203800.2.p	WRKY DNA-binding protein 32	Nuclear	19.0888	20.1944	20.6514	18.8023	17.3776	17.4761	19.1435	17.6355	22.2377	18.3235	20.9452	19.6545	S	2	___1	Casein kinase I substrate motif;Casein kinase II substrate motif;G protein-coupled receptor kinase 1 substrate motif;GSK3 kinase substrate motif		0.933726	0.000516122	50.088	38.169	50.088	1.0199	9811300	38	0.462519	38;38	KTQLTKETERVVESLSDAESRHRELRSSDKP
Glyma.06G098700.1.p	ubiquitin-protein ligase 1	Nuclear	21.5454	20.5937	18.6505	18.6091	21.3358	20.8284	22.0988	17.8868	18.4342	22.3866	21.4806	22.0846	S	3	___1	Casein kinase I substrate motif		0.999929	5.84685e-14	57.806	50.274	57.806	-1.1522	27948000	2480	0.542829	2480;2492;2492;2495;2495	ATFGESLRSLDVEIGSADGHDDGGERQVSAD
Glyma.02G296600.1.p	salt-inducible zinc finger 1	Nuclear	18.6911	22.7545	22.9117	19.9618	21.5352	22.6578	21.2045	24.4884	24.8088	21.4286	25.6697	22.8423	S	2	___1	Calmodulin-dependent protein kinase II substrate motif;Chk1 kinase substrate motif;PKA kinase substrate motif;PKC kinase substrate motif		0.999142	2.27212e-10	78.113	49.389	52.255	-0.18237	140430000	592	0.258128	592;612;614;614	WGVNGDELNKLRKSASFGFRNSGVTASSSSS
Glyma.02G241900.1.p	PRP38 family protein	Nuclear	17.6625	20.9721	20.3131	20.7162	20.8037	22.2054	18.4091	17.9089	20.8221	19.3168	18.2156	18.9497	S	2	___1	14-3-3 domain binding motif;Akt kinase substrate motif;Calmodulin-dependent protein kinase II substrate motif;MAPKAPK1 kinase substrate motif;MAPKAPK2 kinase substrate motif;p70 Ribosomal S6 kinase substrate motif;Phosphorylase kinase substrate motif;PKA kinase substrate motif;PKC kinase substrate motif		0.999568	3.79245e-08	57.366	50.889	49.595	1.4072	27653000	358	0.728952	358	GSKHYRRSRSRSRSRSLQAGTAQYESRSSPQ
Glyma.14G215200.2.p	high mobility group A	Nuclear	23.4348	24.1558	17.6187	24.0336	24.0567	24.1384	17.6659	24.1135	16.4259	23.9388	23.5464	23.8064	S	2	___1	Casein kinase II substrate motif		0.939486	0.00449684	44.925	34.854	43.432	1.1104	146030000	149	0.677891	149;173;173;173;173;173;173	PRGRPPKVKPQLTEVSVES____________
Glyma.14G068500.1.p	SC35-like splicing factor 30	Nuclear	23.208	17.0155	17.732	23.6887	17.9205	17.9989	21.3319	16.0088	19.531	23.2562	18.6015	21.7006	S	3	___1	Casein kinase II substrate motif;G protein-coupled receptor kinase 1 substrate motif;PAK2 kinase substrate motif;PKA kinase substrate motif;PKC kinase substrate motif		0.999189	3.17354e-127	117.83	110.54	117.83	-1.6102	130810000	215	0.1526	215;222	PRGPPREKDGDQKRRSYSPAYGNGIEQNQSN
Glyma.14G068500.1.p	SC35-like splicing factor 30	Nuclear	23.4164	17.8163	15.7387	24.613	17.6113	18.0925	22.0569	18.2509	17.595	24.2013	18.2487	22.2171	S	3	___1	14-3-3 domain binding motif;Akt kinase substrate motif;Calmodulin-dependent protein kinase II substrate motif;Casein kinase II substrate motif;ERK1,2 kinase substrate motif;GSK-3, ERK1, ERK2, CDK5 substrate motif;MAPKAPK1 kinase substrate motif;PKA kinase substrate motif;PKC kinase substrate motif;WW domain binding motif;ZIP kinase substrate motif		0.99905	3.17354e-127	117.83	110.54	117.83	-1.6102	164810000	217	0.167679	217;224	GPPREKDGDQKRRSYSPAYGNGIEQNQSNGY
Glyma.02G251500.2.p	Transducin/WD40 repeat-like superfamily protein	Nuclear	19.2239	20.3726	19.511	18.4651	20.2043	19.8849	18.0761	20.9969	21.7905	19.8799	20.2991	19.8927	S	2	___1	b-Adrenergic Receptor kinase substrate motif;ERK1,2 kinase substrate motif;Growth associated histone HI kinase substrate motif;GSK-3, ERK1, ERK2, CDK5 substrate motif;PKA kinase substrate motif;PKC kinase substrate motif;WW domain binding motif		0.999808	0.00249108	41.621	31.821	41.621	2.0766	11568000	627	0.0660074	627;626;627	PMSINTKTSLGQAIDSPKILDSPRMSSFNRR
Glyma.02G311300.1.p	Calcium-binding EF hand family protein	Nuclear	20.9608	21.6689	22.7497	22.6958	22.1515	17.0823	18.6674	24.0176	24.4128	22.8134	23.9829	23.2032	S	2	___1	ERK1,2 kinase substrate motif;GSK-3, ERK1, ERK2, CDK5 substrate motif;PKA kinase substrate motif;PKC kinase substrate motif;WW domain binding motif		0.998053	2.99843e-16	87.647	76.602	87.647	0.54495	94519000	743	0.220512	743	FFDSGELGLNPIKTGSPQAGDPFQRSSGFSF
Glyma.03G158300.2.p	histone acetyltransferase of the GNAT family 1	Nuclear	21.6344	18.2537	20.187	18.1624	21.0721	20.137	20.1938	20.1826	20.2198	22.0933	20.1373	21.4413	S	2	___1	Casein kinase I substrate motif;G protein-coupled receptor kinase 1 substrate motif;PKA kinase substrate motif;PKC kinase substrate motif		0.97723	4.33756e-11	54.225	47.093	54.225	-1.5601	21832000	69	0.365651	69;69;69	TRDGALTSNDDLESISARGADSDSDSESEDA
Glyma.13G121100.2.p	BET1P/SFT1P-like protein 14A	Nuclear	20.9804	20.3522	20.4581	21.4438	20.3537	20.774	21.6337	20.9326	21.1401	22.0483	20.5971	21.5646	S	3	___1	Calmodulin-dependent protein kinase II substrate motif;Chk1 kinase substrate motif;PAK2 kinase substrate motif;PKA kinase substrate motif;PKC kinase substrate motif		1	1.34419e-16	82.609	75.291	82.609	1.2143	28660000	60	0.625341	60;58;58;60;60;60	ALDGLQDRVNLLKRLSGDINEEVDSHNRMLD
Glyma.03G170000.1.p	CLIP-associated protein	Nuclear	21.6743	21.5677	21.3106	22.3647	21.3264	19.1928	21.0996	21.8402	21.0746	20.2386	21.4501	20.6425	S	2	___1	14-3-3 domain binding motif;Calmodulin-dependent protein kinase II substrate motif;Phosphorylase kinase substrate motif;PKA kinase substrate motif;PKC kinase substrate motif		0.645141	0.000156101	42.059	35.078	42.059	-0.87497	31235000	613	0.179533	613;614	LDLSDKHNSSSLRSTSLDLGVDPPSSRDPPF
Glyma.03G202300.2.p	BEL1-like homeodomain 1	Nuclear	18.9429	21.0969	19.4165	18.5009	19.3439	17.6684	18.0205	20.8351	21.3209	21.2471	21.2239	21.2393	S	2	___1	Casein kinase II substrate motif;Pyruvate dehydrogenase kinase substrate motif		1	0.000167315	50.178	41.597	50.178	-1.7996	15364000	150	1.00062	150;150;151	SLGLGSFREGQAPAMSGDDLRISGGSPSSAS
Glyma.19G218000.3.p	Zinc knuckle (CCHC-type) family protein	Nuclear	23.274	17.4941	16.9998	23.8204	21.0679	19.8105	23.6604	18.3593	18.1177	19.5974	18.154	18.9136	S	3	___1	BARD1 BRCT domain binding motif;Casein kinase II substrate motif;MAPKAPK2 kinase substrate motif		0.999848	5.99249e-38	63.979	61.818	49.087	1.4962	66525000	45	0.208721	45;45;45;45;45	NMQERAKSNKRSNAGSDEEEEARDPNAVPTD
Glyma.03G248000.3.p	WVD2-like 1	Nuclear	22.1996	20.0526	16.7739	23.4086	17.9214	18.2093	23.6619	20.1302	17.9685	22.8946	20.1956	21.9949	S	3	___1	Casein kinase II substrate motif;ERK1,2 kinase substrate motif;Growth associated histone HI kinase substrate motif;GSK-3, ERK1, ERK2, CDK5 substrate motif;PKA kinase substrate motif;PKC kinase substrate motif;WW domain binding motif		0.998237	7.11861e-43	86.577	83.041	86.577	0.59159	48255000	123	0.153055	123;123;123;123	AQAVDTEADASGVNLSPKSNNIQSPNSSKNS
Glyma.03G248000.3.p	WVD2-like 1	Nuclear	18.0572	22.0948	22.3461	20.5193	21.0238	17.3605	19.2515	19.6601	21.6651	19.9734	21.0214	20.3227	S	2	___1	Cdc2 kinase substrate motif;CDK kinase substrate motif;CDK1,2,4,6 kinase substrate motif;ERK1,2 kinase substrate motif;G protein-coupled receptor kinase 1 substrate motif;Growth associated histone HI kinase substrate motif;GSK3 kinase substrate motif;GSK-3, ERK1, ERK2, CDK5 substrate motif;MAPKAPK2 kinase substrate motif;PKA kinase substrate motif;PKC kinase substrate motif;WW domain binding motif		0.988296	0.000214449	71.879	54.405	71.879	-1.1843	22411000	145	0.0648654	145;145;145;145	QSPNSSKNSEPSSPFSPRKSLHHDDKKHHDD
Glyma.19G246400.5.p	Protein of unknown function, DUF593	Nuclear	16.9573	17.316	17.7933	16.7044	17.3131	18.3205	22.0263	17.4779	18.4021	22.8533	17.4503	20.0758	S	2	___1	ERK1,2 kinase substrate motif;G protein-coupled receptor kinase 1 substrate motif;Growth associated histone HI kinase substrate motif;GSK3 kinase substrate motif;GSK-3, ERK1, ERK2, CDK5 substrate motif;PKA kinase substrate motif;PKC kinase substrate motif;WW domain binding motif		0.999304	0.0008505	48.899	42.491	48.899	-2.0986	12310000	471	0.57439	471;471;471;471;471;476;476;476;476	QFSATRGTDLSVNDISPRLSINSDEVKTSDV
Glyma.03G251800.3.p	AT hook motif DNA-binding family protein	Nuclear	21.7371	17.5473	16.905	20.4698	18.0236	18.6616	20.6417	22.1948	22.9249	21.42	18.199	20.3464	S	3	___1	Casein kinase II substrate motif;ERK1,2 kinase substrate motif;GSK-3, ERK1, ERK2, CDK5 substrate motif;WW domain binding motif		0.999996	1.49904e-24	75.064	67.354	75.064	-2.7918	106200000	332	0.681357	332;335	TGFELTGRIGHGAHQSPENGGYEQIPD____
Glyma.03G259500.1.p	0	Nuclear	23.7346	24.1251	23.7194	23.8716	18.2363	17.909	22.5304	18.6383	22.8808	22.6762	23.9615	23.1046	S	2	___1	Casein kinase II substrate motif;ERK1,2 kinase substrate motif;GSK-3, ERK1, ERK2, CDK5 substrate motif;MAPKAPK2 kinase substrate motif;WW domain binding motif		0.996614	6.01289e-34	96.673	74.135	96.673	0.074335	168760000	78	0.742596	78	PSSQHNRFSSSSLPTSPENKNITRVPLPSPS
Glyma.19G258400.1.p	0	Nuclear	21.317	22.7023	21.947	20.993	23.3228	23.1148	20.4645	16.761	23.6631	19.9262	23.1992	21.0247	S	2	___1	Cdc2 kinase substrate motif;CDK kinase substrate motif;CDK1,2,4,6 kinase substrate motif;ERK1,2 kinase substrate motif;Growth associated histone HI kinase substrate motif;GSK-3, ERK1, ERK2, CDK5 substrate motif;PKA kinase substrate motif;PKC kinase substrate motif;WW domain binding motif		1	5.73076e-31	95.264	90.166	94.09	0.61462	60499000	221	0.217801	192;221	TIAGENRGAYMELIQSPKKHDPKYLHKKGNS
Glyma.04G008500.1.p	nucleic acid binding;zinc ion binding;DNA binding	Nuclear	22.8608	16.8781	21.3877	22.0584	22.6909	22.6299	22.385	21.5786	22.5388	21.568	21.4277	21.5212	S	2	___1	ERK1,2 kinase substrate motif;Growth associated histone HI kinase substrate motif;GSK-3, ERK1, ERK2, CDK5 substrate motif;PKA kinase substrate motif;PKC kinase substrate motif;WW domain binding motif		1	8.05871e-13	83.54	47.883	83.54	-0.73356	51730000	943	0.360815	943	QSVHDLHYPSSYSRKSPQQGIEGQVGERLSL
Glyma.04G016600.2.p	Calcium-binding EF hand family protein	Nuclear	19.5416	16.2091	22.4627	17.816	22.2501	22.152	23.2081	22.4812	18.179	18.857	18.1641	18.907	S	3	___1	b-Adrenergic Receptor kinase substrate motif;Casein kinase II substrate motif;ERK1,2 kinase substrate motif;GSK-3, ERK1, ERK2, CDK5 substrate motif;MAPKAPK2 kinase substrate motif;WW domain binding motif		0.794321	9.70108e-06	40.493	34.377	40.493	-0.49241	31737000	805	0.205341	805;805	LARIPHSLAGRSTVESPSQDFSNSHFGKSFE
Glyma.04G066400.2.p	epsin N-terminal homology (ENTH) domain-containing protein / clathrin assembly protein-related	Nuclear	20.382	17.7054	18.4441	19.3837	19.9603	16.6675	19.5832	19.1594	20.7896	22.2286	18.2437	20.9003	S	2	___1	Casein kinase II substrate motif;ERK1,2 kinase substrate motif;GSK-3, ERK1, ERK2, CDK5 substrate motif;WW domain binding motif		0.988176	8.45377e-08	46.543	41.248	46.543	-2.0199	16654000	188	0.414984	188;188	GGGSDDRFGGRDNFQSPPYEYGGGGEFRGEG
Glyma.04G066400.2.p	epsin N-terminal homology (ENTH) domain-containing protein / clathrin assembly protein-related	Nuclear	21.8865	21.9785	17.563	18.0967	21.9426	22.4139	21.8402	20.8342	22.4156	24.5406	22.7548	23.9453	S	2	___1	AMP-activated protein kinase substrate motif;Calmodulin-dependent protein kinase II substrate motif;Casein kinase II substrate motif;Chk1 kinase substrate motif;PKA kinase substrate motif;PKC kinase substrate motif;Pyruvate dehydrogenase kinase substrate motif		0.964362	0.00256297	49.298	39.761	49.298	-0.1191	84732000	214	0.760721	214;214;205	FRGEGGYGNGMRKTRSYGDMSESVGRGEEKR
Glyma.06G072200.1.p	LisH dimerisation motif;WD40/YVTN repeat-like-containing domain	Nuclear	17.0687	20.5512	16.8807	18.5459	18.4683	17.9459	19.1505	21.883	22.6743	19.9826	21.7347	20.5666	S	2	___1	ERK1,2 kinase substrate motif;GSK-3, ERK1, ERK2, CDK5 substrate motif;PKA kinase substrate motif;WW domain binding motif		1	0.000171551	64.121	39.867	56.205	-0.678	18762000	260	1.10747	260;282;282;285	TQQLPGSTLDIKGEISPVLNPRAVGPEGSLM
Glyma.04G091600.1.p	Predicted AT-hook DNA-binding family protein	Nuclear	19.3932	20.0212	16.8256	20.2226	17.8838	17.6392	20.1407	20.5426	19.4554	22.1245	20.3216	21.5235	S	2	___1	PKA kinase substrate motif;PKC kinase substrate motif		0.959669	1.40327e-10	73.138	62.276	73.138	-1.2917	15426000	57	1.1749	57;62	EDATTITPSTAQKANSSGGDGATIEVVRRPR
Glyma.06G321400.1.p	WPP domain interacting protein 1	Nuclear	18.6359	21.0906	16.9273	23.6905	17.5302	18.6874	24.2242	18.3081	18.2286	23.5961	17.1379	21.4433	S	2	___1	Calmodulin-dependent protein kinase II substrate motif;Calmodulin-dependent protein kinase II substrate motif;Casein kinase II substrate motif;Casein kinase II substrate motif;Chk1 kinase substrate motif;Chk1 kinase substrate motif;PKA kinase substrate motif;PKA kinase substrate motif;PKC kinase substrate motif;PKC kinase substrate motif		0.997363	2.58003e-05	61.444	53.312	58.885	1.1647	60730000	227	0.0928368	225;225;227	KKPGGGGRVKIEKENSFSSLESDSRSSNFKQ;NKPGGGGTVKIEKENSFSSLESDSRSSNFKQ
Glyma.04G113700.2.p	WPP domain interacting protein 2	Nuclear	21.3252	17.5248	16.5081	21.8682	17.3263	17.5293	18.1476	18.4934	20.2499	22.0491	18.7049	20.9344	S	2	___1	14-3-3 domain binding motif;Calmodulin-dependent protein kinase II substrate motif;Calmodulin-dependent protein kinase IV substrate motif;Chk1 kinase substrate motif;PKA kinase substrate motif;PKC kinase substrate motif		0.999711	1.0829e-10	51.566	43.224	51.566	1.4285	15135000	100	0.281791	100;100	PNSSVDSGKVLKRGLSGNANLSESQPFLRDV
Glyma.04G154500.1.p	methyl-CPG-binding domain 10	Nuclear	18.7026	23.3719	23.4197	19.657	23.7327	23.2805	18.2567	23.9115	24.1047	18.9051	23.666	21.0019	S	2	___1	Casein kinase I substrate motif;Casein kinase I substrate motif;Casein kinase I substrate motif;Casein kinase I substrate motif		1	9.63596e-23	89.624	78.03	87.647	0.14484	93765000	190	0.0251062	190;190;190;190	AKAGENVEVPIEEEKSNAADGELPALKDKAD;AKAGEYVEVPIEEEKSNAADGELPALKDKVD;AKPVENVEVLIEEEKSNAADGELPALKDKVD;EAKAVENVEVPIDEKSNAADGELPALKDKVD
Glyma.04G156200.1.p	Tetratricopeptide repeat (TPR)-like superfamily protein	Nuclear	23.0009	15.9172	16.7237	24.3601	17.4454	17.0236	25.5279	17.4395	18.5681	23.5059	17.7453	21.5857	S	3	___1	Cdc2 kinase substrate motif;CDK kinase substrate motif;CDK1,2,4,6 kinase substrate motif;ERK1,2 kinase substrate motif;G protein-coupled receptor kinase 1 substrate motif;Growth associated histone HI kinase substrate motif;GSK3 kinase substrate motif;GSK-3, ERK1, ERK2, CDK5 substrate motif;PKA kinase substrate motif;PKC kinase substrate motif;WW domain binding motif		0.999113	2.63228e-31	73.072	70.016	73.072	-0.48162	119680000	1621	0.092015	1621	GILPPPVNISPLLPVSPRRSPHQSATARVPY
Glyma.04G163400.1.p	leo1-like family protein	Nuclear	19.5115	18.1138	19.5201	21.4727	21.5102	18.03	21.3614	19.7752	19.9625	20.7625	19.9017	20.4756	S	2	___1	14-3-3 domain binding motif;Calmodulin-dependent protein kinase II substrate motif;Casein kinase II substrate motif;PKA kinase substrate motif;PKC epsilon kinase substrate motif;PKC kinase substrate motif		1	1.85723e-05	72.433	58.624	52.172	0.67933	53827000	81	0.343105	81;88;88	GDGEPDRESEGEREQSSQEVEVVEREEESEG
Glyma.04G163400.1.p	leo1-like family protein	Nuclear	18.9614	18.0649	16.2986	21.4727	17.7722	21.6369	17.8211	17.8319	17.6916	19.9898	18.2355	19.2537	S	2	___1	ATM kinase substrate motif;Casein kinase I substrate motif;Casein kinase II substrate motif;DNA dependent Protein kinase substrate motif;MDC1 BRCT domain binding motif;Plk1 PBD domain binding motif		1	0.000121511	72.433	58.624	52.172	0.67933	43168000	82	0.852934	82;89;89	DGEPDRESEGEREQSSQEVEVVEREEESEGR
Glyma.04G163400.1.p	leo1-like family protein	Nuclear	18.9366	18.539	18.9065	18.4734	19.8644	19.7366	20.2073	18.7005	19.8075	20.4292	17.644	19.5008	S	2	___1	Casein kinase I substrate motif		0.999631	0.00484163	43.761	36.396	43.761	1.7645	8785000	206	0.116945	206	DIRQDSNRYAVEEEGSYGKNLRPEDILADED
Glyma.04G196300.1.p	DNAJ heat shock N-terminal domain-containing protein	Nuclear	18.9093	16.9731	15.123	19.7686	18.6282	16.4775	25.973	16.415	16.8292	19.1981	17.7295	18.7074	S	3	___1	Casein kinase II substrate motif;PKA kinase substrate motif;PKC kinase substrate motif		0.999995	0.000195679	55.261	42.469	55.261	1.6903	67338000	722	0.130268	722	TTEKSVEDELKHKENSREEGLIKMCQTTKDE
Glyma.04G197900.1.p	DEK domain-containing chromatin associated protein	Nuclear	17.925	23.259	23.0972	19.4477	22.9613	22.1761	18.6484	22.4954	23.1316	18.7216	22.6556	20.3906	S	2	___1	Cdc2 kinase substrate motif;CDK kinase substrate motif;CDK1,2,4,6 kinase substrate motif;DNA dependent Protein kinase substrate motif;ERK1,2 kinase substrate motif;G protein-coupled receptor kinase 1 substrate motif;GSK3 kinase substrate motif;GSK-3, ERK1, ERK2, CDK5 substrate motif;WW domain binding motif		0.999994	1.39377e-05	72.2	8.5762	72.2	-0.076653	54718000	116	0.0339096	116;132	RPTRERKTVERFSVPSPAKSARSSASKGLII
Glyma.06G152200.3.p	histone-lysine N-methyltransferases	Nuclear	22.0042	21.818	22.1476	21.2307	23.0139	22.1785	21.0845	22.5618	22.8081	21.564	22.6259	21.9179	S	2	___1	ERK1,2 kinase substrate motif;GSK-3, ERK1, ERK2, CDK5 substrate motif;PKA kinase substrate motif;PKC kinase substrate motif;WW domain binding motif		0.999911	0.0188218	40.496	26.261	40.496	0.28287	56659000	304	0.0128424	304;440;430;430;437;437;437;440;440;440;440	QSVGTDIWLGDDAKMSPDWDYRVRSSSCIEE
Glyma.04G236700.2.p	0	Nuclear	21.6001	19.5265	19.8023	22.1851	19.9708	20.0422	22.2154	19.8518	20.2974	19.2744	20.996	19.8879	S	2	___1	14-3-3 domain binding motif;Akt kinase substrate motif;Calmodulin-dependent protein kinase II substrate motif;MAPKAPK1 kinase substrate motif;p70 Ribosomal S6 kinase substrate motif;Phosphorylase kinase substrate motif;PKA kinase substrate motif;PKC kinase substrate motif;ZIP kinase substrate motif		0.999999	1.84578e-10	73.138	56.826	73.138	1.6189	47761000	111	0.118958	111;111	KSKTVGDSKSRRRDGSVGVYGEGEEVKRSSG
Glyma.04G236700.2.p	0	Nuclear	21.7104	23.496	22.6305	20.0975	24.2985	23.3144	21.3423	24.1665	24.9636	19.8204	24.1413	21.2803	S	2	___1	Casein kinase I substrate motif;ERK1,2 kinase substrate motif;Growth associated histone HI kinase substrate motif;GSK-3, ERK1, ERK2, CDK5 substrate motif;PKA kinase substrate motif;PKC kinase substrate motif;WW domain binding motif		1	2.40593e-10	74.793	62.372	74.793	0.62709	126930000	1098	0.21697	1098;1131;1099;1132;934;967	GDTKVNPNPLIVEDGSPKACDALMPGSNESE
Glyma.04G254000.2.p	Vacuolar sorting protein 9 (VPS9) domain	Nuclear	21.5519	17.2359	17.059	23.2646	17.8121	17.5859	23.0847	17.5337	18.1368	24.1238	17.912	22.0532	S	2	___1	Calmodulin-dependent protein kinase II substrate motif;Casein kinase II substrate motif;Chk1 kinase substrate motif;DNA dependent Protein kinase substrate motif;Phosphorylase kinase substrate motif;PKA kinase substrate motif;PKC kinase substrate motif;Pyruvate dehydrogenase kinase substrate motif		0.979918	0.000905341	55.899	38.387	55.899	0.1472	58607000	289	0.225035	289;289;329;329	KKVTFADESLITKVPSLSDLENKGASMILKE
Glyma.04G257400.1.p	Protein of unknown function (DUF544)	Nuclear	25.8662	21.2083	22.4823	25.3461	24.0404	23.8793	25.9801	23.7884	24.1503	25.7968	23.1256	24.9064	S	3	___1	Calmodulin-dependent protein kinase II substrate motif;Casein kinase II substrate motif;Chk1 kinase substrate motif;G protein-coupled receptor kinase 1 substrate motif;GSK3 kinase substrate motif;MAPKAPK2 kinase substrate motif;PKA kinase substrate motif;PKC kinase substrate motif;Pyruvate dehydrogenase kinase substrate motif		1	0	164.01	153.86	164.01	0.34262	430310000	238	0.231012	238	TATLGVPSPSLSKARSFDDSSHSISDHIQRK
Glyma.05G005500.2.p	DEAD box RNA helicase family protein	Nuclear	20.5257	19.4393	19.1955	21.4762	19.4821	17.716	21.5383	19.8083	17.6269	19.2669	19.7699	19.6715	S	3	___1	Casein kinase II substrate motif;ERK1,2 kinase substrate motif;GSK-3, ERK1, ERK2, CDK5 substrate motif;WW domain binding motif		0.967985	4.10699e-06	43.696	36.793	43.164	-2.2065	11544000	146	0.000374396	146;147	SSVRGHGASDAGAGLSPESYRHRHEISVTGD
Glyma.05G022300.2.p	dentin sialophosphoprotein-related	Nuclear	21.8261	19.6532	17.7749	18.6365	21.6664	21.8656	17.6837	20.0969	17.748	20.7632	21.9371	21.1545	S	2	___1	Casein kinase I substrate motif;ERK1,2 kinase substrate motif;G protein-coupled receptor kinase 1 substrate motif;Growth associated histone HI kinase substrate motif;GSK3 kinase substrate motif;GSK-3, ERK1, ERK2, CDK5 substrate motif;PKA kinase substrate motif;PKC kinase substrate motif;WW domain binding motif		0.999727	1.62308e-26	50.831	40.478	50.831	0.24997	20388000	858	0.612653	858;858	TGGLRENPSFDGDLHSPKLSGQGNRRPPVTR
Glyma.05G037400.3.p	peroxin 14	Nuclear	22.0515	17.2143	16.6785	21.0617	22.8434	22.9481	21.6095	17.972	23.4687	19.6232	17.7073	18.9846	S	2	___1	14-3-3 domain binding motif;Calmodulin-dependent protein kinase II substrate motif;Casein kinase II substrate motif;ERK1,2 kinase substrate motif;G protein-coupled receptor kinase 1 substrate motif;GSK3 kinase substrate motif;GSK-3, ERK1, ERK2, CDK5 substrate motif;MDC1 BRCT domain binding motif;PKA kinase substrate motif;PKC kinase substrate motif;Plk1 PBD domain binding motif;WW domain binding …		0.762228	1.77108e-08	50.232	44.026	40.622	0.54247	92109000	303	0.674915	303;303;305	VNGKADYDMSSVRSSSPPTSVEPSSGLHPKA
Glyma.05G049200.1.p	Ubiquitin-like superfamily protein	Nuclear	18.3781	16.9133	16.0687	18.5003	19.0349	26.1612	18.4054	18.0985	20.765	18.4621	18.7283	19.0999	S	2	___1	Casein kinase I substrate motif;Casein kinase II substrate motif;ERK1,2 kinase substrate motif;GSK-3, ERK1, ERK2, CDK5 substrate motif;WW domain binding motif		0.946095	9.24717e-149	127.35	118.8	127.35	-0.025784	77920000	292	0.542151	292	AEQEKALQVQGGDSGSPTAGPSKSSEAGLGE
Glyma.05G049200.1.p	Ubiquitin-like superfamily protein	Nuclear	22.0561	20.4054	22.1444	20.8031	23.3202	16.4706	22.23	22.4605	17.2573	19.1884	18.6712	19.0437	S	3	___1	Casein kinase II substrate motif		0.5	3.11068e-14	46.415	42.109	46.415	0.06354	33379000	318	0.196315	318;317	AGLGEMTSNGRLQAGSLSFHDEAEDVEEQPL
Glyma.05G049200.1.p	Ubiquitin-like superfamily protein	Nuclear	22.0561	20.4054	22.1444	20.8031	23.3202	17.7402	22.23	22.4605	18.105	18.772	17.6954	18.6812	S	3	___1	Casein kinase II substrate motif;Pyruvate dehydrogenase kinase substrate motif		0.5	3.11068e-14	46.415	42.109	46.415	0.06354	33379000	320	0.41906	320;319	LGEMTSNGRLQAGSLSFHDEAEDVEEQPLVR
Glyma.05G049200.1.p	Ubiquitin-like superfamily protein	Nuclear	19.4202	22.1925	17.2035	18.3538	22.3417	21.2559	18.3769	21.9805	18.4534	20.6211	23.4395	21.5605	S	2	___1	Casein kinase II substrate motif		0.499999	1.20008e-13	57.525	45.882	57.525	-3.8619	31351000	300	0.204054	300	VQGGDSGSPTAGPSKSSEAGLGEMTSNGRLQ
Glyma.05G049200.1.p	Ubiquitin-like superfamily protein	Nuclear	19.7387	22.1925	16.7005	18.1647	22.3417	21.2559	17.5826	21.9805	17.0588	20.6211	23.4395	21.5605	S	2	___1	G protein-coupled receptor kinase 1 substrate motif;MDC1 BRCT domain binding motif;PKA kinase substrate motif;PKC kinase substrate motif;Plk1 PBD domain binding motif		0.499999	1.20008e-13	57.525	45.882	57.525	-3.8619	31351000	301	0.258522	301	QGGDSGSPTAGPSKSSEAGLGEMTSNGRLQA
Glyma.05G053000.1.p	glycine-rich protein	Nuclear	22.1303	17.0889	16.4224	22.5185	21.6708	20.7583	22.1731	20.4103	21.1518	21.6429	20.1006	21.1288	S	3	___1	BARD1 BRCT domain binding motif;Casein kinase I substrate motif;Casein kinase II substrate motif		0.999706	1.04995e-18	53.033	49.794	53.033	-2.313	31837000	114	0.71055	114	EPSRQRRGPIIQELNSDEENEEATEERKGNP
Glyma.05G053100.1.p	Sec1/munc18-like (SM) proteins superfamily	Nuclear	21.3782	17.1015	17.0231	18.7779	17.9455	17.1258	21.3276	17.7509	18.622	22.8164	18.5027	21.3785	S	2	___1	PKA kinase substrate motif;PKC kinase substrate motif		0.999867	3.46431e-05	55.011	47.881	55.011	-1.3907	20501000	582	0.590958	582;583	SMRSRRTPTWARPRGSDDGYSSDSVLKHASS
Glyma.05G088000.2.p	ARF GAP-like zinc finger-containing protein ZIGA4	Nuclear	20.34	18.8299	17.0142	21.0097	19.8473	18.4584	21.1392	18.38	17.8114	21.3472	18.039	20.2445	S	3	___1	Casein kinase I substrate motif;ERK1,2 kinase substrate motif;GSK-3, ERK1, ERK2, CDK5 substrate motif;WW domain binding motif		1	7.64226e-05	51.726	44.361	46.159	-0.06017	12853000	136	0.155086	136;136;136	YAGAKSSEKPPRDAQSPGIHEDEIRRASSYH
Glyma.08G135200.2.p	signal responsive 1	Nuclear	19.5306	19.2941	20.1356	17.9931	19.7217	19.8042	17.9923	21.5911	20.7716	19.4988	21.0798	19.8408	S	2	___1	14-3-3 domain binding motif;Calmodulin-dependent protein kinase II alpha substrate motif;Calmodulin-dependent protein kinase II substrate motif;Calmodulin-dependent protein kinase IV substrate motif;Chk1 kinase substrate motif;PKA kinase substrate motif;PKC kinase substrate motif		0.998978	0.00860839	48.527	38.727	48.527	0.56736	37023000	1004	0.0893344	1004;1017;1026;1026;1030;1041;1046;1061	KQTEQRLQKALARVKSMVQYPEARDQYHRLL
Glyma.05G135800.1.p	CCCH-type zinc finger family protein	Nuclear	23.5889	20.6154	16.7483	24.2463	20.3512	17.2059	22.6164	17.5725	18.1092	22.4957	19.202	21.3978	S	2	___1	14-3-3 domain binding motif;Akt kinase substrate motif;Calmodulin-dependent protein kinase II substrate motif;Casein kinase II substrate motif;ERK1,2 kinase substrate motif;G protein-coupled receptor kinase 1 substrate motif;GSK-3, ERK1, ERK2, CDK5 substrate motif;MAPKAPK1 kinase substrate motif;PKA kinase substrate motif;PKC kinase substrate motif;WW domain binding motif;ZIP kinase substrate mot…		1	8.04108e-44	100.04	80.744	100.04	-0.060519	115280000	378	0.0563815	378	KPSAHVDRRTRRRSNSPENAEVSDLRHHLSK
Glyma.05G174400.2.p	eukaryotic translation initiation factor 4B1	Nuclear	24.0106	25.7936	25.9244	23.192	25.9757	25.7595	23.3228	26.7287	27.114	23.2206	26.734	24.3894	S	2	___1	G protein-coupled receptor kinase 1 substrate motif		1	2.57963e-183	139.08	91.31	127.61	1.4361	671940000	328	0.0867355	328;328;348;348	PSSHSSRPSSAQSNRSEGPGLQGTDAVVKSR
Glyma.05G194500.1.p	Chaperone DnaJ-domain superfamily protein	Nuclear	18.6703	17.0989	16.4963	18.4256	19.1893	17.8092	22.5702	19.147	19.5876	20.3302	18.7063	19.7889	S	2	___1	14-3-3 domain binding motif;Calmodulin-dependent protein kinase II substrate motif;PKA kinase substrate motif;PKC kinase substrate motif		0.499975	1.43777e-16	60.735	54.509	60.735	-2.4041	10830000	785	1.17868	785;543;736;736	MGARASSVPRPPRANSSDNVFESQFQSDVTR
Glyma.05G194500.1.p	Chaperone DnaJ-domain superfamily protein	Nuclear	19.8876	17.8418	16.1702	18.8624	19.1893	17.8309	22.5702	19.147	19.5876	20.3302	16.6934	19.118	S	2	___1	MDC1 BRCT domain binding motif;Plk1 PBD domain binding motif		0.499975	1.43777e-16	60.735	54.509	60.735	-2.4041	10830000	786	0.396005	786;544;737;737	GARASSVPRPPRANSSDNVFESQFQSDVTRK
Glyma.05G194500.1.p	Chaperone DnaJ-domain superfamily protein	Nuclear	18.7914	22.056	22.5058	21.5468	23.7082	22.5177	22.4113	24.4169	24.8731	19.8735	23.7504	20.9821	S	2	___1	14-3-3 domain binding motif;Calmodulin-dependent protein kinase II substrate motif;Casein kinase II substrate motif;ERK1,2 kinase substrate motif;GSK-3, ERK1, ERK2, CDK5 substrate motif;PKA kinase substrate motif;PKC kinase substrate motif;WW domain binding motif		0.904809	4.32919e-05	67.136	54.33	67.136	1.36	105910000	409	0.639022	409;167	TYSSDSDKPVGQRSTSPPYNNVDFRQTNIQA
Glyma.08G009200.1.p	Sterile alpha motif (SAM) domain-containing protein	Nuclear	18.5624	21.4824	17.4902	18.1414	22.3424	21.0024	18.3594	21.5184	17.4661	20.648	20.6532	20.2156	S	2	___1	Casein kinase II substrate motif;G protein-coupled receptor kinase 1 substrate motif		0.821045	4.61495e-46	63.185	48.95	63.185	-1.9911	15001000	171	0.132485	171;180	DGDDDDGYREFEVENSESPLKEQSPIHSMEN
Glyma.05G218400.1.p	Glutaredoxin family protein	Nuclear	18.5323	20.6124	21.8082	17.8836	22.36	21.7126	18.7626	21.5151	21.408	19.2757	21.3816	20.1419	S	2	___1	Casein kinase II substrate motif;PKA kinase substrate motif;PKC kinase substrate motif		0.993151	6.67301e-05	73.927	63.378	59.227	1.9053	22607000	103	0.00751844	103	STSPQQQPQPPQKTKSFHTVEELDAKLNPKP
Glyma.05G220300.1.p	SH3 domain-containing protein	Nuclear	20.1987	23.9503	24.2325	19.5169	23.8514	23.8507	19.5378	24.8187	25.206	17.6135	23.8011	20.393	S	2	___1	Cdc2 kinase substrate motif;CDK kinase substrate motif;CDK1,2,4,6 kinase substrate motif;ERK1,2 kinase substrate motif;GSK-3, ERK1, ERK2, CDK5 substrate motif;WW domain binding motif		0.999998	1.12705e-31	95.57	88.872	95.57	0.62964	151810000	1075	0.196231	1075	DKAPASRGFTYEGYGSPIREEPPSYSSSVIQ
Glyma.05G243200.1.p	plastid movement impaired1	Nuclear	23.6546	21.6838	22.1768	23.4473	22.4047	22.2292	23.545	21.1621	20.8109	24.0968	21.9811	23.3915	S	2	___1	MAPKAPK2 kinase substrate motif;MDC1 BRCT domain binding motif;Plk1 PBD domain binding motif		0.957926	2.28906e-97	120.84	98.26	120.84	-0.85505	216420000	295	0.33313	295;306	ENSKSSSGKLSSFSSSFARKQSKTSFSMSSP
Glyma.05G243200.1.p	plastid movement impaired1	Nuclear	21.2541	25.233	25.4931	17.3303	24.6806	24.4463	20.6218	24.9299	25.3134	19.1373	24.9615	21.3071	S	2	___1	14-3-3 domain binding motif;Calmodulin-dependent protein kinase II substrate motif;G protein-coupled receptor kinase 1 substrate motif;Phosphorylase kinase substrate motif;PKA kinase substrate motif;PKC kinase substrate motif;ZIP kinase substrate motif		0.999923	2.62434e-42	101.97	70.103	85.533	0.050313	246860000	37	0.149455	37	SLYKQHTSTTTRRTASLVLPRTSAPPIEDAK
Glyma.05G243200.1.p	plastid movement impaired1	Nuclear	18.6199	22.6612	22.8933	17.5484	23.2917	17.5319	17.5549	23.8879	17.903	19.2598	17.0829	18.5244	S	2	___1	MAPKAPK2 kinase substrate motif		0.647754	9.77457e-32	98.156	90.936	80.245	-0.93096	110820000	308	0.179548	308;319	SSSFARKQSKTSFSMSSPRMTSRNDAWTPSQ
Glyma.05G243200.1.p	plastid movement impaired1	Nuclear	19.3019	22.7525	22.4015	19.1985	18.1075	25.6042	18.4515	24.8716	21.6766	19.4398	24.3714	20.8168	S	2	___1	ERK1,2 kinase substrate motif;G protein-coupled receptor kinase 1 substrate motif;Growth associated histone HI kinase substrate motif;GSK-3, ERK1, ERK2, CDK5 substrate motif;MDC1 BRCT domain binding motif;PKA kinase substrate motif;PKC kinase substrate motif;Plk1 PBD domain binding motif;WW domain binding motif		0.97951	6.42571e-115	126.12	114.61	125.36	-0.55046	119370000	309	0.00682932	309;320	SSFARKQSKTSFSMSSPRMTSRNDAWTPSQS
Glyma.06G008300.1.p	nucleic acid binding;zinc ion binding;DNA binding	Nuclear	19.2214	19.0671	16.1658	21.9203	20.4349	20.7872	20.7013	18.0515	21.1333	19.7949	20.8066	19.8447	S	2	___1	ERK1,2 kinase substrate motif;Growth associated histone HI kinase substrate motif;GSK-3, ERK1, ERK2, CDK5 substrate motif;PKA kinase substrate motif;PKC kinase substrate motif;WW domain binding motif		1	4.709e-07	60.489	52.079	41.695	1.5086	13584000	1005	0.835982	1005	QSVYDLHYPSSYSRKSPQQGIEVQAGERLSL
Glyma.06G023000.1.p	RING/FYVE/PHD zinc finger superfamily protein	Nuclear	25.6665	23.9578	24.9329	24.9772	25.2333	25.4507	25.7822	25.3546	25.4442	25.2061	24.907	25.1064	S	2	___1	14-3-3 domain binding motif;Calmodulin-dependent protein kinase II substrate motif;Calmodulin-dependent protein kinase IV substrate motif;G protein-coupled receptor kinase 1 substrate motif;GSK3 kinase substrate motif;PKA kinase substrate motif;PKC kinase substrate motif		0.999844	4.04545e-252	133.23	124.74	106.14	-0.036865	537140000	173	0.385138	173	GYFDDRYRAGFTRSHSDLGSDFYGKSGGGAD
Glyma.06G023000.1.p	RING/FYVE/PHD zinc finger superfamily protein	Nuclear	21.5963	24.8126	24.8013	21.8773	24.8161	24.2289	22.3888	25.3029	25.496	21.9848	24.8326	22.9341	S	2	___1	14-3-3 domain binding motif;Calmodulin-dependent protein kinase II alpha substrate motif;Calmodulin-dependent protein kinase II substrate motif;Calmodulin-dependent protein kinase IV substrate motif;Casein kinase II substrate motif;PKA kinase substrate motif;PKC kinase substrate motif		0.999988	1.71779e-67	108.43	69.557	107.55	-0.33338	247670000	229	0.109826	229;207	KSSTWAAFDDYGRSISFPSQKESSSVGGKIV
Glyma.06G054300.3.p	RNA-binding (RRM/RBD/RNP motifs) family protein	Nuclear	21.3599	16.8998	16.7643	19.4417	17.0226	18.4398	21.8625	17.5967	18.4325	21.3512	18.1344	20.2789	S	2	___1	ERK1,2 kinase substrate motif;GSK-3, ERK1, ERK2, CDK5 substrate motif;PKA kinase substrate motif;PKC kinase substrate motif;WW domain binding motif		0.994202	0.00174015	42.958	37.136	42.958	-1.554	12567000	74	0.208263	74;74;74	DTFGSRVHSEPVKGYSPLADPDPSKKRDTTP
Glyma.06G062600.4.p	0	Nuclear	22.3105	20.6731	19.9523	21.7672	20.2651	19.927	20.3532	20.0785	20.0088	24.505	20.0705	23.0268	S	3	___1	ERK1,2 kinase substrate motif;Growth associated histone HI kinase substrate motif;GSK-3, ERK1, ERK2, CDK5 substrate motif;PKA kinase substrate motif;PKC kinase substrate motif;WW domain binding motif		0.956787	6.29163e-15	53.998	51.643	53.998	0.74357	65935000	312	0.757609	312;312;312;312;312	SEVTPSQPENTDVKISPKLVMSNGVVEDNVL
Glyma.06G075900.2.p	0	Nuclear	21.494	23.4825	16.3015	22.9439	18.9098	22.617	17.6794	23.7815	24.7332	18.9121	22.558	20.4265	S	2	___1			0.989438	4.51345e-183	137.81	120.19	117.2	-0.40176	78027000	414	0.0539238	414;417;419	VQQTRGTQDGGEITTSGLRDGSSDDMHRDGG
Glyma.06G127600.2.p	0	Nuclear	20.5038	18.5337	18.1357	21.6468	17.4503	18.1957	18.8614	19.0613	16.7678	19.0669	18.9737	19.3305	S	3	___1	14-3-3 domain binding motif;Akt kinase substrate motif;Calmodulin-dependent protein kinase II substrate motif;MAPKAPK1 kinase substrate motif;p70 Ribosomal S6 kinase substrate motif;Phosphorylase kinase substrate motif;PKA kinase substrate motif;PKC kinase substrate motif;ZIP kinase substrate motif		0.990301	7.0586e-05	40.614	34.475	40.614	0.47099	6761400	111	0.0931788	111;111	KSKTAGDSKSRRRDGSVGVYGEGEEVKKSSG
Glyma.06G137700.1.p	nascent polypeptide-associated complex subunit alpha-like protein 2	Nuclear	20.9974	23.1528	22.5869	20.3336	23.2363	18.5801	20.0742	16.836	23.0419	21.6355	23.7199	22.3303	S	2	___1	Casein kinase I substrate motif;Casein kinase II substrate motif		0.821523	0.0011944	54.343	44.056	54.343	-0.38667	58994000	158	0.317305	158;158	LQTQAAQQFRMPDMGSVTAKQEDAAAAAVQP
Glyma.06G149200.4.p	Transcription elongation factor (TFIIS) family protein	Nuclear	21.2151	17.2562	21.272	18.0715	21.5735	20.8306	19.8324	21.1353	22.6783	22.9617	21.7983	22.5739	S	2	___1	b-Adrenergic Receptor kinase substrate motif;Casein kinase I substrate motif;ERK1,2 kinase substrate motif;GSK-3, ERK1, ERK2, CDK5 substrate motif;WW domain binding motif		0.999992	1.40327e-10	73.138	65.428	73.138	2.0528	39886000	218	0.569231	218;218;218;218	LNPQGRSNTLMADGDSPPVQKTTQNGHHHQQ
Glyma.06G217500.1.p	methyl-CPG-binding domain 10	Nuclear	21.7399	23.7038	24.4451	21.6816	24.0784	24.6744	19.1958	23.6644	25.3551	20.9612	23.9661	21.9628	S	2	___1	PKA kinase substrate motif;PKC kinase substrate motif		0.998797	0.00136051	53.448	36.777	53.448	1.6553	165140000	234	0.0896566	234	DEEKIEQPQEETKEYSGFGEPEKLETCTTAD
Glyma.06G223500.2.p	Tetratricopeptide repeat (TPR)-like superfamily protein	Nuclear	20.786	21.7442	22.5866	20.7895	21.772	21.5974	23.1606	22.8161	23.9281	19.2094	23.3247	20.6823	S	2	___1	Casein kinase II substrate motif;DNA dependent Protein kinase substrate motif;ERK1,2 kinase substrate motif;G protein-coupled receptor kinase 1 substrate motif;GSK-3, ERK1, ERK2, CDK5 substrate motif;WW domain binding motif		0.989238	4.61777e-23	84.166	77.185	84.166	0.26941	63415000	1103	0.782769	1103;1298	FSSPRTNLNETIAGPSPSVAKKFIKSASFSP
Glyma.06G300800.3.p	Outer arm dynein light chain 1 protein	Nuclear	19.2288	19.499	21.2272	18.8803	21.4252	21.3663	17.8537	20.6527	18.951	19.3361	16.9505	18.7674	S	1	___1	AMP-activated protein kinase substrate motif;Calmodulin-dependent protein kinase II substrate motif;Chk1 kinase substrate motif;G protein-coupled receptor kinase 1 substrate motif;PKA kinase substrate motif;PKC kinase substrate motif		1	0.0026113	46.462	36.712	46.462	2.0129	10364000	672	0.353634	672;672;672;682;682	KALNLVSELSMRKSRSEGNFGVL________
Glyma.06G300800.3.p	Outer arm dynein light chain 1 protein	Nuclear	20.45	22.9641	17.0613	20.0699	23.742	21.9006	21.1906	22.0711	17.7188	18.0536	17.948	18.5383	S	2	___1	Calmodulin-dependent protein kinase II substrate motif;Casein kinase II substrate motif;Chk1 kinase substrate motif;Phosphorylase kinase substrate motif;PKA kinase substrate motif;PKC kinase substrate motif		0.992508	3.42725e-47	83.758	72.115	77.746	0.080059	62418000	107	0.44702	107;107;107;106;106	NESNVHQTRRIRKSQSLQSGLDQGIREGDED
Glyma.06G308700.3.p	replication factor C1	Nuclear	19.649	20.184	17.2678	22.7612	21.3133	19.1484	20.7437	19.8757	17.726	17.418	20.2213	18.8144	S	3	___1	b-Adrenergic Receptor kinase substrate motif;Casein kinase II substrate motif;Pyruvate dehydrogenase kinase substrate motif		0.942417	3.98585e-08	40.086	34.829	40.086	1.016	16407000	123	0.447543	123;123;127;135	GSGRGIPKKSAVLEESDEDDDKDAVSAAKSA
Glyma.06G321400.1.p	WPP domain interacting protein 1	Nuclear	18.6386	18.1008	16.6494	20.2128	18.457	17.4433	22.5741	17.8229	18.4292	22.4301	18.3079	21.056	S	2	___1	14-3-3 domain binding motif;Calmodulin-dependent protein kinase II substrate motif;Calmodulin-dependent protein kinase IV substrate motif;Chk1 kinase substrate motif;PKA kinase substrate motif;PKC kinase substrate motif		0.999998	3.14046e-15	71.592	61.68	71.592	1.0461	18761000	102	0.545057	102	PSSSVDSGKVLKRGLSGNANLSESQSFLRDV
Glyma.06G321400.1.p	WPP domain interacting protein 1	Nuclear	21.7151	20.2233	17.4151	20.4917	21.8274	20.4519	22.9609	21.7314	22.1522	20.9068	21.7103	21.1747	S	2	___1	Casein kinase I substrate motif;Casein kinase II substrate motif		0.758477	7.22822e-07	44.848	35.566	44.848	0.56347	35142000	56	0.749644	56	NGSDQKGTVGEVEVGSSGEGVNSKGTPTKGF
Glyma.07G012400.5.p	dentin sialophosphoprotein-related	Nuclear	22.1396	18.6688	16.7245	21.9138	17.9889	18.2837	21.6576	18.8944	20.5972	18.9956	17.3605	18.5999	S	2	___1	Casein kinase II substrate motif;ERK1,2 kinase substrate motif;GSK-3, ERK1, ERK2, CDK5 substrate motif;WW domain binding motif		0.933179	1.37893e-12	57.366	52.61	57.366	-2.2791	13953000	697	0.131911	697;697;697;890;890	LGTSPKDNNQIGFDQSPETNGRGISLQRELS
Glyma.08G214000.1.p	Tetratricopeptide repeat (TPR)-like superfamily protein	Nuclear	19.3682	21.4061	20.1431	18.4816	17.9085	17.9211	17.5067	22.1487	18.8991	19.6133	17.1688	18.6964	S	2	___1	Casein kinase I substrate motif;ERK1,2 kinase substrate motif;GSK-3, ERK1, ERK2, CDK5 substrate motif;WW domain binding motif		0.836895	6.72949e-25	92.939	75.274	92.939	-0.19854	34079000	1054	0.4644	1054;1283;1285;1285;1285	NNYIYREGSSRNEITSPPQRGVPKVMLDMSS
Glyma.08G214000.1.p	Tetratricopeptide repeat (TPR)-like superfamily protein	Nuclear	20.5332	22.1605	22.9536	19.6978	22.1995	22.0595	18.1743	22.0358	23.2535	19.4918	17.6845	19.1227	S	2	___1	Casein kinase I substrate motif;Casein kinase II substrate motif;Cdc2 kinase substrate motif;CDK kinase substrate motif;CDK1,2,4,6 kinase substrate motif;ERK1,2 kinase substrate motif;Growth associated histone HI kinase substrate motif;GSK-3, ERK1, ERK2, CDK5 substrate motif;MDC1 BRCT domain binding motif;Plk1 PBD domain binding motif;WW domain binding motif		0.828425	2.28906e-97	120.84	113.23	111.79	-0.37951	149800000	1069	0.516647	1069;1298;1300;1300;1300	SPPQRGVPKVMLDMSSPSRQSKSRNLTLNED
Glyma.07G036600.1.p	Kinase-related protein of unknown function (DUF1296)	Nuclear	20.1265	19.6307	15.7328	22.7106	20.9532	19.4093	20.635	20.8797	17.7387	22.5682	20.3356	21.824	S	3	___1	ERK1,2 kinase substrate motif;GSK-3, ERK1, ERK2, CDK5 substrate motif;WW domain binding motif		0.743727	2.71371e-20	41.047	38.824	41.047	-0.58647	28865000	399	0.693162	399	PGVIGTPKKAAVAAASPPAENSGDIESNTTE
Glyma.16G010400.2.p	0	Nuclear	19.7832	20.0729	17.412	18.4711	20.1038	16.4563	21.4186	20.5035	17.8084	22.6899	20.0026	21.7942	S	2	___1	Casein kinase II substrate motif;ERK1,2 kinase substrate motif;GSK-3, ERK1, ERK2, CDK5 substrate motif;WW domain binding motif		0.984347	6.12251e-10	66.893	56.539	66.893	1.9469	21102000	368	0.818918	368;374;368	GASLLGKRDNQDGQASPLSNIAKRMRPGSTV
Glyma.07G042700.2.p	0	Nuclear	18.3587	16.7318	16.2256	18.2131	18.0803	18.218	18.1691	20.5774	21.9391	18.9274	17.5848	18.2895	S	2	___1	14-3-3 domain binding motif;Calmodulin-dependent protein kinase II substrate motif;MAPKAPK2 kinase substrate motif;PKA kinase substrate motif;PKC kinase substrate motif		0.988164	0.000165293	50.305	41.508	50.305	0.88519	5585400	466	1.23436	466;466;466;466;466;466;466;466	APSLIRGSRSHSRSLSAQFEGGNGLKFRDVS
Glyma.16G024600.3.p	Tetratricopeptide repeat (TPR)-like superfamily protein	Nuclear	19.4888	22.5766	23.5138	22.4273	23.4133	23.2091	20.2085	23.6975	24.1104	20.521	24.0052	21.6824	S	2	___1	BARD1 BRCT domain binding motif;Casein kinase II substrate motif;G protein-coupled receptor kinase 1 substrate motif;MAPKAPK2 kinase substrate motif		0.999867	1.9765e-08	75.911	52.684	75.911	0.48523	97514000	1727	0.108739	1727;1727;1727;1727;1727;1727;1733;1733;1811;1811	IGDSNQVVKTLSSEISEDEAVRSGSESIKEN
Glyma.07G056700.4.p	nucleotidyltransferases	Nuclear	19.0779	16.5723	16.8499	23.5303	21.0906	17.0495	23.1556	21.5661	22.4712	22.843	19.1333	21.6064	S	2	___1	14-3-3 domain binding motif;Calmodulin-dependent protein kinase I substrate motif;Calmodulin-dependent protein kinase II substrate motif;Calmodulin-dependent protein kinase IV substrate motif;Casein kinase II substrate motif;PKA kinase substrate motif;PKC kinase substrate motif		0.499997	3.50431e-15	67.928	63.625	67.928	0.11767	47659000	501	1.05065	501;501;501;501	LVSDVQGRFLFARTRSSPELTDSYGDVSTQG
Glyma.07G056700.4.p	nucleotidyltransferases	Nuclear	18.7269	18.0388	16.1138	23.5303	21.0906	18.5518	23.1556	21.5661	22.4712	22.843	18.1624	21.2828	S	2	___1	Casein kinase II substrate motif;ERK1,2 kinase substrate motif;G protein-coupled receptor kinase 1 substrate motif;GSK-3, ERK1, ERK2, CDK5 substrate motif;MDC1 BRCT domain binding motif;PKA kinase substrate motif;PKC kinase substrate motif;Plk1 PBD domain binding motif;WW domain binding motif		0.499997	3.50431e-15	67.928	63.625	67.928	0.11767	47659000	502	1.07555	502;502;502;502	VSDVQGRFLFARTRSSPELTDSYGDVSTQGR
Glyma.07G070900.1.p	0	Nuclear	22.7986	21.1469	16.1486	22.7187	20.4325	17.3674	22.8058	19.8269	18.2537	22.4581	21.2013	22.0391	S	3	___1	Cdc2 kinase substrate motif;CDK kinase substrate motif;CDK1,2,4,6 kinase substrate motif;ERK1,2 kinase substrate motif;GSK-3, ERK1, ERK2, CDK5 substrate motif;WW domain binding motif		0.997689	1.13411e-12	63.46	53.106	59.372	-2.5461	84354000	300	0.130571	300	SPSRDALHGSSVSDLSPPRKIQKNVARLGSS
Glyma.07G070900.1.p	0	Nuclear	19.07	18.1165	19.6034	23.2949	20.0589	18.7801	18.6565	17.8358	18.0464	22.6446	17.6237	20.9709	S	3	___1	Cdc2 kinase substrate motif;CDK kinase substrate motif;CDK1,2,4,6 kinase substrate motif;ERK1,2 kinase substrate motif;GSK-3, ERK1, ERK2, CDK5 substrate motif;WW domain binding motif		0.999981	8.89168e-16	73.294	62.679	73.294	-0.36502	110740000	225	0.550169	225	RRGRHDYETSDLQDISPPRRGRHDSPSEDVS
Glyma.09G190000.1.p	0	Nuclear	18.2833	20.2741	19.7608	19.7298	20.5146	18.0893	19.982	22.0659	23.1624	19.4283	22.2804	20.379	S	3	___1	Casein kinase II substrate motif;Casein kinase II substrate motif;ERK1,2 kinase substrate motif;ERK1,2 kinase substrate motif;GSK-3, ERK1, ERK2, CDK5 substrate motif;GSK-3, ERK1, ERK2, CDK5 substrate motif;WW domain binding motif;WW domain binding motif		0.912091	3.42741e-05	43.326	34.984	41.513	-1.1453	25843000	40	0.642248	61;35;37;40	GGGAVGSLPKGQCLCSPTTHEGSFRCRLHRG;GGGGTGSLPKGQCLCSPTTHEGSFRCRLHRG
Glyma.07G088500.2.p	NSP (nuclear shuttle protein)-interacting GTPase	Nuclear	21.1352	21.127	19.0144	20.5081	21.6423	20.5269	20.9809	21.6666	18.7221	20.5267	21.4023	20.8186	S	3	___1	Casein kinase I substrate motif;ERK1,2 kinase substrate motif;GSK-3, ERK1, ERK2, CDK5 substrate motif;MDC1 BRCT domain binding motif;Plk1 PBD domain binding motif;WW domain binding motif		0.653723	0.000142686	42.947	31.029	42.947	-0.27001	22589000	225	0.0342441	225;225	LESQSPERAKDVDSSSPPVVRPVRDILGENV
Glyma.07G088500.2.p	NSP (nuclear shuttle protein)-interacting GTPase	Nuclear	21.4466	19.0786	19.1164	21.6706	19.767	19.8227	19.9212	19.6345	19.7877	21.4752	20.4309	21.1271	S	2	___1	Casein kinase II substrate motif;ERK1,2 kinase substrate motif;Growth associated histone HI kinase substrate motif;GSK-3, ERK1, ERK2, CDK5 substrate motif;WW domain binding motif		0.999925	0.00102385	55.261	41.452	55.261	0.91616	19094000	149	0.486387	149;149	AKPGDKDDFYQGGSRSPPYEDTYERRYNDRS
Glyma.07G089600.3.p	CCAAT-displacement protein alternatively spliced product	Nuclear	19.0814	19.6008	19.6749	18.8401	17.3857	19.5819	17.6478	18.1126	20.5242	22.2231	17.4124	20.6196	S	2	___1	Casein kinase II substrate motif;G protein-coupled receptor kinase 1 substrate motif;GSK3 kinase substrate motif;MAPKAPK2 kinase substrate motif		0.977892	2.81662e-21	81.807	73.273	81.807	2.4515	13717000	590	0.309866	590;590;590	RGSKKYAEDLESGFASDVESKYKKIYEDDIN
Glyma.07G127800.3.p	Regulator of Vps4 activity in the MVB pathway protein	Nuclear	18.8263	21.8823	22.0985	18.2718	20.7504	17.9259	17.8397	22.4253	18.1409	19.4611	21.3946	20.3253	S	2	___1	Casein kinase II substrate motif;Cdc2 kinase substrate motif;CDK kinase substrate motif;CDK1,2,4,6 kinase substrate motif;ERK1,2 kinase substrate motif;GSK-3, ERK1, ERK2, CDK5 substrate motif;WW domain binding motif		0.617249	8.41983e-07	49.708	39.355	49.708	-0.60162	18798000	726	0.23289	726;726;726	VSEKNLGYDDLPASQSPTKERSSILGLDIEA
Glyma.20G005900.2.p	indeterminate(ID)-domain 5	Nuclear	25.4003	25.8516	25.4969	25.3363	25.8741	25.8275	24.2067	26.006	26.4622	25.5974	26.2153	25.8033	S	2	___1	Casein kinase II substrate motif;ERK1,2 kinase substrate motif;Growth associated histone HI kinase substrate motif;GSK-3, ERK1, ERK2, CDK5 substrate motif;PKA kinase substrate motif;PKC kinase substrate motif;WW domain binding motif		1	6.54828e-244	146.15	134.49	134.68	0.61149	782010000	61	0.0155459	61;61;61;65;69;61;61;61;61;62	NQPGTPYPDAEVIALSPKTLMATNRFICEVC
Glyma.07G165200.1.p	0	Nuclear	19.4393	16.0295	17.3721	21.7409	17.6959	17.3882	21.9378	18.2514	19.8309	22.134	19.7679	21.3453	S	2	___1	b-Adrenergic Receptor kinase substrate motif;Casein kinase I substrate motif;Casein kinase II substrate motif;Pyruvate dehydrogenase kinase substrate motif		0.999948	0.000314885	46.318	37.908	46.318	-2.4303	17660000	263	0.758063	263;265;265	GTDEAIATRNYLELDSDADVRYCLESDDEED
Glyma.07G180000.1.p	0	Nuclear	19.9651	23.2402	16.8352	19.9049	24.3408	19.4178	17.8253	17.8013	19.665	18.9154	23.8529	20.7558	S	2	___1	b-Adrenergic Receptor kinase substrate motif;Casein kinase I substrate motif;Casein kinase II substrate motif;G protein-coupled receptor kinase 1 substrate motif;PKA kinase substrate motif;PKC kinase substrate motif		1	1.41162e-292	158.98	151.27	158.98	-0.21847	49131000	80	0.233547	80	TASKSIAELQNEDEDSEKEYEGDEGSAAEKE
Glyma.13G181700.4.p	C-terminal domain phosphatase-like 1	Nuclear	21.8741	20.7899	20.4497	21.4792	21.1117	20.8659	22.2519	21.8226	20.5188	21.3393	20.0718	20.9168	S	2	___1	Casein kinase II substrate motif;MAPKAPK2 kinase substrate motif		0.988533	4.18696e-10	82.515	63.693	82.515	1.6443	30803000	674	0.130085	674;674;670;674	RDDRPRLNHMLSSYRSFSGDDIPFSRSSSSH
Glyma.07G201200.2.p	homeobox-1	Nuclear	22.8286	21.2216	15.137	18.1475	20.5212	17.0877	17.8744	18.3245	18.1106	19.0348	21.2581	19.917	S	2	___1	b-Adrenergic Receptor kinase substrate motif;Casein kinase II substrate motif;ERK1,2 kinase substrate motif;Growth associated histone HI kinase substrate motif;GSK-3, ERK1, ERK2, CDK5 substrate motif;PKA kinase substrate motif;PKC kinase substrate motif;Pyruvate dehydrogenase kinase substrate motif;WW domain binding motif		1	3.79564e-06	50.897	39.314	43.03	3.4052	13907000	121	0.137067	121;121;122	SKKPPRKVLAEPLPDSPRDDPRLSLELANEY
Glyma.07G202100.2.p	Guanylate-binding family protein	Nuclear	21.7121	21.2435	21.0585	22.1538	19.903	21.4294	21.8332	20.1337	21.0569	23.0087	21.2886	22.4353	S	2	___1	ERK1,2 kinase substrate motif;Growth associated histone HI kinase substrate motif;GSK-3, ERK1, ERK2, CDK5 substrate motif;PKA kinase substrate motif;PKC kinase substrate motif;WW domain binding motif		1	2.34821e-08	69.081	60.949	43.794	3.1585	43081000	950	0.57756	950;976;976	KRMRVDDNIGDDMDVSPRIVKGTKRTRSTYT
Glyma.07G252100.1.p	P-loop containing nucleoside triphosphate hydrolases superfamily protein	Nuclear	21.5375	20.8014	20.5167	21.4212	21.013	20.9884	21.8995	17.6455	20.2584	21.9105	21.0297	21.6169	S	2	___1	14-3-3 domain binding motif;Calmodulin-dependent protein kinase II substrate motif;Casein kinase II substrate motif;MAPKAPK2 kinase substrate motif;PKA kinase substrate motif;PKC kinase substrate motif		0.999995	4.10111e-05	72.321	56.731	72.321	0.95861	28567000	3336	0.416348	3336	KVERILEAQDGSRGLSDVEEGTDSKSCAAEM
Glyma.17G001500.1.p	dynamin-like 3	Nuclear	18.9638	21.2746	21.0326	19.2389	21.5072	21.179	17.9058	20.0634	21.9462	19.0933	20.9468	20.1485	S	2	___1	AMP-activated protein kinase substrate motif;Casein kinase II substrate motif		0.915669	0.000209249	47.548	41.07	47.548	-0.77092	17194000	714	0.0269371	714;714	GQAIGEPSFPMRQSLSDGSLDTMARKPADPE
Glyma.08G016800.2.p	BTB/POZ domain-containing protein	Nuclear	20.6733	17.3532	17.0178	20.0791	18.288	16.8434	19.7442	16.8785	17.9985	23.2453	17.928	21.4729	S	2	___1	ERK1,2 kinase substrate motif;Growth associated histone HI kinase substrate motif;GSK-3, ERK1, ERK2, CDK5 substrate motif;WW domain binding motif		0.999992	1.32982e-09	60.134	54.995	60.134	1.7699	23544000	122	0.592716	122;122	QALMMQRISELLGSRSPGNQFNDPLSSDIKL
Glyma.08G026700.2.p	SH3 domain-containing protein	Nuclear	19.568	23.0646	23.7946	18.2778	23.0732	23.4687	18.2348	24.2831	24.7905	18.8324	23.731	20.4653	S	2	___1	Cdc2 kinase substrate motif;CDK kinase substrate motif;CDK1,2,4,6 kinase substrate motif;ERK1,2 kinase substrate motif;GSK-3, ERK1, ERK2, CDK5 substrate motif;WW domain binding motif		0.999351	0.000370124	53.168	44.371	53.168	-0.84255	130110000	829	0.0696604	829;1075	DKAPASRGSMYEGYGSPIREEPPSYSSSVMQ
Glyma.08G026700.2.p	SH3 domain-containing protein	Nuclear	18.7379	17.0283	17.2822	22.7355	17.8834	17.6983	23.6501	19.1352	19.359	22.338	17.585	20.7537	S	3	___1	14-3-3 domain binding motif;b-Adrenergic Receptor kinase substrate motif;Calmodulin-dependent protein kinase II alpha substrate motif;Calmodulin-dependent protein kinase II substrate motif;Calmodulin-dependent protein kinase IV substrate motif;Casein kinase II substrate motif;Chk1 kinase substrate motif;G protein-coupled receptor kinase 1 substrate motif;PKA kinase substrate motif;PKC kinase subs…		1	8.44269e-235	145.19	141.21	145.19	0.10989	31327000	848	0.389694	848;1094	EEPPSYSSSVMQRHESFENPLAGNGLHSFGS
Glyma.08G061700.2.p	phosphoinositide binding	Nuclear	21.195	20.8565	20.9149	20.5857	22.0566	20.7209	19.8836	21.8686	22.6483	19.1157	20.5674	19.6007	S	2	___1	14-3-3 domain binding motif;Calmodulin-dependent protein kinase II alpha substrate motif;Calmodulin-dependent protein kinase II substrate motif;Calmodulin-dependent protein kinase IV substrate motif;Casein kinase II substrate motif;Phosphorylase kinase substrate motif;PKA kinase substrate motif;PKC kinase substrate motif		0.999969	6.12251e-10	66.893	49.652	66.893	0.66555	26864000	594	0.831225	594;594	DNVPHHNQADFHRNLSLEEGSEDDVTDRDMS
Glyma.08G091000.1.p	CCCH-type zinc finger family protein	Nuclear	23.2316	21.1655	20.5832	23.2184	19.2824	20.774	23.026	18.6717	20.5305	19.1529	20.8761	19.848	S	3	___1	14-3-3 domain binding motif;Akt kinase substrate motif;b-Adrenergic Receptor kinase substrate motif;Calmodulin-dependent protein kinase II substrate motif;Casein kinase II substrate motif;ERK1,2 kinase substrate motif;G protein-coupled receptor kinase 1 substrate motif;GSK-3, ERK1, ERK2, CDK5 substrate motif;MAPKAPK1 kinase substrate motif;PKA kinase substrate motif;PKC kinase substrate motif;WW …		1	5.821e-122	122.47	106.81	122.47	1.6885	145520000	375	0.199591	375	KPSSHLGRRTRRRSDSPENAEVSDLRHHLSK
Glyma.08G099500.5.p	IAP-like protein 1	Nuclear	17.7661	20.9264	21.6883	18.5001	21.0842	17.5835	18.4759	18.926	16.979	22.2493	19.4791	21.3234	S	2	___1	14-3-3 domain binding motif;b-Adrenergic Receptor kinase substrate motif;Calmodulin-dependent protein kinase II alpha substrate motif;Calmodulin-dependent protein kinase II substrate motif;Calmodulin-dependent protein kinase IV substrate motif;Chk1 kinase substrate motif;Phosphorylase kinase substrate motif;PKA kinase substrate motif;PKC kinase substrate motif		1	0.000111477	61.409	52.087	61.409	-0.038034	18271000	771	0.726384	771;771;771;771;771;604;717	EAEIHGADIYVHRADSVVGEMEQRVEDAENQ
Glyma.08G099500.5.p	IAP-like protein 1	Nuclear	21.6481	17.4708	16.7541	20.6401	19.1334	20.3863	23.1444	20.2386	17.6467	20.3738	20.5408	20.4079	S	2	___1	Casein kinase II substrate motif;DNA dependent Protein kinase substrate motif		0.5	1.15631e-06	48.907	35.489	48.907	-0.87965	44895000	513	0.179642	513;513;513;513;513;451;346;459	YTHEDMGRDLMIGQPSGSEIGDRAASYESRG
Glyma.08G099500.5.p	IAP-like protein 1	Nuclear	21.6481	16.9153	16.3634	20.6401	19.1334	20.3863	23.1444	20.2386	18.569	20.3738	20.5408	20.4079	S	2	___1	G protein-coupled receptor kinase 1 substrate motif		0.5	1.15631e-06	48.907	35.489	48.907	-0.87965	44895000	515	0.328916	515;515;515;515;515;453;348;461	HEDMGRDLMIGQPSGSEIGDRAASYESRGPS
Glyma.08G099500.5.p	IAP-like protein 1	Nuclear	19.0911	21.3279	16.0979	18.9797	22.2169	21.8562	19.4367	23.5071	24.0397	19.2351	21.4933	20.0413	S	3	___1	b-Adrenergic Receptor kinase substrate motif;Casein kinase II substrate motif;G protein-coupled receptor kinase 1 substrate motif		0.996861	4.99827e-09	58.693	52.09	45.614	0.3976	59212000	556	0.528643	556;556;556;556;556;494	SSDNRPVLRLQQQADSVEGTVIDRDGDEVTD
Glyma.08G116500.1.p	CBL-interacting protein kinase 12	Nuclear	21.978	20.971	22.353	22.1019	21.1321	17.4265	20.4689	22.7643	21.6701	22.7505	22.7879	22.763	S	2	___1	14-3-3 domain binding motif;Calmodulin-dependent protein kinase II substrate motif;Casein kinase II substrate motif;PKA kinase substrate motif;PKC kinase substrate motif		0.977033	0.000539783	59.198	46.568	54.982	-0.17698	51610000	481	0.599111	481	STHTQSEFQQQHRTFSDSALNRHSDNNECLY
Glyma.08G122700.2.p	Kinase-related protein of unknown function (DUF1296)	Nuclear	23.111	16.2168	20.7932	22.3831	18.4225	18.1718	23.165	17.5639	18.1557	22.0382	17.4886	20.5217	S	3	___1	Casein kinase II substrate motif;PKA kinase substrate motif;PKC kinase substrate motif		0.999988	1.09006e-15	49.525	46.35	49.525	0.32777	34365000	308	0.00925405	308;308	FVAEDDPVENPDIVGSAKSISEENPESTSVF
Glyma.08G124300.1.p	translocon at the outer envelope membrane of chloroplasts 159	Nuclear	18.6096	20.6823	16.5713	24.0255	17.8204	18.8944	23.0777	18.567	21.5851	18.9391	21.5242	20.1525	S	2	___1	Casein kinase II substrate motif		0.938048	4.68633e-30	78.976	70.635	78.976	-0.81199	43456000	158	0.185462	158	LNEKEDKVNDGGTDNSDSEVVVDEKKGEGVD
Glyma.15G255200.1.p	0	Nuclear	18.3137	18.6901	17.864	16.8455	18.9496	21.6762	18.3126	18.9643	17.6716	19.3761	18.2674	19.115	S	3	___1	14-3-3 domain binding motif;Calmodulin-dependent protein kinase II alpha substrate motif;Calmodulin-dependent protein kinase II substrate motif;Calmodulin-dependent protein kinase IV substrate motif;Casein kinase II substrate motif;Chk1 kinase substrate motif;MDC1 BRCT domain binding motif;PKA kinase substrate motif;PKC kinase substrate motif;Plk1 PBD domain binding motif		0.520671	0.000440691	44.511	40.132	44.511	1.0333	5107300	236	0.11959	236;237;289	SVAHLQESKPLYRTSSYPEKQQELPRFSSEP
Glyma.08G191200.1.p	0	Nuclear	19.3593	21.1726	15.4605	18.0264	22.5778	17.5142	18.4075	22.6199	21.2873	19.2244	22.5264	20.2097	S	2	___1	Casein kinase I substrate motif;ERK1,2 kinase substrate motif;Growth associated histone HI kinase substrate motif;GSK-3, ERK1, ERK2, CDK5 substrate motif;PKA kinase substrate motif;WW domain binding motif		1	0.009682	51.445	20.024	48.091	-0.34096	27966000	19	0.125732	19	REPKPKDSPSEKDVKSPNIFERAKEEIEAVF
Glyma.08G207400.1.p	CASC3/Barentsz eIF4AIII binding	Nuclear	23.2231	18.2662	17.1095	22.5131	18.3035	17.8879	20.89	16.3788	18.566	22.0667	18.5051	20.8795	S	3	___1	14-3-3 domain binding motif;Akt kinase substrate motif;BARD1 BRCT domain binding motif;Calmodulin-dependent protein kinase II substrate motif;Casein kinase II substrate motif;MAPKAPK1 kinase substrate motif;PKA kinase substrate motif;PKC epsilon kinase substrate motif;PKC kinase substrate motif;ZIP kinase substrate motif		0.999999	1.28737e-24	64.749	57.975	64.749	1.647	53153000	33	0.119178	33	PEEAKRPLTMRRREASDDEEEAEAEGEEEVT
Glyma.08G271700.2.p	ARF-GAP domain 8	Nuclear	23.7713	17.6504	14.9862	24.15	24.1542	24.0426	24.579	23.473	24.3279	23.6636	22.6769	23.3347	S	2	___1	Casein kinase II substrate motif;G protein-coupled receptor kinase 1 substrate motif;GSK3 kinase substrate motif;MAPKAPK2 kinase substrate motif		0.998784	4.92329e-118	122.96	104.63	106.6	-1.0157	159930000	307	1.21975	307;309;309	VQETDEARRKFSNAKSISSSQYFGDQNKAAD
Glyma.08G271700.2.p	ARF-GAP domain 8	Nuclear	22.506	22.9844	22.8505	18.5183	18.5967	23.3129	22.6377	24.8069	25.2303	19.1495	23.5558	20.5918	S	2	___1	Casein kinase II substrate motif;PKA kinase substrate motif;PKC kinase substrate motif		0.791042	0	171.08	137.53	51.03	-0.42218	119810000	309	0.941461	309;311;311	ETDEARRKFSNAKSISSSQYFGDQNKAADVD
Glyma.18G097000.6.p	peptidemethionine sulfoxide reductase 3	Nuclear	20.1357	23.4482	23.4096	18.5436	23.0467	22.5048	17.5884	24.3825	24.4864	18.531	24.9428	21.1498	S	2	___1	ERK1,2 kinase substrate motif;G protein-coupled receptor kinase 1 substrate motif;Growth associated histone HI kinase substrate motif;GSK-3, ERK1, ERK2, CDK5 substrate motif;PKA kinase substrate motif;PKC kinase substrate motif;WW domain binding motif		1	1.20733e-31	94.363	40.297	70.942	0.89391	114830000	12	0.0214872	12;12;12;12;12;12;74;76	____MNLLSRIVGLGSPRAAQNMNSTTAQGP
Glyma.08G356000.1.p	Alba DNA/RNA-binding protein	Nuclear	22.3686	21.4688	16.6903	22.4256	24.2203	23.5905	22.212	22.7978	22.5121	21.0428	22.6289	21.5715	S	3	___1	b-Adrenergic Receptor kinase substrate motif;ERK1,2 kinase substrate motif;GSK-3, ERK1, ERK2, CDK5 substrate motif;PKA kinase substrate motif;PKC kinase substrate motif;WW domain binding motif		1	3.37788e-14	62.617	54.146	52.866	0.0012063	75065000	14	0.73916	14	__MDRYQKVEKPKPESPINENEIRITTQGAI
Glyma.08G362400.3.p	ENTH/VHS family protein	Nuclear	22.0703	22.0824	21.4709	22.9336	24.1678	17.458	21.2214	23.3886	22.9011	23.1294	23.2381	23.1656	S	3	___1	14-3-3 domain binding motif;AMP-activated protein kinase substrate motif;Calmodulin-dependent protein kinase I substrate motif;Calmodulin-dependent protein kinase II substrate motif;Calmodulin-dependent protein kinase IV substrate motif;Chk1 kinase substrate motif;G protein-coupled receptor kinase 1 substrate motif;PKA kinase substrate motif;PKC epsilon kinase substrate motif;PKC kinase substrate…		0.999987	6.3411e-31	70.761	56.423	68.074	-0.089808	118570000	292	0.138098	292;292;292	KAEDQSLEARLERKLSEQNMGAPPSYEEAVS
Glyma.08G362400.3.p	ENTH/VHS family protein	Nuclear	19.6738	19.6058	19.6659	19.7268	20.622	22.5671	18.5785	20.9175	21.6658	18.5683	19.3615	19.5574	S	2	___1	14-3-3 domain binding motif;Akt kinase substrate motif;Calmodulin-dependent protein kinase II substrate motif;Casein kinase II substrate motif;MAPKAPK1 kinase substrate motif;p70 Ribosomal S6 kinase substrate motif;Phosphorylase kinase substrate motif;PKA kinase substrate motif;PKC kinase substrate motif		0.999657	0.000856666	58.172	50.306	58.172	0.78477	15439000	246	0.317589	246;246;246;246	GRDGYRDDDYRGRSRSVDYQYDTRSRSSDRD
Glyma.12G242300.2.p	dynamin-like 3	Nuclear	20.1791	22.4403	16.3475	17.7571	21.9964	22.9661	21.6559	21.6295	22.3049	24.2561	22.9221	23.8114	S	2	___1	AMP-activated protein kinase substrate motif;Casein kinase II substrate motif		0.993056	1.5335e-06	66.246	58.281	59.728	0.63006	95736000	722	0.734733	722;722;722	IRISSDGAPTMRHSLSDGSLDTMARRPADPE
Glyma.09G014600.1.p	binding	Nuclear	24.0004	17.098	17.5824	24.9457	23.6705	16.5602	24.2345	18.2319	22.6054	18.05	17.7356	18.4502	S	2	___1	Casein kinase II substrate motif;Casein kinase II substrate motif;G protein-coupled receptor kinase 1 substrate motif;G protein-coupled receptor kinase 1 substrate motif;MDC1 BRCT domain binding motif;MDC1 BRCT domain binding motif;PKA kinase substrate motif;PKA kinase substrate motif;PKC kinase substrate motif;PKC kinase substrate motif;Plk1 PBD domain binding motif;Plk1 PBD domain binding motif		0.990557	2.34218e-91	77.24	61.738	74.296	0.79047	165890000	1489	0.234581	1489;1491	GASKINSHHEDAKESSELSNPEDISKAEINS;GASKTNSHNEDAKESSELSNPEDISKAEINS
Glyma.09G014600.1.p	binding	Nuclear	18.4633	16.3016	23.4603	18.0648	17.5622	17.8375	23.4033	21.7654	17.3721	23.8294	17.9384	21.8657	S	2	___1	Casein kinase II substrate motif;Casein kinase II substrate motif;MAPKAPK2 kinase substrate motif;MAPKAPK2 kinase substrate motif		0.999348	1.55862e-33	94.007	77.981	73.252	0.76627	143630000	1492	0.381231	1492;1494	KINSHHEDAKESSELSNPEDISKAEINSGGS;KTNSHNEDAKESSELSNPEDISKAEINSGGS
Glyma.09G014600.1.p	binding	Nuclear	24.7737	24.0414	24.233	24.4903	23.9932	21.8372	24.3936	23.4144	24.2924	25.6687	23.5252	24.9542	S	2	___1	BARD1 BRCT domain binding motif;Casein kinase II substrate motif;G protein-coupled receptor kinase 1 substrate motif		0.999998	6.79425e-83	115.91	95.325	115.91	1.1977	283140000	1644	0.435373	1644	PIESASPDGAKIAEVSDDEPLSKWRRPSGKK
Glyma.09G057400.2.p	villin 4	Nuclear	21.8006	16.5125	18.2924	22.0872	17.4244	17.9842	20.0109	17.5648	18.4109	22.0995	18.3886	20.8625	S	2	___1	14-3-3 domain binding motif;Akt kinase substrate motif;Calmodulin-dependent protein kinase II substrate motif;ERK1,2 kinase substrate motif;Growth associated histone HI kinase substrate motif;GSK-3, ERK1, ERK2, CDK5 substrate motif;MAPKAPK1 kinase substrate motif;PKA kinase substrate motif;PKC kinase substrate motif;WW domain binding motif		1	5.88726e-22	70.452	62.168	70.452	-0.80068	35481000	788	0.202036	788;788	RSMSVSPDRVRVRGRSPAFNALAANFENPNS
Glyma.09G057400.2.p	villin 4	Nuclear	21.1001	25.7697	26.0641	18.2427	25.7069	25.5221	21.3339	25.5114	25.7665	22.0689	26.2914	23.4685	S	2	___1	14-3-3 domain binding motif;Calmodulin-dependent protein kinase II substrate motif;G protein-coupled receptor kinase 1 substrate motif;MAPKAPK2 kinase substrate motif;PKA kinase substrate motif;PKC kinase substrate motif		0.999699	2.2138e-114	124.12	100.05	116.74	0.54686	430980000	807	0.0186158	807;807;807;807;807	NALAANFENPNSRNLSTPPPVIRKLYPKSVT
Glyma.15G183100.1.p	RED family protein	Nuclear	25.4133	21.5613	20.9381	24.0874	23.6179	21.6802	22.259	22.6044	22.1106	23.7771	22.2426	23.2656	S	2	___1	b-Adrenergic Receptor kinase substrate motif;BARD1 BRCT domain binding motif;Casein kinase II substrate motif		0.999952	1.01198e-12	83.37	64.639	83.37	0.76311	133480000	459	0.0741496	459;461	ECYPGYQEYNREIVDSDDEDDLSKMDMGGRA
Glyma.09G083800.1.p	VPS54	Nuclear	20.1014	18.3538	16.8934	18.3159	17.4804	18.7391	19.8466	17.8242	17.3249	23.9511	17.5664	21.8229	S	2	___1	14-3-3 domain binding motif;Calmodulin-dependent protein kinase II alpha substrate motif;Calmodulin-dependent protein kinase II substrate motif;Calmodulin-dependent protein kinase IV substrate motif;Casein kinase II substrate motif;Chk1 kinase substrate motif;G protein-coupled receptor kinase 1 substrate motif;GSK3 kinase substrate motif;Phosphorylase kinase substrate motif;PKA kinase substrate m…		0.75168	8.30739e-05	42.118	36.906	42.118	-2.5121	34840000	333	0.719486	333	DSSESTAEQQIMRSNSIEASLNNETSDRSKS
Glyma.09G142100.5.p	phosphoprotein phosphatase inhibitors	Nuclear	21.4974	20.228	20.5473	20.1169	21.8911	17.6967	19.9045	17.2561	17.726	19.8178	17.8223	19.2816	S	3	___1	Cdc2 kinase substrate motif;CDK kinase substrate motif;CDK1,2,4,6 kinase substrate motif;ERK1,2 kinase substrate motif;GSK-3, ERK1, ERK2, CDK5 substrate motif;WW domain binding motif		0.99728	1.02554e-42	95.227	87.222	95.227	1.0776	45130000	43	0.54896	43;43;43;43;43;43;43;43;43	PKTPYHPMIDDDSSLSPVRGSFDACIDNENR
Glyma.09G142100.4.p	phosphoprotein phosphatase inhibitors	Nuclear	19.1014	20.7357	19.8948	18.9039	21.4793	20.5503	19.8031	20.5129	22.507	19.4974	19.7924	19.5455	S	2	___1	Cdc2 kinase substrate motif;CDK kinase substrate motif;CDK1,2,4,6 kinase substrate motif;ERK1,2 kinase substrate motif;GSK-3, ERK1, ERK2, CDK5 substrate motif;WW domain binding motif		0.922663	0.00533525	42.317	30.734	42.317	-0.21246	16950000	9	0.346644	9;9;9	_______MIDDDSSLSPVRGSFDACIDNENR
Glyma.09G146100.1.p	SEUSS-like 1	Nuclear	19.9783	21.0833	20.993	18.7606	20.2533	20.9662	20.1848	20.7179	22.507	20.6725	20.9863	20.758	S	2	___1	14-3-3 domain binding motif;Calmodulin-dependent protein kinase II alpha substrate motif;Calmodulin-dependent protein kinase II substrate motif;Calmodulin-dependent protein kinase IV substrate motif;Casein kinase II substrate motif;Chk1 kinase substrate motif;Phosphorylase kinase substrate motif;PKA kinase substrate motif;PKC kinase substrate motif		0.999053	0.000141431	72.891	53.214	72.891	0.18491	23316000	100	0.301331	100;103;100;100	ANSALSSGPHLQRSASVNTDSYLRLPASPMS
Glyma.09G146200.1.p	SEUSS-like 2	Nuclear	19.8159	20.4762	20.5087	17.651	19.0243	19.0522	19.4326	20.5676	21.8715	19.8059	21.7856	20.4298	S	2	___1	14-3-3 domain binding motif;Calmodulin-dependent protein kinase II alpha substrate motif;Calmodulin-dependent protein kinase II substrate motif;Calmodulin-dependent protein kinase IV substrate motif;Casein kinase II substrate motif;Chk1 kinase substrate motif;Phosphorylase kinase substrate motif;PKA kinase substrate motif;PKC kinase substrate motif		0.909405	0.00484163	43.761	30.661	43.03	1.2063	13423000	100	0.997318	100	ANSSLSGGPHLQRSTSVNTDSYLRLPASPMS
Glyma.09G223300.6.p	DNA topoisomerase 1 beta	Nuclear	18.6674	21.2529	17.0481	21.9815	22.6493	20.4057	20.8569	22.9647	24.0575	19.9682	23.0804	20.8952	S	3	___1	b-Adrenergic Receptor kinase substrate motif;Casein kinase II substrate motif;G protein-coupled receptor kinase 1 substrate motif;Pyruvate dehydrogenase kinase substrate motif		1	1.16502e-217	143.52	133.25	143.52	-0.16151	225170000	142	0.833601	142;142;142;142;142;142;142;142	EPKYIERCAKNFVEDSEDDEDNKPLSFRLKN
Glyma.09G223300.6.p	DNA topoisomerase 1 beta	Nuclear	24.2684	21.9119	20.7306	24.1501	23.145	16.8558	24.3575	24.1441	24.512	19.0781	18.6192	19.1881	S	2	___1	b-Adrenergic Receptor kinase substrate motif;Casein kinase II substrate motif;MAPKAPK2 kinase substrate motif;Pyruvate dehydrogenase kinase substrate motif		0.996446	1.7995e-06	71.08	57.979	71.08	-0.39183	118520000	176	0.974832	176;176;176;176;176;176;176;176	DNKATPVVVKKSSEDSDDDVPLAKKLYRNPN
Glyma.12G007900.1.p	PHD finger family protein	Nuclear	22.2056	20.2649	20.08	22.0238	20.9263	20.4194	22.1367	20.8831	19.6529	21.6498	20.575	21.2915	S	3	___1	Casein kinase II substrate motif;PKA kinase substrate motif;Pyruvate dehydrogenase kinase substrate motif		0.999926	7.39278e-06	42.123	29.233	41.911	0.87629	39436000	449	0.0267562	449;453;454	THNSCEGHSDIKSLHSLDDDKNDDIQSQRNE
Glyma.09G230800.1.p	splicing factor-related	Nuclear	19.9241	16.7787	15.8571	18.5823	23.6374	22.3594	19.0052	23.2234	23.5446	18.8135	22.9106	20.2626	S	2	___1	14-3-3 domain binding motif;Calmodulin-dependent protein kinase II substrate motif;Casein kinase II substrate motif;DNA dependent Protein kinase substrate motif;ERK1,2 kinase substrate motif;GSK-3, ERK1, ERK2, CDK5 substrate motif;PKA kinase substrate motif;PKC kinase substrate motif;WW domain binding motif		1	3.55893e-19	85.937	72.57	85.937	1.1161	131450000	176	0.732246	176	SGLPLDDRPEGARSPSPEPVYDNMGIRINTR
Glyma.09G243200.1.p	Hyaluronan / mRNA binding family	Nuclear	21.789	23.6982	20.5458	21.3501	26.353	24.6025	21.874	26.0581	26.6566	20.9169	25.4113	22.415	S	3	___1	b-Adrenergic Receptor kinase substrate motif;Casein kinase II substrate motif;ERK1,2 kinase substrate motif;GSK-3, ERK1, ERK2, CDK5 substrate motif;PKA kinase substrate motif;PKC kinase substrate motif;WW domain binding motif		0.988899	2.94648e-209	132.73	128.14	131.84	-0.090134	470750000	223	0.348514	223;222	EKPAVEEDVADGNKDSPTNETEEKEPEDKEM
Glyma.09G255400.2.p	0	Nuclear	20.4272	22.2683	23.0393	19.82	22.3825	22.575	22.6946	17.0878	22.2708	19.9522	22.7009	20.8684	S	2	___1	Casein kinase I substrate motif;ERK1,2 kinase substrate motif;GSK-3, ERK1, ERK2, CDK5 substrate motif;WW domain binding motif		0.981063	7.05086e-08	56.817	52.753	56.817	-0.66267	65766000	384	0.0652833	384;400;401;399;400;401	TSIVEQPDQKADETWSPHAFQSSKFAHWFVE
Glyma.09G278600.3.p	ENTH/VHS/GAT family protein	Nuclear	20.92	19.7504	19.9485	19.1721	22.2439	18.4262	17.6648	21.7338	22.2086	18.7303	21.3115	19.8002	S	3	___1	ATM kinase substrate motif;Casein kinase I substrate motif;Casein kinase II substrate motif;DNA dependent Protein kinase substrate motif;MAPKAPK2 kinase substrate motif;Pyruvate dehydrogenase kinase substrate motif		0.573467	7.80379e-13	57.366	47.83	57.366	0.53937	20932000	329	0.0186498	329;329;329;293;329	TPKASPSDIVFSETRSQSDEEEEDEFAQLAR
Glyma.09G278600.3.p	ENTH/VHS/GAT family protein	Nuclear	18.2433	21.8952	21.2217	22.3086	25.0234	24.2441	17.6774	24.1447	24.6621	22.6443	23.507	22.9319	S	2	___1	14-3-3 domain binding motif;BARD1 BRCT domain binding motif;Calmodulin-dependent protein kinase II substrate motif;Casein kinase II substrate motif;PKA kinase substrate motif;PKC kinase substrate motif		0.994009	9.35524e-169	131.54	126	115.57	0.70886	138240000	331	0.425321	331;331;331;295;331	KASPSDIVFSETRSQSDEEEEDEFAQLARRH
Glyma.10G023800.1.p	BSD domain-containing protein	Nuclear	21.7184	17.3826	17.0871	22.7969	19.4491	20.9249	22.9426	22.0237	21.8783	21.6256	20.9976	21.4162	S	3	___1	b-Adrenergic Receptor kinase substrate motif;Casein kinase I substrate motif;Casein kinase II substrate motif;Pyruvate dehydrogenase kinase substrate motif		0.927826	5.61443e-16	55.588	52.689	55.588	0.02372	38189000	131	0.953298	131	IISQGKDAILAVDLDSDSDNNSSNRKSLDSA
Glyma.10G084200.1.p	TPX2 (targeting protein for Xklp2) protein family	Nuclear	18.7648	21.5443	19.2855	16.6318	21.3754	21.7664	17.5966	22.4945	18.8605	19.2606	22.134	20.3523	S	2	___1	Calmodulin-dependent protein kinase II substrate motif;Chk1 kinase substrate motif;MAPKAPK2 kinase substrate motif;Phosphorylase kinase substrate motif;PKA kinase substrate motif;PKC kinase substrate motif		0.98925	0.0117527	41.876	7.0519	41.876	-0.21666	20973000	105	0.00774171	105	TTSSQTHRPNLSKSLSLPAKSAGGDGMKKST
Glyma.10G100400.1.p	CCCH-type zinc finger protein with ARM repeat domain	Nuclear	19.0693	22.3203	22.7616	18.6182	17.8261	22.2914	19.2394	17.5324	18.2929	15.3183	22.575	19.3287	S	2	___1	Casein kinase I substrate motif;Casein kinase II substrate motif;ERK1,2 kinase substrate motif;G protein-coupled receptor kinase 1 substrate motif;GSK3 kinase substrate motif;GSK-3, ERK1, ERK2, CDK5 substrate motif;WW domain binding motif		0.972731	1.06907e-34	67.136	32.386	67.136	1.9364	25341000	553	0.275885	553	GQSSGRMSPRNVEPISPMSSRISVLVQHEKQ
Glyma.10G116800.3.p	Tudor/PWWP/MBT superfamily protein	Nuclear	18.9467	21.8135	22.3597	19.2248	21.4703	21.168	22.1486	23.3189	23.4614	21.7113	23.2141	22.2122	S	2	___1	Cdc2 kinase substrate motif;CDK kinase substrate motif;CDK1,2,4,6 kinase substrate motif;ERK1,2 kinase substrate motif;G protein-coupled receptor kinase 1 substrate motif;GSK3 kinase substrate motif;GSK-3, ERK1, ERK2, CDK5 substrate motif;WW domain binding motif		1	0.00103594	55.196	47.391	55.196	0.86381	58095000	642	0.806765	642;642;642	DGDYWSEEKVIDNLVSPGRSKKRRTVDHYAD
Glyma.10G127200.1.p	0	Nuclear	24.1916	18.832	17.1828	18.6478	18.1398	18.0926	24.8445	23.3872	24.4757	25.0465	17.2597	22.4509	S	3	___1	b-Adrenergic Receptor kinase substrate motif;Casein kinase I substrate motif;PKA kinase substrate motif;PKC kinase substrate motif		0.934763	2.6597e-30	66.613	61.356	66.613	-0.76858	152890000	104	0.840388	104	PIDNNACNNSTDERESLKNDSPVDNNAFNNS
Glyma.10G127200.1.p	0	Nuclear	17.6395	21.1855	22.1157	25.073	17.9318	17.8276	18.0378	16.4772	17.4725	19.7805	18.318	19.1634	S	3	___1	b-Adrenergic Receptor kinase substrate motif;Casein kinase II substrate motif;ERK1,2 kinase substrate motif;GSK-3, ERK1, ERK2, CDK5 substrate motif;PKA kinase substrate motif;PKC kinase substrate motif;Pyruvate dehydrogenase kinase substrate motif;WW domain binding motif		0.554824	1.45998e-127	121.38	109.59	121.38	-1.0206	42225000	109	0.34743	109	ACNNSTDERESLKNDSPVDNNAFNNSTDERE
Glyma.10G142500.3.p	neurofilament protein-related	Nuclear	19.095	22.2882	22.4816	18.0294	22.2994	22.6708	19.0734	23.0417	21.6661	19.0394	23.1933	20.3694	S	2	___1	ATM kinase substrate motif;Calmodulin-dependent protein kinase II substrate motif;Casein kinase II substrate motif;Chk1 kinase substrate motif;DNA dependent Protein kinase substrate motif;PKA kinase substrate motif;PKC kinase substrate motif		0.99704	0.00628984	50.04	14.499	44.377	0.71577	44371000	164	0.0208006	164;164;187	VHQAPSTEQAVEKTLSQELEKEPVETDEEKQ
Glyma.10G173000.5.p	Protein kinase superfamily protein	Nuclear	19.3099	21.5644	23.125	19.7822	21.0882	21.4463	20.3047	20.9461	21.5254	19.8451	22.7315	20.8072	S	2	___1			0.944935	0.00256297	49.298	37.715	49.298	-0.13706	34069000	502	0.0200203	502;500;502;502;502;502;502;302;302;337;302;337;337;337;337;337;337;487;514;514;527;487;527;527;514;527;514;527	SGPLMLPNRASANSLSAPIKSSGGFRDSLDD
Glyma.20G216400.1.p	0	Nuclear	23.8606	19.5697	16.3765	23.6276	22.6659	20.4861	23.2496	20.6527	22.4226	23.2949	20.9572	22.5157	S	2	___1	Casein kinase II substrate motif;G protein-coupled receptor kinase 1 substrate motif;GSK3 kinase substrate motif;Pyruvate dehydrogenase kinase substrate motif		1	5.05339e-140	130.29	115.1	130.29	-0.013633	76955000	3	0.293221	3;3	_____________MGSEEDSIEQSVASRRER
Glyma.20G214600.7.p	0	Nuclear	17.6995	22.2125	20.9008	17.4158	22.0039	21.2489	18.4017	21.6853	21.2053	19.2464	22.4746	20.525	S	2	___1	Casein kinase I substrate motif;ERK1,2 kinase substrate motif;G protein-coupled receptor kinase 1 substrate motif;Growth associated histone HI kinase substrate motif;GSK-3, ERK1, ERK2, CDK5 substrate motif;PKA kinase substrate motif;PKC kinase substrate motif;WW domain binding motif		0.999934	0.0147178	43.308	36.088	43.308	-1.011	25347000	66	0.00100483	66;66;66;66;66;66;66;66;66;66	VAKVPRTEFRDADRRSPLNPVYRMSSPLNDS
Glyma.20G187500.2.p	0	Nuclear	23.5191	22.9706	23.6146	23.5185	23.876	23.7102	23.3814	23.3898	24.3889	23.4981	24.0884	23.6949	S	2	___1	Casein kinase II substrate motif;ERK1,2 kinase substrate motif;G protein-coupled receptor kinase 1 substrate motif;GSK-3, ERK1, ERK2, CDK5 substrate motif;WW domain binding motif		0.952754	1.95765e-12	82.59	71.643	74.428	0.050599	159640000	251	0.185812	251;252;252;251	EKTIVHARDVSYSAVSPSYAKDFAGPSHMRD
Glyma.10G220800.1.p	RAN binding protein 1	Nuclear	18.7904	21.0064	21.2738	17.153	21.6406	21.379	19.1559	20.5004	22.1625	19.149	20.2059	19.6068	S	2	___1	MDC1 BRCT domain binding motif;PKA kinase substrate motif;PKC kinase substrate motif;Plk1 PBD domain binding motif		0.869924	0.00133341	45.433	27.613	45.433	1.5979	18171000	168	0.0508866	168;157	QEVAETQKAEDEKESSDAAGLIEKLSVEEKA
Glyma.10G225800.1.p	eukaryotic translation initiation factor 2 (eIF-2) family protein	Nuclear	23.17	20.6276	20.6887	23.1489	21.5596	20.6747	23.8072	21.6035	20.2656	24.0513	20.5039	22.8688	S	2	___1	Casein kinase I substrate motif;Casein kinase II substrate motif;Pyruvate dehydrogenase kinase substrate motif		1	1.65112e-15	88.338	75.064	48.568	-1.094	82194000	677	0.114899	677	DDGAEDDDEDEWDAKSWDDVNLNNKGAFADE
Glyma.20G155400.3.p	arginine/serine-rich splicing factor 35	Nuclear	19.6493	21.2932	21.4186	18.6305	24.1683	23.5909	17.0941	18.4431	20.4506	19.4966	17.8623	19.1441	S	2	___1	b-Adrenergic Receptor kinase substrate motif;Casein kinase II substrate motif;ERK1,2 kinase substrate motif;GSK-3, ERK1, ERK2, CDK5 substrate motif;PKA kinase substrate motif;PKC kinase substrate motif;WW domain binding motif		1	7.30138e-163	134.58	126.3	134.58	0.31364	288700000	307	0.746391	307;346;346;348;351;353	NGYGGSPNNMPDPRDSPNYGGPESPMHERYR
Glyma.10G247200.1.p	Protein of unknown function (DUF1677)	Nuclear	21.5822	22.1652	17.4761	21.0456	22.5778	18.6883	20.4584	22.125	17.361	18.4975	17.7371	18.244	S	2	___1	14-3-3 domain binding motif;Calmodulin-dependent protein kinase II substrate motif;Calmodulin-dependent protein kinase IV substrate motif;Casein kinase II substrate motif;PKA kinase substrate motif;PKC kinase substrate motif		0.918392	2.61103e-07	53.565	48.353	53.565	1.0346	23022000	113	0.322677	113	SSSSPSSSKKYTRSTSTSQVGDSSSFHL___
Glyma.10G255700.2.p	pre-mRNA-processing protein 40A	Nuclear	18.9843	17.28	17.2502	18.782	18.7558	19.0639	18.6226	16.9303	19.0874	22.0127	18.8139	20.9464	S	2	___1	b-Adrenergic Receptor kinase substrate motif;Casein kinase II substrate motif;PKA kinase substrate motif;PKC kinase substrate motif		0.782502	1.85667e-10	51.495	47.398	51.495	0.16183	9385000	672	1.29445	672;677;717;924;925;925;924;924;925	RERGKDEAHKKDKADSDSMELTEIQTSKENK
Glyma.20G134000.1.p	0	Nuclear	19.3298	16.9399	16.5065	18.8661	18.8875	17.614	17.6052	22.1354	22.2754	19.6614	22.1885	20.2676	S	2	___1	ERK1,2 kinase substrate motif;Growth associated histone HI kinase substrate motif;GSK-3, ERK1, ERK2, CDK5 substrate motif;PKA kinase substrate motif;PKC kinase substrate motif;WW domain binding motif		1	0.00045578	65.219	51.818	65.219	0.68439	14948000	76	0.71931	76;76	SEFLEQRYGVDGFLVSPRGQFTAAAPPPTVN
Glyma.11G027200.1.p	Protein of unknown function (DUF544)	Nuclear	18.3069	21.1506	17.9771	23.0541	23.3092	22.7697	21.4201	22.1977	18.6622	25.2081	17.7493	22.7218	S	3	___1	Calmodulin-dependent protein kinase II substrate motif;Casein kinase II substrate motif;Chk1 kinase substrate motif;G protein-coupled receptor kinase 1 substrate motif;GSK3 kinase substrate motif;MAPKAPK2 kinase substrate motif;PKA kinase substrate motif;PKC kinase substrate motif;Pyruvate dehydrogenase kinase substrate motif		0.997931	9.79318e-75	107.98	98.933	107.98	-1.4897	113720000	231	0.572327	231	TATLGVPSPSLSKARSFDDSSHSISDHMQRK
Glyma.11G101700.3.p	mitogen-activated protein kinase kinase kinase 7	Nuclear	18.4738	16.8305	16.8096	18.2759	17.8087	17.6811	21.7501	17.68	18.4557	23.1511	17.5943	21.2988	S	3	___1	Casein kinase I substrate motif;Casein kinase II substrate motif;ERK1,2 kinase substrate motif;GSK-3, ERK1, ERK2, CDK5 substrate motif;WW domain binding motif		0.9852	1.30108e-11	54.225	40.858	54.225	-1.1991	22156000	395	0.81231	395;415;415;415;415	NAKDLHEVVMNGEGGSPQSRGMASKVGGKDS
Glyma.11G105500.1.p	multimeric translocon complex in the outer envelope membrane 132	Nuclear	22.6279	21.1588	21.1023	21.6059	18.1992	17.5371	23.7559	21.1183	21.879	23.8105	20.608	22.743	S	2	___1	Casein kinase I substrate motif;Casein kinase II substrate motif		0.958814	1.59704e-129	126.25	119.31	126.25	-2.3048	317380000	399	0.991954	399;396	QSQIFDEEHRDHDNTSVVEEPESIQEKIIQQ
Glyma.11G105500.1.p	multimeric translocon complex in the outer envelope membrane 132	Nuclear	24.4827	25.1373	23.9059	24.4162	26.5635	26.0373	24.0423	25.8889	26.3269	24.1432	25.9289	24.7384	S	2	___1	Casein kinase I substrate motif;Casein kinase II substrate motif;G protein-coupled receptor kinase 1 substrate motif;Pyruvate dehydrogenase kinase substrate motif		1	0	223.5	195.97	112.16	0.62082	531360000	120	0.306095	120	LADADSGKLGGDDVISEQDLEERDGQGSDNV
Glyma.12G036400.1.p	Basic-leucine zipper (bZIP) transcription factor family protein	Nuclear	22.4292	22.035	22.8095	18.9775	21.6893	22.3269	21.6201	22.0429	23.0905	22.9901	22.5953	22.8585	S	2	___1	14-3-3 domain binding motif;Calmodulin-dependent protein kinase II substrate motif;Casein kinase II substrate motif;PKA kinase substrate motif;PKC kinase substrate motif		0.98153	0.00203263	50.897	40.525	50.897	0.24304	65414000	321	0.696496	321;334	AGGEIAPTTRHYRSVSMDSFIGKLNFDEESP
Glyma.11G110600.1.p	pentatricopeptide (PPR) repeat-containing protein	Nuclear	17.2735	18.2048	17.1966	21.202	17.5402	17.9834	20.7232	17.0816	17.6755	21.9283	17.7744	20.5437	S	2	___1	b-Adrenergic Receptor kinase substrate motif		0.989877	0.00293266	48.527	39.946	48.527	-1.8393	12125000	311	0.485639	311	YRNGSRKRFIDRGYDSDNLEVERAAFENLED
Glyma.11G128300.2.p	cell division cycle protein 48-related / CDC48-related	Nuclear	19.3206	21.2275	21.2241	17.7351	21.9429	20.8913	17.5111	21.8376	17.9612	18.3429	21.5847	19.8277	S	2	___1	Casein kinase II substrate motif;G protein-coupled receptor kinase 1 substrate motif		0.992062	5.18316e-05	43.794	37.98	43.794	0.15377	17774000	173	0.0961811	173;173;173;173	AIERLILESDDEQDLSEEKVDEDETENGNDA
Glyma.11G237500.2.p	SAP domain-containing protein	Nuclear	20.742	20.8736	20.0764	18.5259	20.1576	16.3968	22.3282	22.1759	19.528	18.9481	21.0648	19.9269	S	3	___1	Casein kinase II substrate motif;Pyruvate dehydrogenase kinase substrate motif		0.567363	8.01112e-14	56.882	51.213	56.882	-2.3501	33108000	341	0.909369	341;341;341	LHEKKASVEENINNVSSPDLNKTNSSDDVGY
Glyma.11G237500.2.p	SAP domain-containing protein	Nuclear	24.3044	21.9815	21.1757	24.4697	22.3659	21.3917	24.447	21.6018	17.8777	24.6843	20.7822	23.3836	S	2	___1	ERK1,2 kinase substrate motif;GSK-3, ERK1, ERK2, CDK5 substrate motif;MDC1 BRCT domain binding motif;Plk1 PBD domain binding motif;WW domain binding motif		0.976672	3.60184e-113	121.74	114.97	69.256	-0.41639	214120000	342	0.132052	342;342;342	HEKKASVEENINNVSSPDLNKTNSSDDVGYS
Glyma.11G237500.2.p	SAP domain-containing protein	Nuclear	18.0046	17.8573	20.9625	20.3926	21.6098	20.2879	20.7506	17.9673	17.3272	17.8735	20.8381	18.8617	S	3	___1	14-3-3 domain binding motif;Akt kinase substrate motif;Calmodulin-dependent protein kinase II substrate motif;DNA dependent Protein kinase substrate motif;ERK1,2 kinase substrate motif;GSK-3, ERK1, ERK2, CDK5 substrate motif;MAPKAPK1 kinase substrate motif;PKA kinase substrate motif;PKC kinase substrate motif;WW domain binding motif		1	0.00127869	46.68	37.935	46.68	1.315	12184000	653	0.414706	653;654;654;657	PPLSKPPPVARERLPSPPPLPEKVDPPIVTL
Glyma.11G237500.2.p	SAP domain-containing protein	Nuclear	22.588	20.4739	19.8351	23.1448	22.2945	20.5041	23.1111	20.4359	21.3834	22.7134	21.7925	22.4064	S	3	___1	14-3-3 domain binding motif;b-Adrenergic Receptor kinase substrate motif;Calmodulin-dependent protein kinase II substrate motif;Calmodulin-dependent protein kinase IV substrate motif;Casein kinase II substrate motif;MAPKAPK2 kinase substrate motif;PKA kinase substrate motif;PKC kinase substrate motif		0.809156	7.36261e-25	76.889	73.844	76.889	2.0028	55203000	489	0.253341	489;490;490	RDEPITLKRSFSRSDSSATDDTPKEHIVPPS
Glyma.11G237500.2.p	SAP domain-containing protein	Nuclear	23.018	22.725	22.0808	20.8759	25.1978	23.5401	19.6081	23.3814	22.5617	23.0427	23.0626	23.0493	S	2	___1	b-Adrenergic Receptor kinase substrate motif;b-Adrenergic Receptor kinase substrate motif;Casein kinase II substrate motif;Casein kinase II substrate motif;MAPKAPK2 kinase substrate motif;MAPKAPK2 kinase substrate motif;Plk1 kinase substrate motif;Plk1 kinase substrate motif		0.998501	4.2953e-123	125.45	113.79	125.45	-0.54472	116430000	370	0.157691	370;370;370;371	GYPEELNLDRSSGDDSMEEDLPETKQIDSKF;GYSEKLNLDRSSGDDSMEEDLPETKQIDSKF
Glyma.12G001800.2.p	Sec14p-like phosphatidylinositol transfer family protein	Nuclear	15.6704	26.0139	23.7699	18.6922	25.7785	25.822	17.1008	26.661	23.98	19.8718	26.7544	22.0367	S	2	___1	Casein kinase II substrate motif;MAPKAPK2 kinase substrate motif;PKA kinase substrate motif;PKC kinase substrate motif		0.995254	5.26866e-42	100.88	29.937	100.88	-0.070214	435000000	49	0.0114583	49;49;99;99	EKAQSGVEDKISQSVSFKEETNVVGDLPEAQ
Glyma.12G005900.1.p	splicing factor-related	Nuclear	18.6076	23.9617	23.6293	18.2447	24.4962	23.8145	19.0498	24.2262	24.0033	19.8901	24.6565	21.4789	S	2	___1	14-3-3 domain binding motif;Calmodulin-dependent protein kinase II substrate motif;Casein kinase II substrate motif;DNA dependent Protein kinase substrate motif;ERK1,2 kinase substrate motif;GSK-3, ERK1, ERK2, CDK5 substrate motif;PKA kinase substrate motif;PKC kinase substrate motif;WW domain binding motif		0.999999	2.18914e-37	98.281	94.086	73.918	0.14188	265540000	176	0.00748347	176	SGLPLDDRPEGARSPSPEPIYDNMGIRINTR
Glyma.12G007800.5.p	0	Nuclear	20.817	21.9231	21.7599	20.9924	21.9326	21.6405	19.5038	20.8757	22.7135	20.1001	21.37	20.5234	S	2	___1	Casein kinase I substrate motif;Casein kinase II substrate motif		0.938248	0.000109058	52.576	43.54	52.576	0.45619	33237000	675	0.245112	675;675;723;723;723;723	ASGKLGKVFKDLDNVSGSSNELKSEKVEADL
Glyma.12G007800.5.p	0	Nuclear	23.2449	24.1146	24.3794	23.1481	24.9348	24.8019	23.2639	24.8179	25.2182	23.7681	24.8318	24.1227	S	2	___1	Casein kinase II substrate motif;ERK1,2 kinase substrate motif;Growth associated histone HI kinase substrate motif;GSK-3, ERK1, ERK2, CDK5 substrate motif;WW domain binding motif		0.999932	3.57458e-136	130.72	104.43	80.387	-0.22444	313670000	1050	0.0547427	1050;1050;1098;1098;1098;1098;1051;1051	GPGYARHHMDGIAPRSPVSEYAEMSSRRLGL
Glyma.12G180400.1.p	Phototropic-responsive NPH3 family protein	Nuclear	18.9128	18.1273	17.1884	19.2075	17.2607	17.5302	18.6341	17.93	17.8205	21.4314	18.7253	20.5294	S	2	___1	Casein kinase II substrate motif;ERK1,2 kinase substrate motif;G protein-coupled receptor kinase 1 substrate motif;GSK3 kinase substrate motif;GSK-3, ERK1, ERK2, CDK5 substrate motif;WW domain binding motif		0.710105	1.92081e-12	56.081	49.394	56.081	2.9351	6261500	386	1.29759	386	LTPFSPSSRDLQASASPSSSSESLRKVAKLM
Glyma.12G225200.1.p	VQ motif-containing protein	Nuclear	21.7032	17.8376	16.7244	21.5891	17.8015	17.441	21.8699	17.8747	17.5086	24.0185	17.0683	21.7018	S	2	___1	ERK1,2 kinase substrate motif;G protein-coupled receptor kinase 1 substrate motif;Growth associated histone HI kinase substrate motif;GSK3 kinase substrate motif;GSK-3, ERK1, ERK2, CDK5 substrate motif;PKA kinase substrate motif;PKC kinase substrate motif;WW domain binding motif		0.499996	1.01947e-11	55.575	50.317	55.575	-1.8572	44390000	237	0.231844	237;240;240;240	PRDSEPQLLPLFPVTSPRVSSESPS______
Glyma.13G067800.3.p	SIN3-like 2	Nuclear	19.7764	20.4496	20.8792	19.1316	18.8504	19.5227	21.643	20.6065	17.9127	22.0341	17.4266	20.4983	S	2	___1	ERK1,2 kinase substrate motif;Growth associated histone HI kinase substrate motif;GSK-3, ERK1, ERK2, CDK5 substrate motif;PKA kinase substrate motif;PKC kinase substrate motif;WW domain binding motif		1	3.19811e-08	58.98	49.18	58.98	-0.70431	19520000	764	0.115011	764;763;764	HNVRNFGAPNIGGDGSPRGDSLLMNSRVPKS
Glyma.13G124000.1.p	Rho termination factor	Nuclear	23.4416	21.5901	21.1968	19.0918	22.7166	18.1153	19.5576	21.7284	17.2511	21.5297	20.9277	21.329	S	2	___1	b-Adrenergic Receptor kinase substrate motif;Casein kinase I substrate motif;Casein kinase II substrate motif;G protein-coupled receptor kinase 1 substrate motif;GSK3 kinase substrate motif		0.993001	2.84993e-11	54.834	50.17	54.834	0.29948	36142000	291	0.490346	291	NNQDQIDLKLDDEAESDFESDVDSKDEFFFP
Glyma.13G124000.1.p	Rho termination factor	Nuclear	19.5327	20.6287	20.6847	18.9819	17.1981	20.8082	19.3659	21.0558	21.3958	19.5562	21.78	20.306	S	2	___1	b-Adrenergic Receptor kinase substrate motif;Casein kinase I substrate motif;Casein kinase II substrate motif;G protein-coupled receptor kinase 1 substrate motif;GSK3 kinase substrate motif;MAPKAPK2 kinase substrate motif;Pyruvate dehydrogenase kinase substrate motif		0.967416	6.89518e-08	49.188	44.571	49.188	-0.37411	14441000	295	0.335436	295	QIDLKLDDEAESDFESDVDSKDEFFFPNIGM
Glyma.13G160600.2.p	BSD domain-containing protein	Nuclear	21.8062	16.8058	16.8881	20.3945	17.7679	18.1367	19.8538	16.2005	17.2887	22.9113	19.6823	21.835	S	2	___1	14-3-3 domain binding motif;Calmodulin-dependent protein kinase II substrate motif;Casein kinase II substrate motif;ERK1,2 kinase substrate motif;G protein-coupled receptor kinase 1 substrate motif;GSK-3, ERK1, ERK2, CDK5 substrate motif;MAPKAPK2 kinase substrate motif;MDC1 BRCT domain binding motif;PKA kinase substrate motif;PKC kinase substrate motif;Plk1 PBD domain binding motif;WW domain bind…		0.767884	0.000209249	47.548	38.847	47.548	-3.9499	21770000	342	0.792723	342;352;352;353	DKLSGYREAHDIRGSSPEGATSDWVRLRESS
Glyma.13G161600.2.p	sucrose phosphate synthase 1F	Nuclear	22.0243	20.2313	21.1798	23.062	20.4896	18.8542	22.4433	19.7213	21.4642	24.9625	20.8814	23.6021	S	2	___1	14-3-3 domain binding motif;Calmodulin-dependent protein kinase I substrate motif;Calmodulin-dependent protein kinase II substrate motif;Calmodulin-dependent protein kinase IV substrate motif;Chk1 kinase substrate motif;MDC1 BRCT domain binding motif;PKA kinase substrate motif;PKC kinase substrate motif;Plk1 PBD domain binding motif		0.964426	8.57405e-09	57.288	50.811	57.288	0.013156	95354000	36	0.563486	36;152;152	GGVGDFNRSRLPRISSADAMETWANSQKGKK
Glyma.13G341700.1.p	basic helix-loop-helix (bHLH) DNA-binding superfamily protein	Nuclear	18.481	18.4207	16.6127	18.3099	18.158	17.5881	18.2236	22.6296	17.5014	23.549	17.9514	21.6831	S	3	___1	Casein kinase II substrate motif;DNA dependent Protein kinase substrate motif;G protein-coupled receptor kinase 1 substrate motif;PKA kinase substrate motif;PKC kinase substrate motif		0.570612	0	160.27	145.65	73.294	0.19972	31035000	44	0.698673	44;44;44;54;54	NIIDREFYEHVFNRPSSPETERVFSRFMNSL
Glyma.13G341700.1.p	basic helix-loop-helix (bHLH) DNA-binding superfamily protein	Nuclear	22.8445	18.2601	18.9832	24.5469	20.4828	21.8471	20.9047	18.126	19.6756	23.461	18.4783	20.2521	S	2	___1	14-3-3 domain binding motif;Calmodulin-dependent protein kinase II substrate motif;Calmodulin-dependent protein kinase IV substrate motif;Casein kinase II substrate motif;Chk1 kinase substrate motif;G protein-coupled receptor kinase 1 substrate motif;GSK3 kinase substrate motif;PKA kinase substrate motif;PKC kinase substrate motif		0.979467	2.81735e-06	64.537	51.822	45.618	-1.8328	52459000	21	0.304766	21;21;21	EQQPQVNSSGLTRYRSAPSSYFSNIIDREFY
Glyma.15G016700.2.p	golgin candidate 5	Nuclear	22.594	17.0755	17.6139	22.4612	18.4206	16.6225	22.5612	18.2927	23.8229	21.9959	17.914	20.6353	S	2	___1	G protein-coupled receptor kinase 1 substrate motif;GSK3 kinase substrate motif;PKA kinase substrate motif;PKC kinase substrate motif		1	1.93535e-98	118.08	80.311	118.08	-2.9459	41499000	824	0.172843	824;824;825;825	TPTTKLNSAFENGNLSRKLSSASSLGSLEES
Glyma.13G365500.2.p	methyl-CPG-binding domain 10	Nuclear	21.6137	17.7299	23.6537	20.416	24.7032	24.4338	21.0007	24.4543	24.8405	20.1231	24.1778	21.4747	S	2	___1	ATM kinase substrate motif;DNA dependent Protein kinase substrate motif		1	4.60146e-11	83.37	74.48	83.37	1.3177	144170000	229	0.244364	229;236	EPAEKVAEEAADTEKSQGPLLTTELEKEENE
Glyma.14G001200.1.p	Calcium-binding EF hand family protein	Nuclear	22.5521	22.6849	23.466	23.6089	23.0882	22.5694	23.838	23.4882	23.6953	23.9297	22.9062	23.5885	S	2	___1	ERK1,2 kinase substrate motif;GSK-3, ERK1, ERK2, CDK5 substrate motif;PKA kinase substrate motif;PKC kinase substrate motif;WW domain binding motif		0.990264	2.7285e-05	69.261	60.561	69.261	0.6634	132580000	922	0.683952	922	FFDSGELGLNPIKTGSPQAGDFFQRSSGFGF
Glyma.14G016300.2.p	salt-inducible zinc finger 1	Nuclear	18.7949	20.2424	20.6801	19.4117	22.7273	22.5836	19.1926	23.49	23.0732	20.4288	24.6852	21.8476	S	2	___1	Calmodulin-dependent protein kinase II substrate motif;Chk1 kinase substrate motif;PKA kinase substrate motif;PKC kinase substrate motif		0.991469	0.0112504	49.423	27.186	44.753	0.034915	67155000	608	0.226007	608;608	WGVNGDKLNKLRKSTSFGFRNSGVTASPIAQ
Glyma.14G093200.1.p	KH domain-containing protein	Nuclear	19.9161	17.6185	21.5148	17.883	22.6869	22.1144	20.6464	22.3257	23.4992	22.117	22.254	22.1626	S	2	___1	ERK1,2 kinase substrate motif;GSK-3, ERK1, ERK2, CDK5 substrate motif;WW domain binding motif		0.998113	7.62254e-16	74.029	62.59	60.621	-0.23859	75341000	177	0.478408	177;179	DADPNSATRTVELMGSPDAIATAEKLINEVL
Glyma.14G142900.1.p	ENTH/VHS/GAT family protein	Nuclear	22.9551	21.7554	20.3201	20.598	23.7213	23.0813	19.5744	22.643	18.4144	21.1305	23.4735	21.9115	S	2	___1	Casein kinase I substrate motif;ERK1,2 kinase substrate motif;Growth associated histone HI kinase substrate motif;GSK-3, ERK1, ERK2, CDK5 substrate motif;PKA kinase substrate motif;PKC kinase substrate motif;WW domain binding motif		0.999865	4.75075e-08	74.732	71.493	74.732	-0.15506	60841000	152	0.357378	152;357;283;357	KVDPKWDLLSGDDYNSPKADSSNVLVPLGEQ
Glyma.14G221700.2.p	Alba DNA/RNA-binding protein	Nuclear	26.727	18.4	17.2789	26.6962	17.0573	18.3291	26.5125	24.775	25.5096	27.113	17.6749	23.9669	S	2	___1	ERK1,2 kinase substrate motif;GSK-3, ERK1, ERK2, CDK5 substrate motif;WW domain binding motif		1	0	190.37	167.25	154.55	-3.6692	692460000	146	0.290752	146;146	DQVKAATDFDYEGEGSPNGRVRGRGGRGRGR
Glyma.15G007700.1.p	methyl-CPG-binding domain 10	Nuclear	22.2394	17.1731	16.8963	21.1656	19.8138	18.3141	23.3948	19.8028	18.2896	20.3774	17.6931	19.4826	S	4	___1	b-Adrenergic Receptor kinase substrate motif;Casein kinase I substrate motif;Casein kinase II substrate motif		0.997499	2.06849e-25	54.425	52.705	54.425	-1.5969	22893000	193	0.0838956	193	EENDLNDTNNKLENDSDEIKNSHVNGENVIA
Glyma.15G070700.2.p	disease resistance protein (TIR class), putative	Nuclear	22.2738	17.4825	21.3286	22.0712	20.7867	20.0653	21.9329	20.1924	20.2884	22.4617	21.4375	22.1203	S	2	___1	Cdc2 kinase substrate motif;CDK kinase substrate motif;CDK1,2,4,6 kinase substrate motif;ERK1,2 kinase substrate motif;G protein-coupled receptor kinase 1 substrate motif;GSK-3, ERK1, ERK2, CDK5 substrate motif;WW domain binding motif		1	0.0033583	47.639	38.75	47.639	0.59787	35892000	690	0.264671	690;805	SMDDSHAKVNDNLPVSPVKTNVRKSQVSGTR
Glyma.15G100200.1.p	0	Nuclear	23.7098	17.3973	17.7481	25.2419	18.407	18.2832	25.6421	18.0712	17.4941	25.1289	17.7722	22.6767	S	3	___1	Casein kinase II substrate motif;G protein-coupled receptor kinase 1 substrate motif		0.971683	2.24235e-245	141.72	132.8	141.72	-0.16114	261800000	150	0.0849843	150	SEGTPDTAAKLHSQASFTSTSQFGDDDASST
Glyma.15G120300.1.p	binding	Nuclear	24.1975	23.0541	24.1319	24.6191	24.377	22.1282	24.8992	17.0213	23.0149	24.6969	17.1105	22.1681	S	2	___1	BARD1 BRCT domain binding motif;Casein kinase II substrate motif		0.999967	2.50909e-10	79.652	62.023	78.69	-1.6684	192630000	1647	0.109243	1647	PIESASPDGAKIAEVSDDELLSKWRRPSGKK
Glyma.19G097400.9.p	hydroxyproline-rich glycoprotein family protein	Nuclear	20.952	20.1771	21.9834	19.9056	21.1669	21.1943	20.6114	19.9579	17.6658	20.2693	18.8852	19.808	S	2	___1	DNA dependent Protein kinase substrate motif;G protein-coupled receptor kinase 1 substrate motif		0.596617	0.00599652	44.543	37.952	44.543	0.61515	18245000	484	0.583155	484;484;485;485;484;485;483;483;484;484;485;485;483;483;484;485	KPVSGGFPRLPVPQPSSPKASPNASPPLVSS
Glyma.19G097400.9.p	hydroxyproline-rich glycoprotein family protein	Nuclear	21.2213	23.8526	23.1633	20.8253	24.2603	24.365	23.2784	24.4035	24.7977	22.711	25.2026	23.5415	S	2	___1	14-3-3 domain binding motif;Calmodulin-dependent protein kinase II alpha substrate motif;Calmodulin-dependent protein kinase II substrate motif;Calmodulin-dependent protein kinase IV substrate motif;Casein kinase II substrate motif;Chk1 kinase substrate motif;G protein-coupled receptor kinase 1 substrate motif;GSK3 kinase substrate motif;MAPKAPK2 kinase substrate motif;Phosphorylase kinase substr…		0.99927	8.35196e-22	90.614	77.213	78.324	0.24409	184420000	531	0.161628	531;531;532;532;531;532;560;560;561;561;562;562;560;560;561;562	SAASPLPTPPVSRSFSIPSSGQRVVALNVSN
Glyma.19G095700.1.p	GYF domain-containing protein	Nuclear	20.3916	21.6054	17.0437	18.8888	21.8879	20.5643	21.2928	23.4081	23.9319	20.1902	21.8256	20.4685	S	2	___1	PKA kinase substrate motif;PKC kinase substrate motif		0.943957	4.65437e-05	71.98	57.548	71.98	0.26455	42629000	367	0.729066	367;367	EIWKGKITSSEVSGYSFRGKDGGSNDDISGP
Glyma.16G071500.3.p	0	Nuclear	18.2988	16.9034	22.9004	17.3218	24.1754	17.4732	23.7459	23.261	24.718	19.6139	18.5828	19.2415	S	3	___1	Casein kinase I substrate motif;Casein kinase II substrate motif;ERK1,2 kinase substrate motif;G protein-coupled receptor kinase 1 substrate motif;GSK3 kinase substrate motif;GSK-3, ERK1, ERK2, CDK5 substrate motif;PKA kinase substrate motif;PKC kinase substrate motif;WW domain binding motif		0.963776	5.94252e-59	93.876	88.999	56.172	0.67037	78490000	4322	0.822574	4322;4332;4064	GITKEDEAGDEFEKISPSSSVSVISRDSQDT
Glyma.16G090700.1.p	RPM1 interacting protein 4	Nuclear	21.4122	24.1248	24.0224	21.7962	23.9855	22.0906	21.6553	24.674	24.6416	19.5482	24.3861	21.3926	S	2	___1	b-Adrenergic Receptor kinase substrate motif;Cdc2 kinase substrate motif;CDK kinase substrate motif;CDK1,2,4,6 kinase substrate motif;ERK1,2 kinase substrate motif;GSK-3, ERK1, ERK2, CDK5 substrate motif;WW domain binding motif		1	1.10753e-31	94.692	63.198	82.417	0.40244	184440000	89	0.29386	89	KGSLHLEDDPKNFIESPARHDNVSSRSGSRS
Glyma.16G096600.2.p	phototropin 2	Nuclear	19.4175	23.2866	22.7132	20.7793	23.2006	21.3091	19.0279	23.0801	22.5322	19.5409	23.2876	20.7898	S	2	___1	14-3-3 domain binding motif;Calmodulin-dependent protein kinase II substrate motif;Casein kinase II substrate motif;ERK1,2 kinase substrate motif;GSK-3, ERK1, ERK2, CDK5 substrate motif;PKA kinase substrate motif;PKC kinase substrate motif;WW domain binding motif		0.999999	2.91396e-15	87.789	71.317	87.789	0.52641	58378000	386	0.0399076	386;386	KSADIGNTNTPGRQASPLYIQRMSSSQDKSR
Glyma.16G189500.1.p	Remorin family protein	Nuclear	21.687	16.8113	17.1683	21.8218	17.4035	16.2352	23.9862	17.5592	18.3222	24.091	22.1496	23.4439	S	3	___1	Casein kinase II substrate motif;DNA dependent Protein kinase substrate motif;Pyruvate dehydrogenase kinase substrate motif		0.864972	2.18345e-14	64.705	57.931	52.599	-0.95663	90805000	52	0.775298	52;53;53	APKDVAEEKSVIPVPSSDDKPDESKALVLVE
Glyma.16G189500.1.p	Remorin family protein	Nuclear	22.6568	21.6485	17.2262	21.0622	17.087	16.9357	21.4973	17.6663	22.7771	18.3361	21.5157	20.0763	S	2	___1	G protein-coupled receptor kinase 1 substrate motif;MDC1 BRCT domain binding motif;Plk1 PBD domain binding motif		0.784692	5.48362e-17	77.031	70.755	77.031	1.2554	32060000	53	0.185637	53;54;54	PKDVAEEKSVIPVPSSDDKPDESKALVLVEK
Glyma.16G189500.1.p	Remorin family protein	Nuclear	18.2364	17.6289	16.206	17.6937	18.2564	22.1814	15.4017	18.381	16.7037	19.2786	17.5177	18.6899	S	3	___1			0.915031	1.54246e-12	57.41	44.918	57.41	0.97672	5951200	81	0.579601	81	VEKTQEVAEVKPTEGSVNRDAVLARVATEKR
Glyma.17G074000.1.p	WRKY DNA-binding protein 32	Nuclear	20.3063	21.0644	20.6784	20.4134	17.5855	22.2868	20.8448	22.6301	18.3438	22.717	21.4102	22.2814	S	2	___1	Casein kinase II substrate motif;Cdc2 kinase substrate motif;CDK kinase substrate motif;CDK1,2,4,6 kinase substrate motif;ERK1,2 kinase substrate motif;GSK-3, ERK1, ERK2, CDK5 substrate motif;WW domain binding motif		0.984328	0.000562348	49.595	36.964	49.595	0.054439	36631000	103	0.348494	103	ALNSGAKAESKETVGSPEKEIIDRGAVQPLQ
Glyma.17G076600.1.p	soluble N-ethylmaleimide-sensitive factor adaptor protein 33	Nuclear	18.5622	18.9913	18.9827	18.8901	18.4915	19.8541	16.3821	20.4832	19.8963	21.1181	21.8538	21.3634	S	3	___1	ERK1,2 kinase substrate motif;Growth associated histone HI kinase substrate motif;GSK-3, ERK1, ERK2, CDK5 substrate motif;MAPKAPK2 kinase substrate motif;PKA kinase substrate motif;PKC kinase substrate motif;WW domain binding motif		0.999608	0.000154798	42.633	35.315	42.633	0.57749	13225000	222	1.05456	222	KLGLTSAPKGQSKLRSPPQEPTNAFEKVEVE
Glyma.17G143300.3.p	DWNN domain, a CCHC-type zinc finger	Nuclear	18.1464	21.7117	21.7091	17.7909	22.5216	21.5184	17.7843	21.494	21.8828	20.1342	21.4134	20.1393	S	2	___1	Casein kinase II substrate motif		1	0.00535888	46.88	27.093	46.069	0.20703	25501000	283	0.00320002	283;283;286	EAAFEKEIEGMPSTRSVGELPPELRCPLCND
Glyma.17G249900.1.p	GYF domain-containing protein	Nuclear	22.2633	19.2454	20.4091	22.0709	24.2347	17.4371	22.7676	24.7428	22.6655	18.6484	24.2373	20.4635	S	2	___1	14-3-3 domain binding motif;Calmodulin-dependent protein kinase II substrate motif;Calmodulin-dependent protein kinase IV substrate motif;Chk1 kinase substrate motif;PKA kinase substrate motif;PKC kinase substrate motif		1	1.32356e-70	111.39	90.422	111.39	-0.66473	92840000	504	0.286694	504;499;499	GKWQANEDPVIKRQLSGILDSELETRRVPQT
Glyma.17G249900.1.p	GYF domain-containing protein	Nuclear	18.5857	21.8859	23.3137	18.0351	21.1058	22.4353	18.9038	22.4222	24.1424	19.5541	18.5316	19.2771	S	2	___1	Casein kinase II substrate motif;ERK1,2 kinase substrate motif;G protein-coupled receptor kinase 1 substrate motif;GSK3 kinase substrate motif;GSK-3, ERK1, ERK2, CDK5 substrate motif;MAPKAPK2 kinase substrate motif;MDC1 BRCT domain binding motif;Plk1 PBD domain binding motif;WW domain binding motif		0.798074	4.50538e-08	58.246	45.406	58.246	1.5668	46367000	1618	0.271001	1618	QKSVSGKPTERSLASSPASSQSVLKLKKDAM
Glyma.18G019700.1.p	SAP domain-containing protein	Nuclear	24.9127	17.1265	17.5029	24.2269	18.9532	17.6622	24.3507	19.1793	20.0833	22.2036	18.9792	21.1288	S	3	___1	Casein kinase I substrate motif;Casein kinase II substrate motif;G protein-coupled receptor kinase 1 substrate motif;PKA kinase substrate motif;PKC kinase substrate motif;Pyruvate dehydrogenase kinase substrate motif		1	1.97812e-18	51.31	45.339	42.639	0.22371	83977000	57	0.0252424	57	RLDEVLRLEREADEASEKDEANGFDGHVDGE
Glyma.18G019700.1.p	SAP domain-containing protein	Nuclear	22.0678	16.603	17.1331	20.3775	19.7812	17.3479	20.6654	19.5105	17.442	22.1367	17.8735	20.7156	S	3	___1	ERK1,2 kinase substrate motif;GSK-3, ERK1, ERK2, CDK5 substrate motif;WW domain binding motif		0.99985	5.50527e-07	44.341	36.924	44.341	-0.12041	18291000	343	0.152608	343	HEKKASVEENFNNVLSPDMNKTNSSDDVGYP
Glyma.18G081700.3.p	RNA-binding (RRM/RBD/RNP motifs) family protein	Nuclear	20.8447	19.9021	18.6415	19.0493	17.9465	17.3058	18.3184	21.4042	18.6687	18.4546	20.6774	19.4416	S	2	___1	Casein kinase II substrate motif;G protein-coupled receptor kinase 1 substrate motif;GSK3 kinase substrate motif		0.534428	0.000198588	48.216	39.212	48.216	-2.0523	8050800	419	0.395039	419;419;419;419	VSTGGYEGSYGDLYRSGSGSVYNNSAWRSSA
Glyma.18G143900.2.p	cyclin-related	Nuclear	21.9322	18.4579	19.056	18.8295	21.1057	17.1307	19.6741	17.9259	19.293	20.8828	19.5848	20.4501	S	2	___1	Casein kinase II substrate motif;Pyruvate dehydrogenase kinase substrate motif		1	8.40004e-05	42.068	33.033	42.068	1.0852	14011000	494	0.23019	494;494	ARGDEADSKSIDSSRSAEDEDEEDQVEAART
Glyma.18G173100.1.p	Alba DNA/RNA-binding protein	Nuclear	22.3748	22.8255	17.1822	22.3845	24.1984	24.3705	20.1141	23.9226	24.3487	22.8811	24.5508	23.4377	S	3	___1	b-Adrenergic Receptor kinase substrate motif;ERK1,2 kinase substrate motif;GSK-3, ERK1, ERK2, CDK5 substrate motif;PKA kinase substrate motif;PKC kinase substrate motif;WW domain binding motif		1	1.07337e-14	73.294	62.739	42.639	0.60619	137710000	14	0.419876	14	__MDRYQKVERPKPESPINENEIRITTQGAI
Glyma.18G215900.6.p	thioredoxin H-type 9	Nuclear	21.5147	17.6979	16.5047	22.5715	18.1297	17.9988	21.1045	16.4078	17.9555	22.9448	18.0957	21.3284	S	2	___1	b-Adrenergic Receptor kinase substrate motif;Casein kinase I substrate motif		1	4.60298e-15	70.094	60.294	70.094	1.3382	28180000	15	0.265384	15;15;15;15;15;15	_MGSCVSKNKARDNDSDHNVDFAAGNVKLIT
Glyma.18G267200.2.p	ABI five binding protein 3	Nuclear	18.9872	21.5837	21.9766	16.6351	21.7148	22.1257	18.3677	21.0799	21.371	19.2753	22.5543	20.3808	S	2	___1	14-3-3 domain binding motif;AMP-activated protein kinase substrate motif;Calmodulin-dependent protein kinase I substrate motif;Calmodulin-dependent protein kinase II alpha substrate motif;Calmodulin-dependent protein kinase II substrate motif;Calmodulin-dependent protein kinase IV substrate motif;Casein kinase II substrate motif;Chk1 kinase substrate motif;Phosphorylase kinase substrate motif;PKA…		0.980901	0.0076483	45.764	39.501	43.897	0.20595	26477000	94	0.00910536	94;94	RFGVDPTAKKIKRTTSIPEFVRDEEMGYAAA
Glyma.18G280500.3.p	little nuclei1	Nuclear	21.7715	17.6573	17.1642	19.9243	17.5163	17.3888	22.2802	16.64	18.4303	22.268	17.2428	20.5929	S	2	___1	Casein kinase II substrate motif		0.996508	2.68205e-18	75.064	66.722	75.064	0.96438	19769000	779	0.145096	779;779;779;644;779	VPSHPKLAADIVQGVSNENLASSRQNTGVSP
Glyma.18G280500.3.p	little nuclei1	Nuclear	22.8756	16.8182	19.3548	23.8597	18.138	17.7743	24.1711	20.9984	21.1299	23.7127	18.2876	21.9043	S	3	___1	14-3-3 domain binding motif;Calmodulin-dependent protein kinase I substrate motif;Calmodulin-dependent protein kinase II substrate motif;Calmodulin-dependent protein kinase IV substrate motif;Casein kinase II substrate motif;Chk1 kinase substrate motif;PKA kinase substrate motif;PKC kinase substrate motif;Pyruvate dehydrogenase kinase substrate motif		0.999983	7.5909e-46	62.57	20.255	62.57	1.1808	74364000	879	0.189035	879;879;879	SFAVVNDSFDVQRVQSGNDIVEVEADHEPSV
Glyma.18G299500.1.p	ENTH/VHS family protein	Nuclear	19.475	21.7493	21.1469	20.8415	17.7579	22.2564	22.7221	17.1174	17.9424	22.1424	21.4476	21.9108	S	3	___1	14-3-3 domain binding motif;AMP-activated protein kinase substrate motif;Calmodulin-dependent protein kinase I substrate motif;Calmodulin-dependent protein kinase II substrate motif;Calmodulin-dependent protein kinase IV substrate motif;Chk1 kinase substrate motif;G protein-coupled receptor kinase 1 substrate motif;PKA kinase substrate motif;PKC epsilon kinase substrate motif;PKC kinase substrate…		0.999386	1.2566e-18	52.465	48.253	52.465	-0.72158	79687000	292	0.320761	292	KAEDQSLEARLERKLSEQNMGAPPSYEEAVG
Glyma.18G301600.3.p	hydroxyproline-rich glycoprotein family protein	Nuclear	18.5558	20.3226	20.6164	17.0457	21.5561	21.4741	19.5789	21.9739	20.8039	17.981	18.6877	18.2166	S	2	___1	14-3-3 domain binding motif;Calmodulin-dependent protein kinase II alpha substrate motif;Calmodulin-dependent protein kinase II substrate motif;Calmodulin-dependent protein kinase IV substrate motif;Casein kinase II substrate motif;Chk1 kinase substrate motif;G protein-coupled receptor kinase 1 substrate motif;GSK3 kinase substrate motif;Phosphorylase kinase substrate motif;PKA kinase substrate m…		0.992089	0.00323214	49.448	17.851	49.448	0.23352	16301000	583	0.532806	583;583;583	ASPLPMPPQAMARSFSIPSSGARVAALHMPR
Glyma.19G012300.6.p	BAH domain ;TFIIS helical bundle-like domain	Nuclear	22.8192	20.4151	15.5213	22.7216	21.448	16.9485	22.4458	21.4592	17.4571	22.1401	21.5357	21.9386	S	2	___1	Casein kinase I substrate motif;ERK1, ERK2, SAPK, CDK5 and GSK3 kinase substrate motif;ERK1,2 kinase substrate motif;Growth associated histone HI kinase substrate motif;GSK-3, ERK1, ERK2, CDK5 substrate motif;PKA kinase substrate motif;PKC kinase substrate motif;WW domain binding motif		0.999967	1.9363e-06	52.172	39.68	52.172	-0.70272	39456000	783	0.114964	783;783;783;783;796;796;796;796;796	SRSENASPMVSPERKSPPADELSSGNDFKLK
Glyma.19G100500.1.p	0	Nuclear	22.2124	17.9505	15.6428	22.8515	18.2497	18.0676	20.7021	17.6544	18.231	21.4145	17.5201	20.1164	S	2	___1	Casein kinase II substrate motif;MAPKAPK2 kinase substrate motif;PAK2 kinase substrate motif;PKA kinase substrate motif;PKC kinase substrate motif;Pyruvate dehydrogenase kinase substrate motif		0.999984	0.00102456	49.595	39.364	49.595	-2.5542	39312000	19	0.0599702	19	HNDPPQEPTLPSKRMSDPDLQDLPSKIPKLD
Glyma.19G141700.2.p	CCCH-type zinc finger protein with ARM repeat domain	Nuclear	18.5313	21.0303	20.8976	17.9659	21.4249	21.3236	18.7384	21.0411	20.5669	19.6928	20.4086	19.7978	S	2	___1	Casein kinase I substrate motif;ERK1,2 kinase substrate motif;G protein-coupled receptor kinase 1 substrate motif;GSK3 kinase substrate motif;GSK-3, ERK1, ERK2, CDK5 substrate motif;WW domain binding motif		0.940118	0.00458542	44.511	34.711	43.03	0.54932	14638000	483	0.00863001	483;522;522;522	SAASLGMSPRNVEPISPMGSRISMLAQREKQ
Glyma.19G176200.6.p	RNA-binding (RRM/RBD/RNP motifs) family protein with retrovirus zinc finger-like domain	Nuclear	22.8226	19.3934	20.495	23.1526	20.9496	21.1134	19.8664	18.5396	17.0818	22.5491	18.5592	21.2191	S	2	___1			0.999993	5.17975e-74	108.13	104.66	108.13	-1.5212	107460000	197	0.747483	197;197;197;238;238;238	PGNDRLATLQDGSDYSDGPRGKSRSPASPAR
Glyma.19G176700.2.p	0	Nuclear	18.8287	20.9967	21.2186	18.7187	21.5013	21.3952	17.3968	21.2845	21.6429	19.6835	21.6769	20.2102	S	2	___1	Casein kinase II substrate motif;DNA dependent Protein kinase substrate motif;ERK1,2 kinase substrate motif;G protein-coupled receptor kinase 1 substrate motif;GSK-3, ERK1, ERK2, CDK5 substrate motif;WW domain binding motif		0.886137	0.000111203	40.968	36.351	40.968	0.17916	19441000	128	0.00437039	128;128	EDLKRKARAERFGMPSPTTTADEEAKKKARL
Glyma.19G246000.3.p	TPX2 (targeting protein for Xklp2) protein family	Nuclear	22.849	20.2795	18.7324	22.8198	20.9334	20.8092	22.8032	19.5024	20.9045	23.1597	21.4621	22.5938	S	3	___1	ERK1,2 kinase substrate motif;Growth associated histone HI kinase substrate motif;GSK-3, ERK1, ERK2, CDK5 substrate motif;PKA kinase substrate motif;PKC kinase substrate motif;WW domain binding motif		0.998981	1.36673e-59	96.287	91.901	96.287	0.27466	52161000	123	0.325703	123;123;123;123;123;123;123;123;128;128;128;128;128	AQAVDTEADASGLNLSPKANNIHSPNSSKNS
Glyma.19G258400.1.p	0	Nuclear	24.0872	17.8826	16.6819	23.4867	17.5296	18.7069	23.5608	18.7856	17.6905	23.4255	17.1575	21.332	S	2	___1	b-Adrenergic Receptor kinase substrate motif;Casein kinase II substrate motif		0.999995	2.92391e-22	67.217	60.614	64.589	-2.3844	64837000	245	0.0330859	245	LHKKGNSNINVDGVESAEEGNVNKNQKGRTS
Glyma.20G134100.1.p	cyclin-related	Nuclear	24.9642	17.1348	16.6201	24.719	22.2842	22.5371	25.2585	21.3864	18.6066	24.9745	23.1287	24.3592	S	3	___1	Casein kinase I substrate motif;Cdc2 kinase substrate motif;CDK kinase substrate motif;CDK1,2,4,6 kinase substrate motif;ERK1,2 kinase substrate motif;Growth associated histone HI kinase substrate motif;GSK-3, ERK1, ERK2, CDK5 substrate motif;WW domain binding motif		1	7.47925e-35	95.197	84.844	89.484	0.29092	220480000	132	0.511742	132	KENNESQSREQRDEKSPVKLDDSLQKRDGFT
Glyma.20G166200.1.p	eukaryotic translation initiation factor 2 (eIF-2) family protein	Nuclear	24.2549	16.8238	21.3048	18.1826	17.517	21.5523	18.972	19.0627	18.7286	18.8465	22.085	20.3235	S	2	___1	Casein kinase I substrate motif;Casein kinase II substrate motif;Pyruvate dehydrogenase kinase substrate motif		0.999998	0.00048162	58.32	52.318	58.32	0.66141	30134000	687	0.150237	687	EDGEEDDDEDEWDAKSWDDVNLNTKGAFADE
Glyma.20G217500.1.p	Tetratricopeptide repeat (TPR)-like superfamily protein	Nuclear	19.4858	20.5909	20.0327	19.3131	21.1279	20.7548	18.6164	21.2118	17.2853	21.7687	20.5572	21.3649	S	2	___1	Casein kinase I substrate motif;Casein kinase II substrate motif;G protein-coupled receptor kinase 1 substrate motif		0.5	1.15467e-08	56.121	50.657	56.121	-0.95422	19216000	66	0.697221	66	EPVPTEQTQAQLEPKSGSEADPAVNDADLRE
Glyma.20G217500.1.p	Tetratricopeptide repeat (TPR)-like superfamily protein	Nuclear	19.4858	20.5909	20.0327	19.3131	21.1279	20.7548	18.0529	21.2118	17.4896	21.7687	20.5572	21.3649	S	2	___1	Casein kinase II substrate motif;G protein-coupled receptor kinase 1 substrate motif;PKA kinase substrate motif;PKC kinase substrate motif;Pyruvate dehydrogenase kinase substrate motif		0.5	1.15467e-08	56.121	50.657	56.121	-0.95422	19216000	68	0.759966	68	VPTEQTQAQLEPKSGSEADPAVNDADLRETT
Glyma.01G232600.1.p	Target of Myb protein 1	Nuclear	22.2139	20.5504	18.3826	22.9463	17.8497	18.3153	20.9686	20.7537	17.5753	23.6196	21.0706	22.1802	T	2	___1	Cdc2 kinase substrate motif;CDK1,2,4,6 kinase substrate motif;G protein-coupled receptor kinase 1 substrate motif;GSK-3, ERK1, ERK2, CDK5 substrate motif;WW domain binding motif		0.963383	2.94941e-06	66.826	53.081	57.148	0.60988	37174000	196	0.334709	196	IRFPGRDNESLAPIFTPPRSVSSAPEADVNL
Glyma.04G038600.2.p	Plant protein of unknown function (DUF827)	Nuclear	19.0709	21.0116	17.216	19.2374	17.7801	18.6724	21.171	22.8608	16.5153	21.1595	17.7771	20.032	T	2	___1	G protein-coupled receptor kinase 1 substrate motif		0.539758	2.81516e-10	62.287	55.852	62.287	0.10483	17945000	925	0.113461	925;925	NFDRTSDAANPAHYLTSPKANEHADNDEGGS
Glyma.08G214000.1.p	Tetratricopeptide repeat (TPR)-like superfamily protein	Nuclear	19.0472	18.0199	17.164	17.5857	17.3359	18.1355	18.3034	21.036	22.4048	19.5628	18.1485	18.9402	T	2	___1			0.5	0.00137202	44.925	36.212	44.925	0.39531	7703000	1053	1.11496	1053;1282;1284;1284;1284	SNNYIYREGSSRNEITSPPQRGVPKVMLDMS
Glyma.09G226400.2.p	transducin family protein / WD-40 repeat family protein	Nuclear	18.9655	17.8813	15.9127	20.2575	18.6242	17.5568	20.6386	18.3618	18.3146	23.6619	19.1334	22.1524	T	2	___1	b-Adrenergic Receptor kinase substrate motif;Casein kinase II substrate motif;G protein-coupled receptor kinase 1 substrate motif;GSK-3, ERK1, ERK2, CDK5 substrate motif;PKA kinase substrate motif;PKC kinase substrate motif;WW domain binding motif		0.982818	7.72016e-13	45.042	39.695	45.042	-2.155	44046000	527	1.16255	527;527	NGEDFFNNLPSPKADTPVSTSAGNFVVAENA
Glyma.15G035900.3.p	pumilio 2	Nuclear	22.1232	24.6091	24.1079	22.7747	24.866	24.6269	20.1272	24.5066	24.7753	21.7635	24.6511	22.726	T	2	___1	Calmodulin-dependent protein kinase II substrate motif;Calmodulin-dependent protein kinase IV substrate motif;Chk1 kinase substrate motif;GSK-3, ERK1, ERK2, CDK5 substrate motif;MAPKAPK2 kinase substrate motif;PKC kinase substrate motif;WW domain binding motif		0.983413	4.88756e-126	84.365	68.142	83.692	-1.2124	220720000	301	0.0949529	301;294;280;294;294;294;294;301;301	YSYAAALGSSLSRSTTPDPQLVARAPSPCPT
Glyma.12G010300.3.p	transducin family protein / WD-40 repeat family protein	Nuclear	21.9125	18.1697	17.7379	20.2404	17.4757	16.2255	22.5272	18.7305	21.4332	23.7796	17.2798	21.613	T	2	___1	b-Adrenergic Receptor kinase substrate motif;Casein kinase II substrate motif;G protein-coupled receptor kinase 1 substrate motif;GSK-3, ERK1, ERK2, CDK5 substrate motif;PKA kinase substrate motif;PKC kinase substrate motif;WW domain binding motif		0.979177	1.10908e-30	64.701	61.98	45.666	1.3272	100700000	279	0.419684	279;511;511	NGEDFFNNLPSPKADTPVSTSAGNFAVVENA
Glyma.12G060600.5.p	pumilio 2	Nuclear	21.0919	22.5404	16.8317	19.0763	23.2954	18.081	21.3189	22.2894	18.2981	19.5991	21.1118	20.1033	T	2	___1	Calmodulin-dependent protein kinase II substrate motif;Calmodulin-dependent protein kinase IV substrate motif;Chk1 kinase substrate motif;GSK-3, ERK1, ERK2, CDK5 substrate motif;MAPKAPK2 kinase substrate motif;PKC kinase substrate motif;WW domain binding motif		0.961551	4.33543e-10	82.417	74.007	53.491	-1.4004	43127000	300	0.00411935	300;300;300;300;300	YSYAAAVGSSLSRSTTPDPQLIARAPSPCIT
Glyma.12G190800.4.p	RING-H2 group F2A	Nuclear	17.86	19.9678	21.0905	18.8015	19.3873	20.2512	19.5131	17.0314	20.1193	19.8198	20.4534	19.8951	T	2	___1	Calmodulin-dependent protein kinase I substrate motif;Calmodulin-dependent protein kinase II alpha substrate motif;Calmodulin-dependent protein kinase II substrate motif;Calmodulin-dependent protein kinase IV substrate motif;Casein kinase II substrate motif;MAPKAPK2 kinase substrate motif;PKC kinase substrate motif		0.978166	0.00138157	44.925	38.093	44.925	-1.5024	7766800	237	0.104051	237;314;316;319;319	KSTRGWKERWFSRNNTMSDLGSEVRREVNAG
Glyma.12G225200.1.p	VQ motif-containing protein	Nuclear	21.7032	16.6098	16.8252	21.5891	18.217	18.3457	21.8699	17.6725	17.1642	24.0185	18.1622	22.0664	T	2	___1			0.499996	1.01947e-11	55.575	50.317	55.575	-1.8572	44390000	236	0.38445	236;239;239;239	TPRDSEPQLLPLFPVTSPRVSSESPS_____
Glyma.13G159800.1.p	BED zinc finger ;hAT family dimerisation domain	Nuclear	18.9714	16.9344	17.1942	21.0382	17.2376	18.239	21.3086	16.6286	20.508	23.0864	18.952	21.7013	T	2	___1	Casein kinase II substrate motif;ERK1,2 kinase substrate motif;Growth associated histone HI kinase substrate motif;GSK3, Erk1, Erk2 and CDK5 kinase motif;GSK-3, ERK1, ERK2, CDK5 substrate motif;PKA kinase substrate motif;PKC kinase substrate motif;WW domain binding motif		0.986946	0.00024068	46.249	36.558	46.249	0.55798	24948000	522	0.713852	522;602	PALLRGQDQNQFSPYTPRSRGSDAAGNASSA
Glyma.14G221700.2.p	Alba DNA/RNA-binding protein	Nuclear	21.0816	20.8703	21.0169	21.3635	21.206	20.5767	21.253	21.5952	22.134	21.8842	20.2041	21.3241	T	2	___1	b-Adrenergic Receptor kinase substrate motif;Calmodulin-dependent protein kinase II substrate motif;Casein kinase II substrate motif;GSK-3, ERK1, ERK2, CDK5 substrate motif;PKC kinase substrate motif;WW domain binding motif		1	0.00368006	46.797	39.014	42.317	-0.41722	32158000	14	0.298491	14;14;14	__MDRYQKVEKPRAETPIDENEIRITSQGRM
Glyma.U012400.2.p	0	Nuclear	19.2382	24.0706	24.0747	18.5342	23.6468	22.7607	17.8292	24.4359	24.7044	18.5337	23.7334	20.5857	T	2	___1	Casein kinase I substrate motif;Cdc2 kinase substrate motif;CDK1,2,4,6 kinase substrate motif;GSK-3, ERK1, ERK2, CDK5 substrate motif;WW domain binding motif		1	3.07957e-16	87.184	58.98	55.314	0.51749	120130000	44	0.0593826	44;44	GEAKSGNFEGRLEAFTPERENPYGNSKPEGQ
Glyma.U042000.1.p	pumilio 2	Nuclear	20.9828	18.0741	19.6252	18.0392	20.9397	21.171	20.013	20.9648	21.2579	19.1756	21.3957	19.9156	T	2	___1	Calmodulin-dependent protein kinase II substrate motif;Calmodulin-dependent protein kinase IV substrate motif;Chk1 kinase substrate motif;GSK-3, ERK1, ERK2, CDK5 substrate motif;MAPKAPK2 kinase substrate motif;PKC kinase substrate motif;WW domain binding motif		0.989711	0.00157373	45.28	30.848	45.28	-0.1649	17078000	299	0.124442	299	YSYAAAVGSSLSRSATPDPQLVARAPSPCIT
Glyma.10G275400.1.p	Protein kinase superfamily protein	Nuclear	19.6826	19.9947	17.6349	22.2257	18.3623	17.8317	22.1909	18.9256	19.0302	23.2939	20.014	22.2006	Y	2	___1	ALK kinase substrate motif;JNK kinase substrate motif		0.955232	5.67516e-97	119.27	70.293	119.27	-1.7757	33198000	837	0.576439	837;605;606;835;836;836	DFGNAMFAGKNEVTPYLVSRFYRAPEIILGL
Glyma.01G008600.1.p	chromatin protein family	Nuclear	25.9488	18.2715	16.2966	26.8307	17.5966	16.9736	26.9269	18.6625	17.5596	25.8212	17.9586	23.2003	S	3	___2	ERK1,2 kinase substrate motif;G protein-coupled receptor kinase 1 substrate motif;GSK-3, ERK1, ERK2, CDK5 substrate motif;PKA kinase substrate motif;WW domain binding motif		0.999113	8.54859e-75	105.63	96.864	105.63	-0.22253	1053100000	239	0.0547312	239;164	EPPKFKHKRVPKASGSPPVPVMHSPPRPVTV
Glyma.01G008600.1.p	chromatin protein family	Nuclear	25.9488	17.2484	15.3738	26.8307	18.4397	16.9736	26.9269	17.1195	18.8423	25.8212	17.3557	22.9994	S	3	___2	Cdc2 kinase substrate motif;CDK kinase substrate motif;CDK1,2,4,6 kinase substrate motif;ERK1,2 kinase substrate motif;G protein-coupled receptor kinase 1 substrate motif;GSK-3, ERK1, ERK2, CDK5 substrate motif;WW domain binding motif		0.990884	8.54859e-75	105.63	96.864	78.221	-0.47451	1053100000	247	0.0567952	247;172	RVPKASGSPPVPVMHSPPRPVTVKDQQDWKI
Glyma.09G209100.1.p	Transcription elongation factor (TFIIS) family protein	Nuclear	22.4722	17.0393	16.6874	20.8407	20.0547	17.1273	20.437	17.939	19.6872	20.656	17.9164	19.7428	S	3	___2	14-3-3 domain binding motif;Akt kinase substrate motif;ATM kinase substrate motif;Calmodulin-dependent protein kinase II substrate motif;Casein kinase II substrate motif;DNA dependent Protein kinase substrate motif;MAPKAPK1 kinase substrate motif;PKA kinase substrate motif;PKC kinase substrate motif		0.999988	3.50802e-26	91.589	80.824	65.149	-1.1203	74522000	52	0.0222372	52;52	DDFEEDVDEWRGRDRSQTPVYDTDPSRSKPR
Glyma.01G013600.4.p	basic region/leucine zipper transcription factor 16	Nuclear	24.7659	17.7329	16.6766	23.6151	19.0319	17.3635	21.1803	18.2522	17.6295	22.7599	18.2344	21.2514	S	2	___2	Casein kinase II substrate motif;PKA kinase substrate motif;PKC kinase substrate motif		0.999097	9.79608e-09	74.505	63.466	74.505	1.8575	98787000	147	0.0688897	147;97;146;146;147;148	PPEVKEKLPIKRSKGSLGSLNMITGKNNEHG
Glyma.01G013600.4.p	basic region/leucine zipper transcription factor 16	Nuclear	24.7659	17.7989	16.8516	23.6151	19.0319	17.9122	21.1803	18.2522	18.2039	22.7599	17.3191	20.9463	S	2	___2			0.999882	9.79608e-09	74.505	63.466	74.505	1.8575	98787000	150	0.034862	150;100;149;149;150;151	VKEKLPIKRSKGSLGSLNMITGKNNEHGKTP
Glyma.01G041300.1.p	glycine-rich protein	Nuclear	24.6992	17.5658	16.4253	21.0828	17.3847	18.1297	18.3773	18.6676	18.4294	21.3376	18.3877	20.3543	S	3	___2	Casein kinase II substrate motif;G protein-coupled receptor kinase 1 substrate motif;Pyruvate dehydrogenase kinase substrate motif		0.998506	1.20778e-42	74.282	72.098	74.282	1.6854	88037000	305	0.0841224	305	SQEKDEGTANFQGHGSEEDLSDHEGELQKDE
Glyma.01G041300.1.p	glycine-rich protein	Nuclear	24.6992	18.0949	17.0618	21.0828	18.2405	18.6766	18.3046	17.8998	18.4422	21.3376	17.9668	20.214	S	3	___2	Casein kinase I substrate motif;Casein kinase II substrate motif		0.999963	1.20778e-42	74.282	72.098	74.282	1.6854	34760000	310	0.123141	310	EGTANFQGHGSEEDLSDHEGELQKDEVEAEN
Glyma.01G162000.1.p	RNA-binding (RRM/RBD/RNP motifs) family protein	Nuclear	21.5363	19.1028	19.7124	23.0144	20.6076	18.4872	19.6045	18.7994	19.9041	18.9189	17.0464	18.3619	S	2	___2	14-3-3 domain binding motif;Akt kinase substrate motif;Calmodulin-dependent protein kinase II substrate motif;Casein kinase II substrate motif;G protein-coupled receptor kinase 1 substrate motif;GSK3 kinase substrate motif;MAPKAPK1 kinase substrate motif;p70 Ribosomal S6 kinase substrate motif;Phosphorylase kinase substrate motif;PKA kinase substrate motif;PKC kinase substrate motif		0.99389	4.98238e-05	49.595	32.03	49.595	0.71223	16769000	228	0.523941	228	SPPPYGGRSRRDRSRSLPYSPYGSPDRRYAR
Glyma.01G162000.1.p	RNA-binding (RRM/RBD/RNP motifs) family protein	Nuclear	21.5363	19.1028	19.7124	23.0144	20.6076	17.3366	19.6045	18.7994	19.9041	19.0424	17.668	18.916	S	2	___2	ERK1,2 kinase substrate motif;G protein-coupled receptor kinase 1 substrate motif;GSK3 kinase substrate motif;GSK-3, ERK1, ERK2, CDK5 substrate motif;MAPKAPK2 kinase substrate motif;WW domain binding motif		0.900787	4.98238e-05	49.595	32.03	49.595	0.71223	16769000	232	0.133681	232	YGGRSRRDRSRSLPYSPYGSPDRRYARGSR_
Glyma.16G121300.3.p	RNA-binding (RRM/RBD/RNP motifs) family protein	Nuclear	23.6809	18.5644	17.2259	22.7296	21.1071	20.4667	20.0958	19.4987	20.0856	20.3828	19.9706	20.2454	S	3	___2	Casein kinase II substrate motif;G protein-coupled receptor kinase 1 substrate motif;GSK3 kinase substrate motif		0.999975	6.52108e-10	80.387	57.53	71.592	-1.085	168920000	214	0.16306	214;222;228;222;228	RRSPYGGRSRRDSSRSLPYSPHGSPDRKYAR
Glyma.16G121300.3.p	RNA-binding (RRM/RBD/RNP motifs) family protein	Nuclear	23.6809	18.5644	17.2259	22.7296	21.1071	20.4667	22.0868	19.4987	20.0856	20.3828	19.9706	20.2454	S	2	___2	ERK1,2 kinase substrate motif;G protein-coupled receptor kinase 1 substrate motif;GSK3 kinase substrate motif;GSK-3, ERK1, ERK2, CDK5 substrate motif;MAPKAPK2 kinase substrate motif;WW domain binding motif		0.999819	6.52108e-10	80.387	57.53	63.302	-0.35723	163300000	218	0.11192	218;226;232;226;232	YGGRSRRDSSRSLPYSPHGSPDRKYARGSR_
Glyma.06G098700.1.p	ubiquitin-protein ligase 1	Nuclear	23.2862	17.4569	16.5802	22.2789	18.2618	16.7779	19.1613	17.6791	17.6025	21.5734	18.9742	20.707	S	2	___2	14-3-3 domain binding motif;Calmodulin-dependent protein kinase II substrate motif;Casein kinase II substrate motif;Phosphorylase kinase substrate motif;PKA kinase substrate motif;PKC kinase substrate motif		0.572124	0.0231458	40.941	36.425	40.941	0.71266	22459000	2265	0.180416	2265;2279;2279;2280;2280;2282;2282;2282	MPVEVFGSRRPGRTTSIYSLLGRSGDNAAPS
Glyma.06G098700.1.p	ubiquitin-protein ligase 1	Nuclear	23.2862	17.227	15.6954	22.2789	18.2618	18.1585	19.1613	17.7899	16.8445	21.5734	17.8388	20.3285	S	2	___2			0.992796	0.0231458	40.941	36.425	40.941	0.71266	22459000	2268	0.146119	2268;2282;2282;2283;2283;2285;2285;2285	EVFGSRRPGRTTSIYSLLGRSGDNAAPSRHP
Glyma.02G241900.1.p	PRP38 family protein	Nuclear	22.014	17.2149	17.0602	19.8809	17.9305	18.7688	21.1404	15.8119	17.7544	21.139	18.0746	20.1175	S	2	___2	14-3-3 domain binding motif;Akt kinase substrate motif;Calmodulin-dependent protein kinase II substrate motif;MAPKAPK1 kinase substrate motif;MAPKAPK2 kinase substrate motif;p70 Ribosomal S6 kinase substrate motif;Phosphorylase kinase substrate motif;PKA kinase substrate motif;PKC kinase substrate motif		0.999568	3.79245e-08	57.366	50.889	49.595	1.4072	27653000	358	0.119354	358	GSKHYRRSRSRSRSRSLQAGTAQYESRSSPQ
Glyma.02G241900.1.p	PRP38 family protein	Nuclear	22.014	17.5843	16.6877	19.8809	17.5418	18.7831	21.1404	15.8119	19.1982	21.139	18.0326	20.1036	S	3	___2	14-3-3 domain binding motif;Akt kinase substrate motif;Calmodulin-dependent protein kinase II substrate motif;Casein kinase II substrate motif;MAPKAPK1 kinase substrate motif;MAPKAPK2 kinase substrate motif;PKA kinase substrate motif;PKC kinase substrate motif		0.999345	3.79245e-08	57.366	50.889	49.592	-2.5531	12188000	356	0.0765206	356	DNGSKHYRRSRSRSRSRSLQAGTAQYESRSS
Glyma.14G068500.1.p	SC35-like splicing factor 30	Nuclear	23.2987	17.0992	18.0994	22.0293	19.1748	17.9954	21.1215	18.8137	19.9462	21.5058	18.1438	20.3851	S	2	___2	14-3-3 domain binding motif;Calmodulin-dependent protein kinase II substrate motif;Casein kinase II substrate motif;ERK1,2 kinase substrate motif;GSK-3, ERK1, ERK2, CDK5 substrate motif;PAK2 kinase substrate motif;PKA kinase substrate motif;PKC epsilon kinase substrate motif;PKC kinase substrate motif;WW domain binding motif		0.999986	1.75201e-10	82.349	67.38	62.104	0.47651	196180000	5	0.0145094	5;5;5	___________MRRNSPAYYSPPRRGYGGGG
Glyma.14G068500.1.p	SC35-like splicing factor 30	Nuclear	23.2987	17.0992	18.0994	22.0293	19.1748	17.9954	21.1215	18.8137	19.9462	21.5058	18.1438	20.3851	S	3	___2	Cdc2 kinase substrate motif;CDK kinase substrate motif;CDK1,2,4,6 kinase substrate motif;ERK1,2 kinase substrate motif;GSK-3, ERK1, ERK2, CDK5 substrate motif;WW domain binding motif		0.99911	1.75201e-10	82.349	67.38	82.349	0.22704	196180000	10	0.0145094	10;10;10	______MRRNSPAYYSPPRRGYGGGGRGGGS
Glyma.14G068500.1.p	SC35-like splicing factor 30	Nuclear	24.1455	17.0073	15.9219	20.9746	18.5261	18.1855	21.9769	18.7825	18.0813	22.5481	18.4171	21.1711	S	3	___2	Casein kinase II substrate motif;G protein-coupled receptor kinase 1 substrate motif;PAK2 kinase substrate motif;PKA kinase substrate motif;PKC kinase substrate motif		0.999189	3.17354e-127	117.83	110.54	117.83	-1.6102	130810000	215	0.102635	215;222	PRGPPREKDGDQKRRSYSPAYGNGIEQNQSN
Glyma.14G068500.1.p	SC35-like splicing factor 30	Nuclear	24.1455	16.3206	16.2695	20.9746	16.9515	18.5656	21.9769	16.9818	17.7701	22.5481	18.2866	21.1276	S	3	___2	14-3-3 domain binding motif;Akt kinase substrate motif;Calmodulin-dependent protein kinase II substrate motif;Casein kinase II substrate motif;ERK1,2 kinase substrate motif;GSK-3, ERK1, ERK2, CDK5 substrate motif;MAPKAPK1 kinase substrate motif;PKA kinase substrate motif;PKC kinase substrate motif;WW domain binding motif;ZIP kinase substrate motif		0.99905	3.17354e-127	117.83	110.54	117.83	-1.6102	164810000	217	0.120503	217;224	GPPREKDGDQKRRSYSPAYGNGIEQNQSNGY
Glyma.02G311300.1.p	Calcium-binding EF hand family protein	Nuclear	24.7095	16.9953	17.784	18.1886	20.3177	18.3297	22.3986	20.9906	19.9489	19.2673	18.7914	19.3192	S	3	___2	b-Adrenergic Receptor kinase substrate motif;Casein kinase II substrate motif;ERK1,2 kinase substrate motif;G protein-coupled receptor kinase 1 substrate motif;GSK-3, ERK1, ERK2, CDK5 substrate motif;WW domain binding motif		0.874037	2.44962e-21	49.825	39.239	49.825	1.1856	37366000	590	0.161629	590	ALNTEALNTEAVNTDSPTFAASPKSDDKSKK
Glyma.02G311300.1.p	Calcium-binding EF hand family protein	Nuclear	24.7095	16.9539	16.5126	17.9914	20.3177	17.3695	22.3986	20.9906	19.9489	19.9885	18.901	19.6723	S	3	___2	Casein kinase II substrate motif;ERK1,2 kinase substrate motif;Growth associated histone HI kinase substrate motif;GSK-3, ERK1, ERK2, CDK5 substrate motif;PKA kinase substrate motif;PKC kinase substrate motif;WW domain binding motif		0.989615	2.44962e-21	49.825	39.239	49.825	1.1856	37366000	596	0.170888	596	LNTEAVNTDSPTFAASPKSDDKSKKPQTTNE
Glyma.03G157900.2.p	Cyclophilin-like peptidyl-prolyl cis-trans isomerase family protein	Nuclear	22.7785	18.0189	17.2062	23.337	18.3614	18.5147	23.4471	17.3946	18.1776	24.1097	17.9542	22.0579	S	3	___2	Casein kinase II substrate motif;ERK1,2 kinase substrate motif;Growth associated histone HI kinase substrate motif;GSK-3, ERK1, ERK2, CDK5 substrate motif;MAPKAPK2 kinase substrate motif;PKA kinase substrate motif;PKC kinase substrate motif;WW domain binding motif		1	1.13385e-11	75.773	60.611	75.773	1.1543	65433000	505	0.13657	505;576	RGRFRERDRSRSPRRSPSPEDRLPLISDRLK
Glyma.03G157900.2.p	Cyclophilin-like peptidyl-prolyl cis-trans isomerase family protein	Nuclear	22.7785	18.3024	17.1122	23.337	18.2	17.8048	23.4471	18.4711	18.0431	24.1097	18.5282	22.2492	S	3	___2	14-3-3 domain binding motif;Calmodulin-dependent protein kinase II substrate motif;Casein kinase II substrate motif;DNA dependent Protein kinase substrate motif;ERK1,2 kinase substrate motif;GSK-3, ERK1, ERK2, CDK5 substrate motif;PKA kinase substrate motif;PKC kinase substrate motif;Pyruvate dehydrogenase kinase substrate motif;WW domain binding motif;ZIP kinase substrate motif		0.999996	1.13385e-11	75.773	60.611	75.773	1.1543	65433000	507	0.169278	507;578	RFRERDRSRSPRRSPSPEDRLPLISDRLKSR
Glyma.19G218000.3.p	Zinc knuckle (CCHC-type) family protein	Nuclear	23.5398	16.688	16.6692	20.3492	18.0032	17.804	22.02	19.1673	17.0208	21.714	17.7532	20.3797	S	3	___2	G protein-coupled receptor kinase 1 substrate motif;GSK3 kinase substrate motif;MAPKAPK2 kinase substrate motif;PKA kinase substrate motif;PKC kinase substrate motif		0.999924	7.19989e-21	49.087	46.423	49.087	1.4962	24565000	41	0.055791	41;41;41;41;41	TATTNMQERAKSNKRSNAGSDEEEEARDPNA
Glyma.19G218000.3.p	Zinc knuckle (CCHC-type) family protein	Nuclear	23.5398	17.8559	16.8065	20.3492	16.6973	18.8783	22.02	18.5752	19.0517	21.714	19.3896	20.9252	S	3	___2	BARD1 BRCT domain binding motif;Casein kinase II substrate motif;MAPKAPK2 kinase substrate motif		0.999848	5.99249e-38	63.979	61.818	49.087	1.4962	66525000	45	0.161247	45;45;45;45;45	NMQERAKSNKRSNAGSDEEEEARDPNAVPTD
Glyma.19G241800.3.p	Transducin/WD40 repeat-like superfamily protein	Nuclear	22.9715	17.0386	16.8431	23.6193	17.9288	18.3598	23.2862	17.0903	16.7958	23.7555	18.3881	21.9664	S	2	___2	14-3-3 domain binding motif;Calmodulin-dependent protein kinase II alpha substrate motif;Calmodulin-dependent protein kinase II substrate motif;Calmodulin-dependent protein kinase IV substrate motif;PKA kinase substrate motif;PKC kinase substrate motif		1	9.49839e-06	66.606	61.311	66.606	-1.8434	59663000	215	0.166568	215;384;339;384;384;383;384;384;384;384;384;384;384;384;384;384;384;384;384;384;392;419	PAEGCDPQKIFQRGNSFLAGNLSFSRARVSP
Glyma.19G241800.3.p	Transducin/WD40 repeat-like superfamily protein	Nuclear	22.2465	17.1078	17.0924	23.1613	17.7499	18.3572	18.6711	18.5164	18.7891	23.0791	17.845	21.3344	S	2	___2	Casein kinase II substrate motif;G protein-coupled receptor kinase 1 substrate motif		0.932635	9.97375e-06	65.924	58.168	65.924	-1.5601	32080000	222	0.228811	222;391;346;391;391;390;391;391;391;391;391;391;391;391;391;391;391;391;391;391;399;426	QKIFQRGNSFLAGNLSFSRARVSPEGSTPVP
Glyma.19G241800.3.p	Transducin/WD40 repeat-like superfamily protein	Nuclear	21.6313	17.9329	16.8807	21.7409	17.3421	17.3806	23.2862	18.0369	18.514	22.3377	17.9908	20.8887	S	2	___2			0.590176	9.49839e-06	66.606	61.311	66.606	-1.8434	27583000	224	0.135928	224;393;348;393;393;392;393;393;393;393;393;393;393;393;393;393;393;393;393;393;401;428	IFQRGNSFLAGNLSFSRARVSPEGSTPVPVY
Glyma.03G259500.1.p	0	Nuclear	23.8936	17.8333	18.7082	22.1749	20.1282	17.9476	23.072	18.916	17.8795	23.0461	18.3841	21.4921	S	2	___2	14-3-3 domain binding motif;Calmodulin-dependent protein kinase II substrate motif;Casein kinase II substrate motif;G protein-coupled receptor kinase 1 substrate motif;MDC1 BRCT domain binding motif;PKA kinase substrate motif;PKC kinase substrate motif;Plk1 PBD domain binding motif		0.628966	0.000182078	48.899	37.64	48.899	-0.0094839	48285000	72	0.0512792	72	PQPQEHPSSQHNRFSSSSLPTSPENKNITRV
Glyma.03G259500.1.p	0	Nuclear	23.8936	18.0877	18.7082	24.2728	20.1282	17.9476	23.072	17.758	17.6894	23.0461	17.7014	21.2645	S	2	___2	Casein kinase II substrate motif;ERK1,2 kinase substrate motif;GSK-3, ERK1, ERK2, CDK5 substrate motif;MAPKAPK2 kinase substrate motif;WW domain binding motif		0.996614	6.01289e-34	96.673	74.135	96.673	0.074335	168760000	78	0.0402392	78	PSSQHNRFSSSSLPTSPENKNITRVPLPSPS
Glyma.04G026000.1.p	IQ-domain 32	Nuclear	24.8805	19.7899	20.1437	24.6762	21.5372	21.2496	24.4012	19.5225	21.426	21.9365	17.889	20.5873	S	3	___2	Casein kinase II substrate motif		0.999784	2.26625e-24	59.536	56.815	59.536	0.14004	99051000	556	0.0903882	556;672;672;672;672	SVLQDLRSSPEASPRSHLTVPESQGTPSSEV
Glyma.04G061800.2.p	0	Nuclear	23.3318	17.705	17.6561	23.2623	18.0003	18.0259	22.7593	16.0322	17.7582	23.5587	17.0354	21.3828	S	3	___2	Casein kinase II substrate motif;G protein-coupled receptor kinase 1 substrate motif		0.999997	6.40249e-29	81.055	78.678	81.055	0.42638	80054000	779	0.0826631	779;879	VKSGLLKRKHFENENSDVSAGEIEDSKGKTA
Glyma.04G061800.2.p	0	Nuclear	23.3318	17.1169	16.9753	23.2623	18.0003	18.0259	22.7593	17.4054	18.8397	23.5587	18.2087	21.7739	S	3	___2	Casein kinase II substrate motif		0.999972	6.40249e-29	81.055	78.678	73.936	0.7498	80054000	782	0.123381	782;882	GLLKRKHFENENSDVSAGEIEDSKGKTASSS
Glyma.06G064600.2.p	transcriptional regulator family protein	Nuclear	20.9682	17.1103	17.4173	20.8114	18.6319	17.5744	20.1074	19.0099	18.1274	22.3513	17.8094	20.8373	S	3	___2	ERK1,2 kinase substrate motif;GSK-3, ERK1, ERK2, CDK5 substrate motif;WW domain binding motif		0.989	6.70012e-09	43.241	36.594	43.241	-0.8823	15722000	99	0.286875	99;99;99;98;99	KSRVGTSTPQTNNLISPPLEQPRIGRKGALT
Glyma.04G156200.1.p	Tetratricopeptide repeat (TPR)-like superfamily protein	Nuclear	26.84	16.7854	17.143	26.0006	18.5648	17.9403	27.4777	17.1748	18.7247	27.0043	18.4888	24.1658	S	3	___2	Casein kinase I substrate motif;G protein-coupled receptor kinase 1 substrate motif;GSK3 kinase substrate motif		1	2.5065e-286	150.18	146.26	150.18	1.4289	643410000	1327	0.0990346	1327	GNAPDAGAEKLADSKSAPASPASSDQIAKPA
Glyma.04G156200.1.p	Tetratricopeptide repeat (TPR)-like superfamily protein	Nuclear	26.84	17.0541	16.6091	26.0006	17.3113	17.3832	27.4777	17.7597	18.4684	27.0043	16.8801	23.6296	S	3	___2	Casein kinase II substrate motif;ERK1,2 kinase substrate motif;G protein-coupled receptor kinase 1 substrate motif;GSK3 kinase substrate motif;GSK-3, ERK1, ERK2, CDK5 substrate motif;MAPKAPK2 kinase substrate motif;WW domain binding motif		0.999947	2.5065e-286	150.18	146.26	150.18	1.4289	643410000	1331	0.0685866	1331	DAGAEKLADSKSAPASPASSDQIAKPAPSSS
Glyma.04G163400.1.p	leo1-like family protein	Nuclear	24.3437	17.3263	16.6568	22.3677	18.8723	18.1402	20.6164	18.8217	17.7601	21.9684	17.3895	20.4421	S	2	___2	14-3-3 domain binding motif;Calmodulin-dependent protein kinase II substrate motif;Casein kinase II substrate motif;PKA kinase substrate motif;PKC epsilon kinase substrate motif;PKC kinase substrate motif		1	1.85723e-05	72.433	58.624	52.172	0.67933	53827000	81	0.0262516	81;88;88	GDGEPDRESEGEREQSSQEVEVVEREEESEG
Glyma.04G163400.1.p	leo1-like family protein	Nuclear	24.3437	17.6618	15.5237	22.3677	18.8723	18.0359	20.6164	17.6136	18.1323	21.9684	18.0167	20.6511	S	2	___2	ATM kinase substrate motif;Casein kinase I substrate motif;Casein kinase II substrate motif;DNA dependent Protein kinase substrate motif;MDC1 BRCT domain binding motif;Plk1 PBD domain binding motif		1	0.000121511	72.433	58.624	52.172	0.67933	43168000	82	0.0590426	82;89;89	DGEPDRESEGEREQSSQEVEVVEREEESEGR
Glyma.04G180100.5.p	BAH domain ;TFIIS helical bundle-like domain	Nuclear	23.5035	17.4067	17.7478	22.5319	17.5069	17.0329	22.6101	17.2295	18.6065	21.1736	17.5519	19.9664	S	2	___2	Casein kinase II substrate motif;Cdc2 kinase substrate motif;CDK kinase substrate motif;CDK1,2,4,6 kinase substrate motif;ERK1,2 kinase substrate motif;GSK-3, ERK1, ERK2, CDK5 substrate motif;WW domain binding motif		1	2.4873e-05	72.433	63.397	68.481	1.4074	29088000	802	0.00772917	802;802;802;802;802	AAGEILKSELLTPAGSPERNTTAVEQSCTGN
Glyma.05G037400.3.p	peroxin 14	Nuclear	23.2578	18.8121	18.2595	18.6569	19.8418	19.7952	22.9317	20.101	20.0154	22.8502	19.0404	21.5802	S	2	___2	Casein kinase II substrate motif;G protein-coupled receptor kinase 1 substrate motif;MAPKAPK2 kinase substrate motif		0.663417	1.19415e-08	49.188	43.271	44.998	1.1938	53532000	301	0.238239	301;301;303	LIVNGKADYDMSSVRSSSPPTSVEPSSGLHP
Glyma.05G037400.3.p	peroxin 14	Nuclear	23.2578	18.8121	18.2595	18.8439	19.8418	19.7952	22.9317	20.101	20.0154	22.8502	16.9978	20.8994	S	2	___2	G protein-coupled receptor kinase 1 substrate motif;MAPKAPK2 kinase substrate motif;MDC1 BRCT domain binding motif;PKA kinase substrate motif;PKC kinase substrate motif;Plk1 PBD domain binding motif		0.689419	1.19415e-08	49.188	43.271	42.123	0.94171	53532000	302	0.0760652	302;302;304	IVNGKADYDMSSVRSSSPPTSVEPSSGLHPK
Glyma.05G037400.3.p	peroxin 14	Nuclear	23.2578	18.8121	18.2595	19.3067	19.8418	19.7952	22.9317	20.101	20.0154	22.8502	18.1186	21.273	S	2	___2	14-3-3 domain binding motif;Calmodulin-dependent protein kinase II substrate motif;Casein kinase II substrate motif;ERK1,2 kinase substrate motif;G protein-coupled receptor kinase 1 substrate motif;GSK3 kinase substrate motif;GSK-3, ERK1, ERK2, CDK5 substrate motif;MDC1 BRCT domain binding motif;PKA kinase substrate motif;PKC kinase substrate motif;Plk1 PBD domain binding motif;WW domain binding …		0.762228	1.77108e-08	50.232	44.026	40.622	0.54247	92109000	303	0.117565	303;303;305	VNGKADYDMSSVRSSSPPTSVEPSSGLHPKA
Glyma.05G135800.1.p	CCCH-type zinc finger family protein	Nuclear	25.6177	17.2234	16.7506	20.6621	19.1334	19.0968	21.6788	17.618	17.9011	20.6871	19.0587	20.1443	S	2	___2	14-3-3 domain binding motif;Akt kinase substrate motif;Calmodulin-dependent protein kinase II substrate motif;Casein kinase II substrate motif;MAPKAPK1 kinase substrate motif;PAK2 kinase substrate motif;PKA kinase substrate motif;PKA, PKG kinase substrate motif;PKC epsilon kinase substrate motif;PKC kinase substrate motif;PKG kinase substrate motif		1	8.04108e-44	100.04	80.744	85.496	0.55222	61561000	376	0.0134883	376	HRKPSAHVDRRTRRRSNSPENAEVSDLRHHL
Glyma.05G135800.1.p	CCCH-type zinc finger family protein	Nuclear	25.6177	18.2706	17.7315	20.6621	19.1334	19.0968	21.6788	16.128	17.4722	20.6871	19.0587	20.1443	S	2	___2	14-3-3 domain binding motif;Akt kinase substrate motif;Calmodulin-dependent protein kinase II substrate motif;Casein kinase II substrate motif;ERK1,2 kinase substrate motif;G protein-coupled receptor kinase 1 substrate motif;GSK-3, ERK1, ERK2, CDK5 substrate motif;MAPKAPK1 kinase substrate motif;PKA kinase substrate motif;PKC kinase substrate motif;WW domain binding motif;ZIP kinase substrate mot…		1	8.04108e-44	100.04	80.744	100.04	-0.060519	115280000	378	0.0995811	378	KPSAHVDRRTRRRSNSPENAEVSDLRHHLSK
Glyma.05G174400.2.p	eukaryotic translation initiation factor 4B1	Nuclear	20.8613	17.712	17.7041	22.2428	17.3667	17.4994	17.9896	17.2741	18.6817	23.2032	18.3859	21.5974	S	3	___2	14-3-3 domain binding motif;Calmodulin-dependent protein kinase II substrate motif;Casein kinase II substrate motif;G protein-coupled receptor kinase 1 substrate motif;GSK3 kinase substrate motif;MAPKAPK2 kinase substrate motif;PKA kinase substrate motif;PKC kinase substrate motif;Pyruvate dehydrogenase kinase substrate motif		0.919995	1.30467e-05	45.205	39	45.205	0.64679	26183000	475	0.553294	475;475;495;495	GKSSTFSDRPHSRSGSFEDSRSVDFTDRPRS
Glyma.05G174400.2.p	eukaryotic translation initiation factor 4B1	Nuclear	20.8613	16.5609	17.768	22.2428	17.7984	16.8036	17.7702	18.547	17.8702	23.2032	17.5329	21.3131	S	3	___2	b-Adrenergic Receptor kinase substrate motif;Casein kinase II substrate motif;MAPKAPK2 kinase substrate motif		0.543993	1.30467e-05	45.205	39	45.205	0.64679	26183000	479	0.381876	479;479;499;499	TFSDRPHSRSGSFEDSRSVDFTDRPRSRGTG
Glyma.05G194500.1.p	Chaperone DnaJ-domain superfamily protein	Nuclear	23.3639	18.5999	19.5884	22.9071	21.048	21.0013	22.1386	17.2519	20.1845	21.4417	18.6604	20.5146	S	3	___2	Casein kinase II substrate motif		0.603767	2.79879e-13	44.341	36.127	44.341	-0.35807	35618000	239	0.125967	239;189;189	VSDFDDLLAGFGHSRSSSGGRHTPDIGLSSE
Glyma.05G194500.1.p	Chaperone DnaJ-domain superfamily protein	Nuclear	23.3639	18.5999	19.5884	22.9071	21.048	21.0013	22.1386	17.637	20.1845	21.4417	19.1078	20.6637	S	3	___2	MDC1 BRCT domain binding motif;PKA kinase substrate motif;PKC kinase substrate motif;Plk1 PBD domain binding motif		0.603767	2.79879e-13	44.341	36.127	44.341	-0.35807	35618000	240	0.12186	240;190;190	SDFDDLLAGFGHSRSSSGGRHTPDIGLSSEP
Glyma.05G194500.1.p	Chaperone DnaJ-domain superfamily protein	Nuclear	23.3639	18.5999	19.5884	22.9071	21.048	21.0013	22.1386	18.0788	20.1845	21.4417	17.7953	20.2262	S	3	___2	14-3-3 domain binding motif;Calmodulin-dependent protein kinase II substrate motif;CLK1 kinase substrate motif;MAPKAPK2 kinase substrate motif;MDC1 BRCT domain binding motif;PKA kinase substrate motif;PKC kinase substrate motif;Plk1 PBD domain binding motif		0.597212	2.79879e-13	44.341	36.127	44.341	-0.35807	35618000	241	0.10785	241;191;191	DFDDLLAGFGHSRSSSGGRHTPDIGLSSEPT
Glyma.05G243200.1.p	plastid movement impaired1	Nuclear	24.8967	17.7043	17.3987	24.3462	17.8348	18.6101	24.279	17.824	19.1021	24.0072	18.0781	22.0273	S	2	___2	Casein kinase II substrate motif;G protein-coupled receptor kinase 1 substrate motif;GSK3 kinase substrate motif;MDC1 BRCT domain binding motif;PKA kinase substrate motif;PKC kinase substrate motif;Plk1 PBD domain binding motif		0.99962	1.61041e-52	103.13	96.756	103.13	0.1022	106520000	291	0.0446956	291;302	NNQVENSKSSSGKLSSFSSSFARKQSKTSFS
Glyma.05G243200.1.p	plastid movement impaired1	Nuclear	25.3054	18.0618	16.323	24.3462	17.3154	17.0831	24.279	17.5161	16.7761	24.0072	19.0745	22.3594	S	2	___2	MAPKAPK2 kinase substrate motif;MDC1 BRCT domain binding motif;Plk1 PBD domain binding motif		0.957926	2.28906e-97	120.84	98.26	120.84	-0.85505	216420000	295	0.0983395	295;306	ENSKSSSGKLSSFSSSFARKQSKTSFSMSSP
Glyma.05G243200.1.p	plastid movement impaired1	Nuclear	23.3362	20.6928	20.387	22.7948	21.6909	20.8565	18.3656	21.1298	21.4228	24.1272	21.3311	23.1951	S	2	___2	Casein kinase II substrate motif;G protein-coupled receptor kinase 1 substrate motif;GSK3 kinase substrate motif;PKA kinase substrate motif;PKC kinase substrate motif		0.590017	0.00689137	51.726	43.786	45.28	-1.0907	70607000	304	0.674073	304;315	LSSFSSSFARKQSKTSFSMSSPRMTSRNDAW
Glyma.05G243200.1.p	plastid movement impaired1	Nuclear	23.3362	20.6928	20.387	22.7948	21.6909	20.8565	18.5813	21.1298	21.4228	24.1272	21.3311	23.1951	S	2	___2	MAPKAPK2 kinase substrate motif		0.647754	9.77457e-32	98.156	90.936	80.245	-0.93096	110820000	308	0.67317	308;319	SSSFARKQSKTSFSMSSPRMTSRNDAWTPSQ
Glyma.06G008300.1.p	nucleic acid binding;zinc ion binding;DNA binding	Nuclear	22.1927	17.7499	18.7322	21.7704	19.4827	17.8498	23.1555	20.6157	21.3276	20.4213	18.3904	19.7443	S	2	___2	Casein kinase II substrate motif;DNA dependent Protein kinase substrate motif;ERK1,2 kinase substrate motif;GSK-3, ERK1, ERK2, CDK5 substrate motif;WW domain binding motif		0.802035	6.73187e-22	66.893	60.619	66.893	0.9223	26729000	1087	0.356812	1087	WGSDAGVRNEATNLPSPTPQTTPGGTKGLAF
Glyma.06G021600.1.p	PAM domain (PCI/PINT associated module) protein	Nuclear	21.9244	17.062	16.6271	18.8728	18.4123	17.5669	21.6224	16.9735	18.5422	23.7782	19.5719	22.3761	S	3	___2	Casein kinase II substrate motif;PKA kinase substrate motif;PKC kinase substrate motif		0.546979	9.42748e-15	48.118	43.241	48.118	0.81763	35981000	11	0.752172	11	_____MTQDLEMKDRSTPSNSVSSPAPSTLQ
Glyma.06G021600.1.p	PAM domain (PCI/PINT associated module) protein	Nuclear	21.9244	17.3266	16.5624	18.9609	18.4334	17.8679	21.6224	19.004	17.9171	23.7782	18.7314	22.0959	S	3	___2	Casein kinase II substrate motif;DNA dependent Protein kinase substrate motif;G protein-coupled receptor kinase 1 substrate motif;GSK3 kinase substrate motif		0.75142	9.42748e-15	48.118	43.241	48.118	0.81763	35981000	14	0.596514	14	__MTQDLEMKDRSTPSNSVSSPAPSTLQHLK
Glyma.06G037000.1.p	Protein of unknown function (DUF1645)	Nuclear	20.8216	16.8862	19.0909	19.8538	20.2919	19.4374	22.5671	18.8961	20.0946	22.6481	19.4692	21.5885	S	3	___2	Casein kinase II substrate motif;G protein-coupled receptor kinase 1 substrate motif;GSK3 kinase substrate motif;MAPKAPK2 kinase substrate motif		0.969293	2.13141e-06	56.817	42.589	56.817	-1.6769	52787000	27	0.494825	27	NDPFDFNRARISPYLSAPSSPKRFGQFYYLS
Glyma.06G037000.1.p	Protein of unknown function (DUF1645)	Nuclear	20.8216	17.2012	19.0909	19.8538	20.2919	19.4374	20.9101	18.8961	20.0946	22.6481	17.8125	21.0362	S	2	___2	DNA dependent Protein kinase substrate motif		0.607123	2.13141e-06	56.817	42.589	43.592	0.38559	48543000	30	0.22117	30	FDFNRARISPYLSAPSSPKRFGQFYYLSAPS
Glyma.06G184600.1.p	BAH domain ;TFIIS helical bundle-like domain	Nuclear	22.0637	16.5972	18.0064	22.3197	17.5434	17.16	20.3981	17.2962	20.0782	19.0912	18.5438	18.8562	S	2	___2	Casein kinase II substrate motif;Cdc2 kinase substrate motif;CDK kinase substrate motif;CDK1,2,4,6 kinase substrate motif;ERK1,2 kinase substrate motif;GSK-3, ERK1, ERK2, CDK5 substrate motif;WW domain binding motif		0.804461	0.000734584	49.343	37.424	47.548	-1.9771	12107000	808	0.00188744	808	AAGEILKSELLTPTGSPERNTAAVEQSCTGN
Glyma.06G223500.2.p	Tetratricopeptide repeat (TPR)-like superfamily protein	Nuclear	18.5079	17.3953	16.7628	22.0247	17.9161	17.8091	25.2266	17.7564	18.2576	25.2722	17.1823	22.5755	S	3	___2	Casein kinase I substrate motif;G protein-coupled receptor kinase 1 substrate motif;GSK3 kinase substrate motif		0.999925	6.6345e-66	86.884	84.672	86.884	-1.333	124940000	1138	0.418245	1138;1333	SNAPDAGAEKLADSKSAPASPAPSDQIAKPA
Glyma.06G223500.2.p	Tetratricopeptide repeat (TPR)-like superfamily protein	Nuclear	18.5079	17.9278	16.2537	22.0247	17.8735	18.304	25.2266	17.6614	16.4928	25.2722	16.8618	22.4687	S	3	___2	ERK1,2 kinase substrate motif;G protein-coupled receptor kinase 1 substrate motif;GSK3 kinase substrate motif;GSK-3, ERK1, ERK2, CDK5 substrate motif;MAPKAPK2 kinase substrate motif;WW domain binding motif		0.997762	6.6345e-66	86.884	84.672	86.884	-1.333	124940000	1142	0.329707	1142;1337	DAGAEKLADSKSAPASPAPSDQIAKPAPSNS
Glyma.07G020800.2.p	Ubiquitin-specific protease family C19-related protein	Nuclear	23.4409	17.5355	16.8483	18.212	18.0211	17.2394	17.2966	17.9386	17.8847	23.0593	18.6158	21.5781	S	3	___2	14-3-3 domain binding motif;Calmodulin-dependent protein kinase II substrate motif;G protein-coupled receptor kinase 1 substrate motif;MAPKAPK2 kinase substrate motif;PKA kinase substrate motif;PKC kinase substrate motif		0.775994	6.64206e-12	40.208	36.587	40.208	2.3954	28868000	76	0.694408	76;76;76	SRKSGPITGAPSRTGSFGGAGSHSGPMQPNA
Glyma.07G020800.2.p	Ubiquitin-specific protease family C19-related protein	Nuclear	23.4409	17.6077	18.0658	18.8422	18.0158	18.2022	18.158	17.015	18.0475	23.0593	18.999	21.7059	S	3	___2			0.870256	6.64206e-12	40.208	36.587	40.208	2.3954	28868000	84	0.790316	84;84;84	GAPSRTGSFGGAGSHSGPMQPNAAARATYTS
Glyma.08G210800.1.p	0	Nuclear	23.064	19.6316	19.4106	23.5404	20.9672	20.7328	23.7525	19.8575	20.2258	24.3559	20.9685	23.2268	S	2	___2	ERK1,2 kinase substrate motif;GSK-3, ERK1, ERK2, CDK5 substrate motif;PKA kinase substrate motif;PKC kinase substrate motif;WW domain binding motif		1	4.51153e-184	140.73	126.75	80.387	-0.92218	169060000	76	0.327996	76;71	IQRSRSNGGYRTGKVSPAIEPPSPKLSACGF
Glyma.08G210800.1.p	0	Nuclear	23.064	19.6316	19.4106	23.5404	20.9672	20.7328	23.7525	19.8575	20.2258	24.3559	20.9685	23.2268	S	2	___2	Casein kinase I substrate motif;DNA dependent Protein kinase substrate motif;ERK1,2 kinase substrate motif;G protein-coupled receptor kinase 1 substrate motif;Growth associated histone HI kinase substrate motif;GSK3 kinase substrate motif;GSK-3, ERK1, ERK2, CDK5 substrate motif;PKA kinase substrate motif;PKC kinase substrate motif;WW domain binding motif		1	4.51153e-184	140.73	126.75	80.387	-0.92218	169060000	83	0.327996	83;78	GGYRTGKVSPAIEPPSPKLSACGFCSAFGKT
Glyma.07G042700.2.p	0	Nuclear	22.5743	16.9321	16.6526	21.8867	17.2598	18.4827	18.9869	16.5807	16.865	21.2255	18.0425	20.1645	S	2	___2	b-Adrenergic Receptor kinase substrate motif;ERK1,2 kinase substrate motif;G protein-coupled receptor kinase 1 substrate motif;GSK3 kinase substrate motif;GSK-3, ERK1, ERK2, CDK5 substrate motif;MAPKAPK2 kinase substrate motif;WW domain binding motif		0.997797	3.44257e-15	73.672	60.572	73.672	-0.44631	15027000	1047	0.230763	1047;1023;1047;1047;1047;1047;1047	TGFPSTFNGVRSLQDSPVGSPVSWNSRVPHP
Glyma.07G042700.2.p	0	Nuclear	22.5743	16.7077	16.992	21.8867	16.9711	17.4022	19.1052	18.0763	16.5914	21.2255	16.6922	19.7144	S	2	___2	Casein kinase II substrate motif;ERK1,2 kinase substrate motif;GSK-3, ERK1, ERK2, CDK5 substrate motif;MAPKAPK2 kinase substrate motif;WW domain binding motif		0.995909	3.44257e-15	73.672	60.572	73.672	-0.44631	15027000	1051	0.0623376	1051;1027;1051;1051;1051;1051;1051	STFNGVRSLQDSPVGSPVSWNSRVPHPFSYP
Glyma.07G070900.1.p	0	Nuclear	23.0955	18.6482	16.3029	24.2998	18.6265	18.8109	23.9687	17.6151	19.4188	23.8534	17.2799	21.6622	S	3	___2	14-3-3 domain binding motif;Akt kinase substrate motif;b-Adrenergic Receptor kinase substrate motif;Calmodulin-dependent protein kinase II substrate motif;Casein kinase II substrate motif;ERK1,2 kinase substrate motif;GSK-3, ERK1, ERK2, CDK5 substrate motif;MAPKAPK1 kinase substrate motif;PKA kinase substrate motif;PKC kinase substrate motif;WW domain binding motif		0.965632	1.90165e-145	123.41	118.11	68.589	-1.4207	165530000	165	0.0584567	165	DLQDISPPRRRGRHDSPSQDALHGSVASDLS
Glyma.07G070900.1.p	0	Nuclear	23.0955	18.2089	16.962	24.2998	18.6265	17.8477	23.9687	16.9484	18.3062	23.8534	17.6035	21.7701	S	4	___2	Cdc2 kinase substrate motif;CDK kinase substrate motif;CDK1,2,4,6 kinase substrate motif;ERK1,2 kinase substrate motif;GSK-3, ERK1, ERK2, CDK5 substrate motif;WW domain binding motif		0.999376	1.90165e-145	123.41	118.11	95.435	-1.2054	165530000	180	0.0696646	180	SPSQDALHGSVASDLSPPRKIQKNAPRPGLS
Glyma.07G086900.1.p	serine-rich protein-related	Nuclear	19.1027	17.505	16.1592	17.4654	18.6748	17.9779	17.3732	18.8897	19.6501	23.7769	18.4057	21.9865	S	3	___2	Casein kinase II substrate motif		0.774356	3.76621e-19	51.783	47.477	51.783	0.28208	28746000	41	1.16855	41	SQGHGNKLIVSTSPKSDSGGGGGGTGSLPKG
Glyma.07G198000.2.p	VQ motif-containing protein	Nuclear	23.5503	16.5462	16.8338	22.8698	21.3264	21.0145	24.0468	21.3857	21.9194	23.5724	20.7076	22.6175	S	2	___2	Casein kinase II substrate motif;DNA dependent Protein kinase substrate motif;ERK1,2 kinase substrate motif;G protein-coupled receptor kinase 1 substrate motif;GSK-3, ERK1, ERK2, CDK5 substrate motif;WW domain binding motif		0.957145	4.30488e-12	80.361	71.317	44.391	1.3253	75394000	228	0.577882	228;228;250;250;228;228	TEEKAIKEKGFFLHPSPASTPRDEKPRLLPL
Glyma.07G224200.1.p	D111/G-patch domain-containing protein	Nuclear	21.8144	17.0309	17.5198	23.9372	16.6861	18.3682	24.1637	17.6578	18.2066	21.662	18.6821	20.6687	S	3	___2	Casein kinase II substrate motif;ERK1,2 kinase substrate motif;G protein-coupled receptor kinase 1 substrate motif;Growth associated histone HI kinase substrate motif;GSK-3, ERK1, ERK2, CDK5 substrate motif;WW domain binding motif		0.994145	5.7299e-54	68.835	67.068	68.835	-0.60276	45180000	184	0.047972	184	RRAAMSGAAAGAPPRSPSPPLPGNSDGFSIG
Glyma.07G224200.1.p	D111/G-patch domain-containing protein	Nuclear	21.8144	17.1987	17.2343	23.9372	17.1229	18.9257	24.1637	17.6742	17.7016	21.662	18.563	20.629	S	3	___2	14-3-3 domain binding motif;Calmodulin-dependent protein kinase II substrate motif;DNA dependent Protein kinase substrate motif;ERK1,2 kinase substrate motif;G protein-coupled receptor kinase 1 substrate motif;GSK-3, ERK1, ERK2, CDK5 substrate motif;PKA kinase substrate motif;PKC kinase substrate motif;WW domain binding motif		0.994144	5.7299e-54	68.835	67.068	68.835	-0.60276	45180000	186	0.0487949	186	AAMSGAAAGAPPRSPSPPLPGNSDGFSIGKS
Glyma.17G021100.1.p	0	Nuclear	24.1905	19.4952	18.025	23.5518	21.3315	18.41	19.0818	21.9779	21.2249	21.3841	20.5376	21.1019	S	2	___2	ATM kinase substrate motif;Casein kinase II substrate motif;DNA dependent Protein kinase substrate motif;G protein-coupled receptor kinase 1 substrate motif		0.959934	5.67754e-142	128.04	104.11	84.946	0.25473	229940000	198	0.00544897	198;200	SDAIRPRVSQNLLLASQGSTPRITPPGSPPS
Glyma.17G021100.1.p	0	Nuclear	24.1905	19.4952	18.025	18.7035	21.3315	17.4377	19.0818	21.9779	21.2249	21.3841	20.5376	21.1019	S	2	___2			0.802605	7.32658e-237	146.15	122.21	104.23	0.30354	224920000	201	0.168279	201;203	IRPRVSQNLLLASQGSTPRITPPGSPPSLSA
Glyma.08G091000.1.p	CCCH-type zinc finger family protein	Nuclear	25.1054	16.4954	16.3982	24.9556	19.4094	18.1994	23.1669	18.2856	18.6701	23.2833	17.7936	21.4534	S	3	___2	14-3-3 domain binding motif;Akt kinase substrate motif;Calmodulin-dependent protein kinase II substrate motif;Casein kinase II substrate motif;MAPKAPK1 kinase substrate motif;PAK2 kinase substrate motif;PKA kinase substrate motif;PKA, PKG kinase substrate motif;PKC epsilon kinase substrate motif;PKC kinase substrate motif;PKG kinase substrate motif		1	5.821e-122	122.47	106.81	122.47	1.6885	100200000	373	0.0444877	373	HRKPSSHLGRRTRRRSDSPENAEVSDLRHHL
Glyma.08G091000.1.p	CCCH-type zinc finger family protein	Nuclear	25.1054	18.0164	16.3765	24.9556	19.4094	18.1994	23.1669	18.2856	18.6701	23.2833	17.9858	21.5175	S	3	___2	14-3-3 domain binding motif;Akt kinase substrate motif;b-Adrenergic Receptor kinase substrate motif;Calmodulin-dependent protein kinase II substrate motif;Casein kinase II substrate motif;ERK1,2 kinase substrate motif;G protein-coupled receptor kinase 1 substrate motif;GSK-3, ERK1, ERK2, CDK5 substrate motif;MAPKAPK1 kinase substrate motif;PKA kinase substrate motif;PKC kinase substrate motif;WW …		1	5.821e-122	122.47	106.81	122.47	1.6885	145520000	375	0.0302306	375	KPSSHLGRRTRRRSDSPENAEVSDLRHHLSK
Glyma.15G217300.1.p	DNA glycosylase superfamily protein	Nuclear	23.5367	18.7818	16.5372	18.7171	20.4582	17.2383	22.92	18.7326	18.3026	20.0269	19.0638	19.7058	S	2	___2	Casein kinase II substrate motif;ERK1,2 kinase substrate motif;Growth associated histone HI kinase substrate motif;GSK-3, ERK1, ERK2, CDK5 substrate motif;PKA kinase substrate motif;PKC kinase substrate motif;WW domain binding motif		0.999974	0.00135263	52.891	41.309	52.891	0.71753	24681000	71	0.0297765	71;80;75	PSPPLLSKTSLTPPVSPKSKSPRPPPIKRGN
Glyma.08G221000.7.p	Ubiquitin-specific protease family C19-related protein	Nuclear	24.1686	19.6553	20.2752	19.362	20.4144	17.8772	24.7736	20.5055	21.0312	19.2474	20.3075	19.8565	S	3	___2	14-3-3 domain binding motif;Calmodulin-dependent protein kinase II substrate motif;G protein-coupled receptor kinase 1 substrate motif;MAPKAPK2 kinase substrate motif;PKA kinase substrate motif;PKC kinase substrate motif		0.649203	1.19501e-12	42.347	38.249	40.744	-1.164	55960000	76	0.575326	76;76;76;76;76;76;76	SRKSGPITGAPSRTGSFGGAGSHSGPIQPNA
Glyma.08G221000.7.p	Ubiquitin-specific protease family C19-related protein	Nuclear	24.1686	19.6553	20.2752	18.6977	20.4144	17.9519	24.7736	20.5055	21.0312	19.3281	20.3075	19.5166	S	3	___2			0.711638	1.19501e-12	42.347	38.249	42.347	-0.59086	55960000	84	0.687592	84;84;84;84;84;84;84	GAPSRTGSFGGAGSHSGPIQPNAAARAAYTT
Glyma.08G236200.2.p	0	Nuclear	23.3226	18.8598	19.4684	22.4096	22.3052	21.7725	21.8289	20.8133	18.2833	19.7721	20.0611	19.9053	S	3	___2	Casein kinase II substrate motif;Cdc2 kinase substrate motif;CDK kinase substrate motif;CDK1,2,4,6 kinase substrate motif;ERK1,2 kinase substrate motif;Growth associated histone HI kinase substrate motif;GSK-3, ERK1, ERK2, CDK5 substrate motif;MAPKAPK2 kinase substrate motif;WW domain binding motif		0.588508	7.64478e-06	45.237	32.79	45.237	1.3291	32690000	232	0.454796	232;232	EYSAAGSPKKTSGATSPTKLPYDGRTSLSSW
Glyma.18G124200.5.p	IQ-domain 28	Nuclear	18.897	17.1115	17.1488	23.204	17.7556	17.6919	23.4782	17.9696	17.9574	21.2892	17.9364	20.1716	S	2	___2	14-3-3 domain binding motif;Aurora-A kinase substrate motif;Calmodulin-dependent protein kinase II alpha substrate motif;Calmodulin-dependent protein kinase II substrate motif;Calmodulin-dependent protein kinase IV substrate motif;Casein kinase II substrate motif;Chk1 kinase substrate motif;G protein-coupled receptor kinase 1 substrate motif;GSK3 kinase substrate motif;PAK2 kinase substrate motif…		0.962984	3.14477e-05	61.409	47.4	61.409	-0.5751	26984000	498	0.188112	498;498;498;498;498;498;498;498;498;498;498	SVSDLADVSSITRRLSLSSSLNGKLGSFPPW
Glyma.08G329100.2.p	DEK domain-containing chromatin associated protein	Nuclear	26.338	17.9672	16.8309	26.0248	17.91	17.5849	24.8516	17.1754	18.6112	26.044	17.9559	23.348	S	3	___2	Casein kinase II substrate motif;G protein-coupled receptor kinase 1 substrate motif;GSK3 kinase substrate motif;Pyruvate dehydrogenase kinase substrate motif		0.99732	3.04148e-170	135.62	117.89	114.21	0.24372	321750000	581	0.0852174	581;605	PPKRAPKKPSFNLSKSDEDSDESPKVFSRKK
Glyma.08G329100.2.p	DEK domain-containing chromatin associated protein	Nuclear	26.338	18.3272	17.5429	25.6482	18.0703	17.8362	24.8516	17.2049	18.6008	26.044	17.3292	23.1391	S	3	___2	b-Adrenergic Receptor kinase substrate motif;Casein kinase I substrate motif;Casein kinase II substrate motif;G protein-coupled receptor kinase 1 substrate motif;MAPKAPK2 kinase substrate motif		0.995164	3.04148e-170	135.62	117.89	135.62	0.99069	306070000	585	0.0668826	585;609	APKKPSFNLSKSDEDSDESPKVFSRKKKNEK
Glyma.12G240400.1.p	Emsy N Terminus (ENT)/ plant Tudor-like domains-containing protein	Nuclear	23.5525	17.7041	15.5307	23.6372	18.7081	18.207	22.3014	17.0836	17.9812	23.0493	18.955	21.6845	S	3	___2	b-Adrenergic Receptor kinase substrate motif;Casein kinase II substrate motif;G protein-coupled receptor kinase 1 substrate motif		0.907158	7.28459e-33	52.717	46.313	52.717	1.1804	47878000	140	0.153174	140;140;140;140	GHQPGVLSTGQGLHDSIPSPTVSASRKKQKI
Glyma.12G240400.1.p	Emsy N Terminus (ENT)/ plant Tudor-like domains-containing protein	Nuclear	23.5525	18.2453	17.3829	23.6372	18.1546	17.7162	22.3014	18.428	17.7651	23.0493	17.9307	21.3431	S	3	___2	Casein kinase II substrate motif;MAPKAPK2 kinase substrate motif		0.523937	7.28459e-33	52.717	46.313	52.717	1.1804	47878000	147	0.0590387	147;147;147;147	STGQGLHDSIPSPTVSASRKKQKITPSVPPS
Glyma.09G014600.1.p	binding	Nuclear	25.3569	16.9613	17.601	21.7269	20.4303	17.3456	21.5719	18.2482	18.5919	23.6047	18.4796	21.8963	S	2	___2	Casein kinase II substrate motif;Casein kinase II substrate motif;G protein-coupled receptor kinase 1 substrate motif;G protein-coupled receptor kinase 1 substrate motif;MDC1 BRCT domain binding motif;MDC1 BRCT domain binding motif;PKA kinase substrate motif;PKA kinase substrate motif;PKC kinase substrate motif;PKC kinase substrate motif;Plk1 PBD domain binding motif;Plk1 PBD domain binding motif		0.990557	2.34218e-91	77.24	61.738	74.296	0.79047	165890000	1489	0.107754	1489;1491	GASKINSHHEDAKESSELSNPEDISKAEINS;GASKTNSHNEDAKESSELSNPEDISKAEINS
Glyma.09G014600.1.p	binding	Nuclear	25.3569	16.9613	16.4188	23.7156	20.4303	16.8572	21.5719	18.2482	18.5919	23.6047	17.2329	21.4807	S	2	___2	Casein kinase II substrate motif;Casein kinase II substrate motif;MAPKAPK2 kinase substrate motif;MAPKAPK2 kinase substrate motif		0.999348	1.55862e-33	94.007	77.981	73.252	0.76627	143630000	1492	0.0461483	1492;1494	KINSHHEDAKESSELSNPEDISKAEINSGGS;KTNSHNEDAKESSELSNPEDISKAEINSGGS
Glyma.09G057400.2.p	villin 4	Nuclear	24.7782	21.6305	21.2098	24.1455	23.6743	24.1212	23.0773	23.1408	23.5163	24.1611	22.6972	23.4614	S	2	___2	14-3-3 domain binding motif;Calmodulin-dependent protein kinase II substrate motif;Casein kinase II substrate motif;MAPKAPK2 kinase substrate motif;Phosphorylase kinase substrate motif;PKA kinase substrate motif;PKC kinase substrate motif		0.998768	1.27755e-41	102.97	88.297	102.97	0.23714	152370000	776	0.339183	776;776;776;776;776;774;774;774;774;774;774;774	SSVPDKSSQRSSRSMSVSPDRVRVRGRSPAF
Glyma.09G057400.2.p	villin 4	Nuclear	24.7782	21.6305	21.2098	24.1455	23.6743	24.1212	23.0773	23.1408	23.5163	24.1611	22.6972	23.4614	S	2	___2	Cdc2 kinase substrate motif;CDK kinase substrate motif;CDK1,2,4,6 kinase substrate motif;ERK1,2 kinase substrate motif;GSK-3, ERK1, ERK2, CDK5 substrate motif;MAPKAPK2 kinase substrate motif;WW domain binding motif		1	1.27755e-41	102.97	88.297	102.97	0.23714	152370000	778	0.339183	778;778;778;778;778;776;776;776;776;776;776;776	VPDKSSQRSSRSMSVSPDRVRVRGRSPAFNA
Glyma.09G085700.2.p	0	Nuclear	23.7401	17.8199	16.6421	20.6817	17.1994	16.7645	19.1638	17.5961	17.7038	21.7715	18.2445	20.5958	S	3	___2	Casein kinase II substrate motif;G protein-coupled receptor kinase 1 substrate motif;PKA kinase substrate motif		0.715018	7.61684e-07	43.696	36.565	43.696	-1.2613	23440000	118	0.225326	118;118	KEGIVVIQWDMKSEGSESKDVIVGHVESAKE
Glyma.09G085700.2.p	0	Nuclear	23.7401	17.2118	16.2879	20.6817	17.0464	18.2211	19.1638	17.9061	18.3314	21.7715	17.4768	20.3399	S	3	___2	b-Adrenergic Receptor kinase substrate motif		0.715018	7.61684e-07	43.696	36.565	43.696	-1.2613	23440000	120	0.0919296	120;120	GIVVIQWDMKSEGSESKDVIVGHVESAKESD
Glyma.09G190000.1.p	0	Nuclear	23.8318	16.9627	16.7974	22.6911	17.9819	17.2408	18.3265	17.9698	17.4864	24.6981	18.7794	22.7252	S	3	___2	Casein kinase II substrate motif;G protein-coupled receptor kinase 1 substrate motif;GSK3 kinase substrate motif		0.629371	1.77467e-30	57.238	52.986	57.238	-1.9741	76138000	18	0.498926	18	SQGHGNKLIVSTSPKSDSGSGGGGGAVGSLP
Glyma.12G007900.1.p	PHD finger family protein	Nuclear	21.5201	17.3621	16.2782	19.7418	17.8463	18.145	18.2836	17.7028	18.6326	21.2115	18.2527	20.2252	S	3	___2	Casein kinase I substrate motif;Casein kinase II substrate motif;MAPKAPK2 kinase substrate motif		0.999928	7.39278e-06	41.911	38.162	41.911	0.87629	9059700	446	0.3076	446;450;451	KIDTHNSCEGHSDIKSLHSLDDDKNDDIQSQ
Glyma.12G007900.1.p	PHD finger family protein	Nuclear	21.5201	17.0144	17.3294	19.7418	18.5304	18.6034	18.2836	18.0443	18.9137	21.2115	18.9387	20.4539	S	3	___2	Casein kinase II substrate motif;PKA kinase substrate motif;Pyruvate dehydrogenase kinase substrate motif		0.999926	7.39278e-06	42.123	29.233	41.911	0.87629	39436000	449	0.42115	449;453;454	THNSCEGHSDIKSLHSLDDDKNDDIQSQRNE
Glyma.09G230800.1.p	splicing factor-related	Nuclear	24.7398	18.2539	16.5232	22.9253	17.1487	17.5457	23.1624	16.7501	17.2052	21.8166	18.4307	20.688	S	2	___2	Casein kinase II substrate motif;ERK1,2 kinase substrate motif;Growth associated histone HI kinase substrate motif;GSK-3, ERK1, ERK2, CDK5 substrate motif;WW domain binding motif		1	3.55893e-19	85.937	72.57	85.937	1.1161	88492000	174	0.0319084	174	LQSGLPLDDRPEGARSPSPEPVYDNMGIRIN
Glyma.09G230800.1.p	splicing factor-related	Nuclear	24.7398	17.512	18.198	22.9253	18.864	17.9393	23.1624	19.0617	18.1777	21.8166	17.3311	20.3214	S	2	___2	14-3-3 domain binding motif;Calmodulin-dependent protein kinase II substrate motif;Casein kinase II substrate motif;DNA dependent Protein kinase substrate motif;ERK1,2 kinase substrate motif;GSK-3, ERK1, ERK2, CDK5 substrate motif;PKA kinase substrate motif;PKC kinase substrate motif;WW domain binding motif		1	3.55893e-19	85.937	72.57	85.937	1.1161	131450000	176	0.000583286	176	SGLPLDDRPEGARSPSPEPVYDNMGIRINTR
Glyma.10G019600.1.p	heat shock factor binding protein	Nuclear	23.5099	19.9567	19.1211	18.5114	21.1709	21.3801	19.0473	21.6593	21.876	21.9346	17.2764	20.2455	S	3	___2	Casein kinase II substrate motif;ERK1,2 kinase substrate motif;G protein-coupled receptor kinase 1 substrate motif;GSK-3, ERK1, ERK2, CDK5 substrate motif;MDC1 BRCT domain binding motif;Plk1 PBD domain binding motif;WW domain binding motif		0.686506	7.61152e-12	40.456	38.881	40.456	1.0124	32811000	88	0.0124846	88	EQSINDLRAEMGVESSPSPATPAKPTEEITK
Glyma.10G066300.3.p	ENTH/VHS family protein	Nuclear	24.8925	17.5806	16.9271	22.8782	17.3825	17.4811	23.2329	18.7083	18.9289	22.0572	17.6225	20.579	S	2	___2	Casein kinase II substrate motif;ERK1,2 kinase substrate motif;G protein-coupled receptor kinase 1 substrate motif;Growth associated histone HI kinase substrate motif;GSK-3, ERK1, ERK2, CDK5 substrate motif;WW domain binding motif		0.999999	1.3808e-20	80.412	71.032	80.412	0.56983	57440000	388	0.0177876	388;572;572	LGAENPSGQSPLQQRSPSPPGPFSSTTFQAR
Glyma.10G066300.3.p	ENTH/VHS family protein	Nuclear	24.8925	18.0317	15.8399	22.8782	16.1582	17.2909	23.2329	18.9831	18.6534	22.0572	17.2807	20.465	S	2	___2	14-3-3 domain binding motif;Calmodulin-dependent protein kinase II substrate motif;DNA dependent Protein kinase substrate motif;ERK1,2 kinase substrate motif;G protein-coupled receptor kinase 1 substrate motif;GSK-3, ERK1, ERK2, CDK5 substrate motif;PKA kinase substrate motif;PKC kinase substrate motif;WW domain binding motif		0.999999	1.3808e-20	80.412	71.032	80.412	0.56983	57440000	390	0.0311349	390;574;574	AENPSGQSPLQQRSPSPPGPFSSTTFQARHQ
Glyma.10G173000.5.p	Protein kinase superfamily protein	Nuclear	23.5806	17.5873	16.4771	23.0366	19.0461	16.4879	23.8058	18.3157	18.1125	22.2408	18.1599	20.8805	S	3	___2	Calmodulin-dependent protein kinase II substrate motif;Chk1 kinase substrate motif;PKA kinase substrate motif;PKC kinase substrate motif		0.740658	2.22584e-08	43.356	30.225	43.356	0.13686	45726000	442	0.0343795	442;440;442;442;442;442;442	TSKVKTQSVKLGKTQSGPLMPGLVLGHSSSE
Glyma.20G155400.3.p	arginine/serine-rich splicing factor 35	Nuclear	23.9455	17.1353	17.5382	23.7915	18.0146	19.5054	14.9078	18.3343	18.6109	25.4345	17.3786	22.7492	S	2	___2	b-Adrenergic Receptor kinase substrate motif;Casein kinase II substrate motif;ERK1,2 kinase substrate motif;GSK-3, ERK1, ERK2, CDK5 substrate motif;PKA kinase substrate motif;PKC kinase substrate motif;WW domain binding motif		1	7.30138e-163	134.58	126.3	134.58	0.31364	288700000	307	0.446691	307;346;346;348;351;353	NGYGGSPNNMPDPRDSPNYGGPESPMHERYR
Glyma.20G155400.3.p	arginine/serine-rich splicing factor 35	Nuclear	23.9455	17.1353	17.5382	23.7915	17.0496	19.5054	14.9078	18.3343	17.6293	25.4345	18.4533	23.1074	S	2	___2	b-Adrenergic Receptor kinase substrate motif;ERK1,2 kinase substrate motif;GSK-3, ERK1, ERK2, CDK5 substrate motif;WW domain binding motif		1	7.30138e-163	134.58	126.3	134.58	0.31364	249440000	315	0.60314	315;354;354;356;359;361	NMPDPRDSPNYGGPESPMHERYRSQSPPAEE
Glyma.20G155400.3.p	arginine/serine-rich splicing factor 35	Nuclear	20.5649	18.0065	16.2538	18.7186	17.8065	18.5038	18.7856	17.7564	17.1506	23.6938	17.4172	21.6016	S	3	___2	Casein kinase I substrate motif;Casein kinase II substrate motif;ERK1,2 kinase substrate motif;GSK-3, ERK1, ERK2, CDK5 substrate motif;PKA kinase substrate motif;PKC kinase substrate motif;WW domain binding motif		0.999611	2.01408e-06	49.768	45.547	48.616	-0.43974	29587000	163	0.684226	163;204;204;204;209;209	RDGRRSPSPYRRERGSPDYGRGPSPYQRERG
Glyma.20G155400.3.p	arginine/serine-rich splicing factor 35	Nuclear	20.5649	17.5999	16.2538	18.6208	17.6902	17.6245	18.7856	17.7564	17.1506	23.6938	17.0619	21.4832	S	3	___2	14-3-3 domain binding motif;Calmodulin-dependent protein kinase II substrate motif;Calmodulin-dependent protein kinase IV substrate motif;DNA dependent Protein kinase substrate motif;ERK1,2 kinase substrate motif;GSK-3, ERK1, ERK2, CDK5 substrate motif;PKA kinase substrate motif;PKC kinase substrate motif;WW domain binding motif		0.999	2.01408e-06	49.768	45.547	49.768	0.46383	29587000	171	0.638934	171;212;212;212;217;217	PYRRERGSPDYGRGPSPYQRERGSPDYGRDR
Glyma.10G275400.1.p	Protein kinase superfamily protein	Nuclear	24.1074	17.2291	15.8149	23.9294	15.9153	17.5295	22.9813	17.6165	17.268	23.8029	18.0748	21.8936	S	3	___2	14-3-3 domain binding motif;Akt kinase substrate motif;Calmodulin-dependent protein kinase II substrate motif;Casein kinase II substrate motif;MAPKAPK1 kinase substrate motif;PKA kinase substrate motif;PKC kinase substrate motif		1	1.53778e-11	83.758	76.522	83.758	-1.3948	100300000	256	0.115084	256	RSRSRSIGHTRDRSRSRSIIDEYPHSKRRRF
Glyma.10G275400.1.p	Protein kinase superfamily protein	Nuclear	24.1074	17.3837	16.6731	23.9294	15.9153	17.9014	22.9813	17.8525	17.4979	23.8029	18.9108	22.1722	S	3	___2	14-3-3 domain binding motif;Akt kinase substrate motif;Calmodulin-dependent protein kinase II substrate motif;Casein kinase II substrate motif;MAPKAPK1 kinase substrate motif;MAPKAPK2 kinase substrate motif;p70 Ribosomal S6 kinase substrate motif;Phosphorylase kinase substrate motif;PKA kinase substrate motif;PKC kinase substrate motif;Pyruvate dehydrogenase kinase substrate motif		1	1.53778e-11	83.758	76.522	83.758	-1.3948	100300000	258	0.144332	258	RSRSIGHTRDRSRSRSIIDEYPHSKRRRFDY
Glyma.11G126400.1.p	RNA binding	Nuclear	21.3815	17.7643	15.8464	17.1605	17.5328	17.6822	18.005	20.0135	17.6528	19.4667	17.6883	18.801	S	3	___2	DNA dependent Protein kinase substrate motif;ERK1,2 kinase substrate motif;G protein-coupled receptor kinase 1 substrate motif;GSK-3, ERK1, ERK2, CDK5 substrate motif;PAK2 kinase substrate motif;PKA kinase substrate motif;PKC kinase substrate motif;WW domain binding motif		0.999974	2.34207e-14	58.952	52.516	58.952	-0.38398	11349000	397	0.116922	397	DGSSKSSMGPNWKRPSPPAPGMLSSPAPGAR
Glyma.11G126400.1.p	RNA binding	Nuclear	21.3815	16.6506	15.7668	17.1605	17.8816	17.6822	18.2482	18.0695	18.6074	19.5853	17.8246	18.532	S	3	___2	ERK1,2 kinase substrate motif;GSK-3, ERK1, ERK2, CDK5 substrate motif;MDC1 BRCT domain binding motif;Plk1 PBD domain binding motif;WW domain binding motif		0.757816	2.34207e-14	58.952	52.516	58.952	-0.38398	11349000	406	0.0519578	406	PNWKRPSPPAPGMLSSPAPGARLPTRSTSGA
Glyma.15G035900.3.p	pumilio 2	Nuclear	23.4534	18.3231	18.0178	20.9311	20.9391	19.3653	21.1794	18.2486	17.0574	20.0185	18.5859	19.5409	S	2	___2	Casein kinase II substrate motif;MAPKAPK2 kinase substrate motif		0.583	4.88756e-126	83.692	61.327	56.527	-0.19171	21658000	299	0.10228	299;292;278;292;292;292;292;299;299	ASYSYAAALGSSLSRSTTPDPQLVARAPSPC
Glyma.12G005900.1.p	splicing factor-related	Nuclear	24.6121	16.2743	16.3398	21.9006	18.7976	17.2323	20.9384	17.9945	17.5576	19.6326	18.2046	19.2469	S	2	___2	Casein kinase II substrate motif;ERK1,2 kinase substrate motif;Growth associated histone HI kinase substrate motif;GSK-3, ERK1, ERK2, CDK5 substrate motif;WW domain binding motif		1	1.24327e-09	73.918	58.477	73.918	0.14188	106360000	174	0.00140107	174	LQSGLPLDDRPEGARSPSPEPIYDNMGIRIN
Glyma.12G005900.1.p	splicing factor-related	Nuclear	24.6121	17.2698	16.3391	21.9006	18.7976	17.4206	20.9384	17.1602	18.9057	19.1421	17.4869	18.7966	S	2	___2	14-3-3 domain binding motif;Calmodulin-dependent protein kinase II substrate motif;Casein kinase II substrate motif;DNA dependent Protein kinase substrate motif;ERK1,2 kinase substrate motif;GSK-3, ERK1, ERK2, CDK5 substrate motif;PKA kinase substrate motif;PKC kinase substrate motif;WW domain binding motif		0.999999	2.18914e-37	98.281	94.086	73.918	0.14188	265540000	176	0.00397758	176	SGLPLDDRPEGARSPSPEPIYDNMGIRINTR
Glyma.12G060600.5.p	pumilio 2	Nuclear	22.5553	18.6892	16.0481	17.9946	17.4505	17.7034	18.4856	18.5139	18.2301	20.1818	19.7728	20.0455	S	2	___2	Casein kinase II substrate motif;MAPKAPK2 kinase substrate motif		0.519225	0.000975103	53.491	46.125	53.491	-1.4004	8542000	298	0.390704	298;298;298;298;298	ASYSYAAAVGSSLSRSTTPDPQLIARAPSPC
Glyma.12G101400.2.p	Zinc finger C-x8-C-x5-C-x3-H type family protein	Nuclear	22.6746	19.2548	19.1832	18.9694	20.5566	17.3739	20.5743	20.1888	20.0007	22.9245	19.5756	21.8082	S	2	___2	14-3-3 domain binding motif;Calmodulin-dependent protein kinase II substrate motif;Calmodulin-dependent protein kinase IV substrate motif;Casein kinase II substrate motif;Chk1 kinase substrate motif;ERK1,2 kinase substrate motif;G protein-coupled receptor kinase 1 substrate motif;GSK3 kinase substrate motif;GSK-3, ERK1, ERK2, CDK5 substrate motif;PKA kinase substrate motif;PKC epsilon kinase subs…		0.988457	0.000843822	48.405	35.313	48.405	-1.4891	29967000	82	0.566242	82;82;82;82	SPAPDTRGRQIIREYSPTMSLEKKSDRRHRR
Glyma.12G101400.2.p	Zinc finger C-x8-C-x5-C-x3-H type family protein	Nuclear	22.6746	19.2548	19.1832	18.4578	20.5566	17.6173	20.5743	20.1888	20.0007	22.9245	19.5756	21.8082	S	2	___2	Casein kinase II substrate motif;MAPKAPK2 kinase substrate motif		0.914964	0.000843822	48.405	35.313	42.242	-0.83116	29967000	86	0.614761	86;86;86;86	DTRGRQIIREYSPTMSLEKKSDRRHRRKQDT
Glyma.12G225200.1.p	VQ motif-containing protein	Nuclear	22.6277	17.3726	16.705	22.4817	21.4453	20.3392	21.447	21.2694	21.6662	24.6787	21.4571	23.6048	S	2	___2	Casein kinase II substrate motif;DNA dependent Protein kinase substrate motif;ERK1,2 kinase substrate motif;G protein-coupled receptor kinase 1 substrate motif;GSK-3, ERK1, ERK2, CDK5 substrate motif;WW domain binding motif		0.951841	3.05903e-07	74.141	61.649	74.141	-1.8317	81823000	217	1.00051	217;220;171	EEDKAIAEKGFYLHPSPMTTPRDSEPQLLPL
Glyma.15G043600.1.p	phototropin 1	Nuclear	22.4713	16.6783	19.4591	23.0486	20.9012	18.0828	23.2156	18.49	20.3559	18.0356	19.297	18.8452	S	2	___2	14-3-3 domain binding motif;Akt kinase substrate motif;Calmodulin-dependent protein kinase II substrate motif;Casein kinase II substrate motif;G protein-coupled receptor kinase 1 substrate motif;GSK3 kinase substrate motif;MAPKAPK1 kinase substrate motif;PKA kinase substrate motif;PKC kinase substrate motif		0.979343	0.00684957	47.548	38.011	47.548	0.30465	28252000	318	0.149721	318;320	SVTELLQAMKRPRALSESASRPSIRKSGSRP
Glyma.15G043600.1.p	phototropin 1	Nuclear	22.4713	16.9435	19.4591	23.0486	20.9012	18.6311	23.2156	18.5055	20.3559	18.7284	18.9772	18.8264	S	2	___2	DNA dependent Protein kinase substrate motif;G protein-coupled receptor kinase 1 substrate motif;GSK3 kinase substrate motif;PKA kinase substrate motif;PKC kinase substrate motif		0.915137	0.00684957	47.548	38.011	47.548	0.30465	28252000	325	0.199499	325;327	AMKRPRALSESASRPSIRKSGSRPAEEGKEL
Glyma.15G042000.7.p	sequence-specific DNA binding;sequence-specific DNA binding transcription factors	Nuclear	22.0108	17.2956	16.8942	23.3273	18.2803	17.7554	21.0732	17.3846	18.5353	23.5118	18.5407	21.8548	S	3	___2	b-Adrenergic Receptor kinase substrate motif;Casein kinase II substrate motif;ERK1,2 kinase substrate motif;G protein-coupled receptor kinase 1 substrate motif;GSK-3, ERK1, ERK2, CDK5 substrate motif;WW domain binding motif		0.857202	5.54011e-15	47.73	38.673	47.73	-0.17748	40879000	815	0.284109	815;815;815;815;815;815;815;815;815;815	PVPEKQRGPVPGSYDSPGSPGDVSHVARIAS
Glyma.15G042000.7.p	sequence-specific DNA binding;sequence-specific DNA binding transcription factors	Nuclear	22.0108	16.7245	17.4219	23.3273	17.2038	16.9784	21.0732	17.5661	18.1779	23.5118	18.4251	21.8163	S	3	___2	Casein kinase II substrate motif;ERK1,2 kinase substrate motif;GSK-3, ERK1, ERK2, CDK5 substrate motif;Pyruvate dehydrogenase kinase substrate motif;WW domain binding motif		0.873996	5.54011e-15	47.73	38.673	47.73	-0.17748	40879000	818	0.259705	818;818;818;818;818;818;818;818;818;818	EKQRGPVPGSYDSPGSPGDVSHVARIASGQN
Glyma.13G357600.1.p	0	Nuclear	22.75	20.3364	18.2259	23.9054	20.5738	17.0802	21.8304	20.9081	19.9776	20.4785	18.8474	19.27	S	3	___2	Casein kinase II substrate motif;Cdc2 kinase substrate motif;CDK kinase substrate motif;CDK1,2,4,6 kinase substrate motif;ERK1,2 kinase substrate motif;G protein-coupled receptor kinase 1 substrate motif;Growth associated histone HI kinase substrate motif;GSK3 kinase substrate motif;GSK-3, ERK1, ERK2, CDK5 substrate motif;MDC1 BRCT domain binding motif;Plk1 PBD domain binding motif;WW domain bind…		0.761209	9.80348e-14	62.203	52.403	56.335	-0.25942	33158000	18	0.0904476	18;18	LSAKSESDITSLAPSSPSRSPKRPVYYVQSP
Glyma.13G357600.1.p	0	Nuclear	22.75	20.3364	18.2259	23.9054	20.5738	17.7524	21.8304	20.9081	19.9776	19.5045	18.8474	19.37	S	3	___2	Casein kinase II substrate motif;DNA dependent Protein kinase substrate motif		0.589199	9.80348e-14	56.335	44.692	56.335	-0.25942	33158000	20	0.107631	20;20	AKSESDITSLAPSSPSRSPKRPVYYVQSPSR
Glyma.15G013600.2.p	NUP50 (Nucleoporin 50 kDa) protein	Nuclear	22.431	19.0565	17.7058	20.5359	17.8225	22.2702	19.2794	20.2515	19.8453	20.7365	21.385	20.9526	S	2	___2	ERK1,2 kinase substrate motif;G protein-coupled receptor kinase 1 substrate motif;Growth associated histone HI kinase substrate motif;GSK3 kinase substrate motif;GSK-3, ERK1, ERK2, CDK5 substrate motif;PKA kinase substrate motif;PKC kinase substrate motif;WW domain binding motif		0.999918	6.91657e-28	88.945	85.234	88.945	0.65548	22051000	445	0.0966601	445;445;447;447	EHKGETSTVLKTPENSPKASDD_________
Glyma.14G001200.1.p	Calcium-binding EF hand family protein	Nuclear	21.5281	18.554	16.9695	19.1991	17.7153	17.0374	21.4603	17.5889	17.8585	21.1052	18.7499	20.3201	S	3	___2	14-3-3 domain binding motif;b-Adrenergic Receptor kinase substrate motif;Calmodulin-dependent protein kinase II alpha substrate motif;Calmodulin-dependent protein kinase II substrate motif;Calmodulin-dependent protein kinase IV substrate motif;Casein kinase II substrate motif;MAPKAPK2 kinase substrate motif;PKA kinase substrate motif;PKC kinase substrate motif		0.993272	3.53287e-05	45.347	39.452	45.347	0.40095	11023000	971	0.293683	971	PKEWLETAFDFSRFDSFRTHDSVSLPARETT
Glyma.15G100200.1.p	0	Nuclear	28.0695	23.9998	23.1383	27.0611	24.6723	23.4008	27.5513	24.5942	18.4241	26.4754	23.8847	25.6118	S	2	___2	ATM kinase substrate motif;Casein kinase II substrate motif;DNA dependent Protein kinase substrate motif;G protein-coupled receptor kinase 1 substrate motif		0.98484	0	176.68	163.75	170.98	0.49004	1413100000	205	0.0773017	205	SDGSKSRASHNLLLASQTSTPRITPPGSPPS
Glyma.15G100200.1.p	0	Nuclear	26.6512	22.6039	16.4978	27.0611	24.483	18.0756	24.2586	23.606	18.3137	24.738	22.8969	24.1243	S	2	___2			0.766185	6.66556e-163	131.54	116.66	89.859	-1.0095	661620000	208	0.0551796	208	SKSRASHNLLLASQTSTPRITPPGSPPSMSA
Glyma.15G100200.1.p	0	Nuclear	24.0621	17.3062	17.6485	24.4963	18.6277	16.7009	24.4194	17.7407	18.0617	21.4228	17.5815	20.1424	S	2	___2	Casein kinase II substrate motif;ERK1,2 kinase substrate motif;GSK-3, ERK1, ERK2, CDK5 substrate motif;WW domain binding motif		0.999936	2.52433e-44	96.317	92.097	89.684	-1.1696	390070000	217	0.000679112	217	LLASQTSTPRITPPGSPPSMSALVSPTRTSS
Glyma.15G100200.1.p	0	Nuclear	25.3459	18.4681	15.5461	24.3886	20.6523	18.2829	21.2108	17.7329	19.9927	22.5872	18.338	21.1708	S	3	___2	Casein kinase II substrate motif;G protein-coupled receptor kinase 1 substrate motif		0.971683	2.24235e-245	141.72	132.8	141.72	-0.16114	261800000	150	0.044183	150	SEGTPDTAAKLHSQASFTSTSQFGDDDASST
Glyma.19G097400.9.p	hydroxyproline-rich glycoprotein family protein	Nuclear	19.2899	20.4082	19.5607	22.2855	18.0081	17.8917	22.6198	17.7334	19.481	22.4944	21.6493	22.2127	S	2	___2	Calmodulin-dependent protein kinase II substrate motif;Chk1 kinase substrate motif;ERK1,2 kinase substrate motif;G protein-coupled receptor kinase 1 substrate motif;GSK-3, ERK1, ERK2, CDK5 substrate motif;PKA kinase substrate motif;PKC kinase substrate motif;WW domain binding motif		0.999997	4.35278e-05	56.817	44.916	56.817	-0.49946	36799000	563	0.545958	563;563;564;564;563;564;592;592;593;593;594;594;592;592;593;594	KYLDTPQVSKVDKAVSPPLTPMSQRASNISD
Glyma.18G296500.1.p	0	Nuclear	25.4944	18.1599	16.9696	24.0213	17.7902	17.9612	22.5379	17.6717	17.8533	21.8043	17.6957	20.4348	S	4	___2	Casein kinase II substrate motif;Pyruvate dehydrogenase kinase substrate motif		1	1.42374e-32	54.167	52.459	43.732	-0.55729	175420000	68	0.0080567	68	KHNVPHDVPDEPLEASSDDDDIPEKPQGKSK
Glyma.18G296500.1.p	0	Nuclear	25.4944	17.9902	17.5527	24.0213	17.919	18.3048	22.5379	18.1264	18.1015	21.8043	17.7315	20.4467	S	4	___2	Casein kinase I substrate motif;Casein kinase II substrate motif;MDC1 BRCT domain binding motif;Plk1 PBD domain binding motif;Pyruvate dehydrogenase kinase substrate motif		1	1.42374e-32	54.167	52.459	43.732	-0.55729	175420000	69	0.00509618	69	HNVPHDVPDEPLEASSDDDDIPEKPQGKSKK
Glyma.19G176200.6.p	RNA-binding (RRM/RBD/RNP motifs) family protein with retrovirus zinc finger-like domain	Nuclear	25.473	18.3861	17.1762	18.6167	18.1326	18.8853	17.4176	17.8913	18.5089	23.5104	18.1403	21.7204	S	2	___2	Casein kinase II substrate motif		0.999955	5.17975e-74	108.13	104.66	108.13	-1.5212	70647000	194	0.425428	194;194;194;235;235;235	DPAPGNDRLATLQDGSDYSDGPRGKSRSPAS
Glyma.19G176200.6.p	RNA-binding (RRM/RBD/RNP motifs) family protein with retrovirus zinc finger-like domain	Nuclear	25.473	17.6385	16.6303	18.5498	17.5658	16.7141	17.4176	17.606	17.4091	23.5104	17.9157	21.6455	S	2	___2			0.999993	5.17975e-74	108.13	104.66	108.13	-1.5212	107460000	197	0.498701	197;197;197;238;238;238	PGNDRLATLQDGSDYSDGPRGKSRSPASPAR
Glyma.19G258400.1.p	0	Nuclear	23.6731	17.6169	18.4438	19.0522	18.6967	18.4864	17.854	16.8906	18.4284	19.5316	19.041	19.4081	S	3	___2	14-3-3 domain binding motif;Calmodulin-dependent protein kinase II substrate motif;Casein kinase II substrate motif;G protein-coupled receptor kinase 1 substrate motif;GSK3 kinase substrate motif;PKA kinase substrate motif;PKC kinase substrate motif		0.543259	2.99504e-13	42.057	37.475	42.057	0.9532	14999000	43	0.326578	43	QESRTTLGLPAFRTASAPSSPQTQPTQVQEH
Glyma.19G258400.1.p	0	Nuclear	23.6731	16.5545	18.4438	19.3569	18.6967	18.4864	17.3736	16.8906	18.4284	18.6834	18.8793	19.0525	S	3	___2	Casein kinase II substrate motif;ERK1,2 kinase substrate motif;GSK-3, ERK1, ERK2, CDK5 substrate motif;MAPKAPK2 kinase substrate motif;MDC1 BRCT domain binding motif;Plk1 PBD domain binding motif;WW domain binding motif		0.661422	2.99504e-13	42.057	37.475	42.057	0.9532	14999000	47	0.194435	47	TTLGLPAFRTASAPSSPQTQPTQVQEHSQPN
Glyma.20G024100.1.p	D111/G-patch domain-containing protein	Nuclear	26.2277	17.013	14.9048	23.8726	18.4012	17.8157	23.9933	17.3003	18.6277	23.8255	18.6725	22.1079	S	2	___2	Casein kinase II substrate motif;ERK1,2 kinase substrate motif;G protein-coupled receptor kinase 1 substrate motif;Growth associated histone HI kinase substrate motif;GSK-3, ERK1, ERK2, CDK5 substrate motif;WW domain binding motif		1	4.47286e-110	118.36	110.31	103.58	1.307	140720000	191	0.0652435	191	MSGAGSGSGAVLVPRSPSPPPGNVDGFTIGK
Glyma.20G024100.1.p	D111/G-patch domain-containing protein	Nuclear	26.2277	17.5389	17.7816	23.8726	18.4012	17.873	23.9933	17.2866	18.04	23.8255	17.1571	21.6027	S	2	___2	14-3-3 domain binding motif;Calmodulin-dependent protein kinase II substrate motif;Calmodulin-dependent protein kinase IV substrate motif;Chk1 kinase substrate motif;DNA dependent Protein kinase substrate motif;ERK1,2 kinase substrate motif;GSK-3, ERK1, ERK2, CDK5 substrate motif;PKA kinase substrate motif;PKC kinase substrate motif;WW domain binding motif		1	4.47286e-110	118.36	110.31	103.58	1.307	140720000	193	0.0247801	193	GAGSGSGAVLVPRSPSPPPGNVDGFTIGKSE
Glyma.20G114300.4.p	Protein kinase superfamily protein	Nuclear	22.0448	17.4039	16.6502	22.7124	17.6451	17.1595	22.5072	17.9445	17.3618	22.2495	19.2692	21.2561	S	3	___2	14-3-3 domain binding motif;Akt kinase substrate motif;Calmodulin-dependent protein kinase II substrate motif;Casein kinase II substrate motif;MAPKAPK1 kinase substrate motif;PKA kinase substrate motif;PKC kinase substrate motif		0.999969	0.000225835	53.255	49.034	53.255	0.40962	27132000	27	0.172089	27;27;257;257;257	RSRSRSIGHTRDRSRSRSIIDEYAHSKRRRS
Glyma.20G114300.4.p	Protein kinase superfamily protein	Nuclear	22.0448	16.5311	15.989	22.7124	15.9988	17.4924	22.5072	18.0252	17.8308	22.2495	19.1826	21.2272	S	3	___2	14-3-3 domain binding motif;Akt kinase substrate motif;Calmodulin-dependent protein kinase II substrate motif;Casein kinase II substrate motif;MAPKAPK1 kinase substrate motif;MAPKAPK2 kinase substrate motif;p70 Ribosomal S6 kinase substrate motif;Phosphorylase kinase substrate motif;PKA kinase substrate motif;PKC kinase substrate motif;Pyruvate dehydrogenase kinase substrate motif		0.999969	0.000225835	53.255	49.034	53.255	0.40962	27132000	29	0.207296	29;29;259;259;259	RSRSIGHTRDRSRSRSIIDEYAHSKRRRSDY
Glyma.20G121100.1.p	Octicosapeptide/Phox/Bem1p family protein	Nuclear	19.3528	18.4879	17.2484	24.465	17.4069	17.9707	24.4682	17.8281	18.3958	24.5069	17.4301	22.148	S	3	___2	14-3-3 domain binding motif;BARD1 BRCT domain binding motif;Calmodulin-dependent protein kinase II substrate motif;Casein kinase II substrate motif;PKA kinase substrate motif;PKC kinase substrate motif		1	2.43952e-34	88.945	82.503	88.945	-0.030033	94202000	348	0.206062	348	GPATVVAGEHHNRVVSDDERSDHGVPVGYRK
Glyma.20G121100.1.p	Octicosapeptide/Phox/Bem1p family protein	Nuclear	18.3091	16.6131	17.2484	24.465	17.8086	17.6947	24.4682	16.7962	18.3455	24.5069	18.4536	22.4891	S	3	___2	Casein kinase I substrate motif		1	2.43952e-34	88.945	82.503	88.945	-0.030033	94202000	353	0.4208	353	VAGEHHNRVVSDDERSDHGVPVGYRKPPTPQ
Glyma.09G209100.1.p	Transcription elongation factor (TFIIS) family protein	Nuclear	22.4722	16.1577	16.6874	20.8407	20.0547	17.6832	20.437	18.1825	19.6872	20.656	17.9164	19.7428	T	3	___2	Akt kinase substrate motif;Calmodulin-dependent protein kinase II substrate motif;Casein kinase II substrate motif;GSK-3, ERK1, ERK2, CDK5 substrate motif;PKC kinase substrate motif;WW domain binding motif		0.99996	3.50802e-26	91.589	80.824	65.149	-1.1203	67313000	54	0.0536049	54;54	FEEDVDEWRGRDRSQTPVYDTDPSRSKPRKR
Glyma.04G026000.1.p	IQ-domain 32	Nuclear	24.8805	19.7899	20.1437	24.6762	21.5372	21.2496	24.4012	19.5225	21.426	21.9365	17.4372	20.4367	T	3	___2	Casein kinase II substrate motif;G protein-coupled receptor kinase 1 substrate motif		0.997374	2.26625e-24	59.536	56.815	59.536	0.14004	99051000	559	0.103963	559;675;675;675;675	QDLRSSPEASPRSHLTVPESQGTPSSEVSVK
Glyma.04G180100.5.p	BAH domain ;TFIIS helical bundle-like domain	Nuclear	23.5035	17.8902	17.0973	22.5319	17.3724	17.7602	22.6101	17.3728	18.5003	21.1736	17.1017	19.8163	T	2	___2	Casein kinase I substrate motif;G protein-coupled receptor kinase 1 substrate motif;GSK-3, ERK1, ERK2, CDK5 substrate motif;MAPKAPK2 kinase substrate motif;RAF1 kinase substrate motif;WW domain binding motif		0.999967	2.4873e-05	72.433	63.397	68.481	1.4074	29088000	798	0.0019644	798;798;798;798;798	LASVAAGEILKSELLTPAGSPERNTTAVEQS
Glyma.06G184600.1.p	BAH domain ;TFIIS helical bundle-like domain	Nuclear	22.0637	16.3464	15.6549	22.3197	18.7517	18.9209	20.3981	17.27	20.0782	18.9937	18.6907	19.1284	T	2	___2	Casein kinase I substrate motif;G protein-coupled receptor kinase 1 substrate motif;GSK-3, ERK1, ERK2, CDK5 substrate motif;MAPKAPK2 kinase substrate motif;RAF1 kinase substrate motif;WW domain binding motif		0.972683	0.000734584	49.343	37.424	49.343	-0.80821	12107000	804	0.122938	804	LASVAAGEILKSELLTPTGSPERNTAAVEQS
Glyma.07G198000.2.p	VQ motif-containing protein	Nuclear	23.5503	17.0652	16.7427	18.0876	21.3264	21.0145	24.0468	21.3857	21.9194	23.5724	20.7076	22.6175	T	2	___2	Casein kinase II substrate motif;Growth associated histone HI kinase substrate motif;GSK-3, ERK1, ERK2, CDK5 substrate motif;MAPKAPK2 kinase substrate motif;MDC1 BRCT domain binding motif;PKA kinase substrate motif;PKC kinase substrate motif;Plk1 PBD domain binding motif;WW domain binding motif		0.797706	4.30488e-12	80.361	71.317	48.623	3.4695	67729000	232	0.571774	232;232;254;254;232;232	AIKEKGFFLHPSPASTPRDEKPRLLPLFPTT
Glyma.17G021100.1.p	0	Nuclear	24.1905	19.4952	18.025	23.5518	21.3315	16.9581	19.0818	21.9779	21.2249	21.3841	20.5376	21.1019	T	2	___2	G protein-coupled receptor kinase 1 substrate motif;Growth associated histone HI kinase substrate motif;GSK-3, ERK1, ERK2, CDK5 substrate motif;MAPKAPK2 kinase substrate motif;MDC1 BRCT domain binding motif;PKA kinase substrate motif;PKC kinase substrate motif;Plk1 PBD domain binding motif;WW domain binding motif		0.933292	7.32658e-237	146.15	122.21	146.15	-1.0272	256920000	202	0.00311479	202;204	RPRVSQNLLLASQGSTPRITPPGSPPSLSAS
Glyma.15G217300.1.p	DNA glycosylase superfamily protein	Nuclear	23.5367	18.7818	17.3263	18.2076	20.4582	18.1955	22.92	17.354	17.8122	20.0269	19.0638	19.7058	T	2	___2	G protein-coupled receptor kinase 1 substrate motif;GSK-3, ERK1, ERK2, CDK5 substrate motif;PKA kinase substrate motif;RAF1 kinase substrate motif;WW domain binding motif		0.990777	0.00135263	52.891	41.309	40.941	0.75578	24681000	67	0.0164087	67;76;71	SRSPPSPPLLSKTSLTPPVSPKSKSPRPPPI
Glyma.08G236200.2.p	0	Nuclear	19.2243	19.8308	15.7829	22.8679	21.8955	17.9311	17.9475	21.844	17.9783	18.3973	20.5347	19.7079	T	2	___2	Dual specificity protein phosphatase 6 substrate motif;G protein-coupled receptor kinase 1 substrate motif;GSK-3, ERK1, ERK2, CDK5 substrate motif;MAPK 11,13,14 kinase substrate motif;PP2C delta substrate motif;RAF1 kinase substrate motif;WW domain binding motif		0.996709	0.000618451	51.03	39.318	51.03	-2.3244	17772000	193	0.273421	193;193;193;193;193;193	TNDEASRYSGQRFSLTPYITPRLTPTGTPKV
Glyma.08G236200.2.p	0	Nuclear	19.0609	19.8308	16.4026	22.8679	21.8955	17.4607	17.6832	21.844	17.8965	18.3193	20.5347	19.2685	T	2	___2	G protein-coupled receptor kinase 1 substrate motif;Growth associated histone HI kinase substrate motif;GSK-3, ERK1, ERK2, CDK5 substrate motif;PKA kinase substrate motif;PKC kinase substrate motif;RAF1 kinase substrate motif;WW domain binding motif		0.99938	0.000618451	51.03	39.318	51.03	-2.3244	17772000	197	0.204798	197;197;197;197;197;197	ASRYSGQRFSLTPYITPRLTPTGTPKVISTA
Glyma.08G236200.2.p	0	Nuclear	23.3226	18.8598	19.4684	22.4096	22.3052	21.7725	21.8289	20.8133	17.9282	19.9072	20.0611	19.8266	T	3	___2			0.622098	7.64478e-06	45.237	32.79	45.237	1.3291	32690000	231	0.452142	231;231	REYSAAGSPKKTSGATSPTKLPYDGRTSLSS
Glyma.10G019600.1.p	heat shock factor binding protein	Nuclear	23.5099	19.9567	19.1211	17.0851	21.1709	21.3801	18.3873	21.6593	21.876	21.9346	17.2824	20.2475	T	3	___2	Cdc2 kinase substrate motif;CDK1,2,4,6 kinase substrate motif;CDK5 kinase substrate motif;ERK1,2 kinase substrate motif;G protein-coupled receptor kinase 1 substrate motif;GSK3, Erk1, Erk2 and CDK5 kinase motif;GSK-3, ERK1, ERK2, CDK5 substrate motif;WW domain binding motif		0.909697	7.61152e-12	40.456	38.881	40.456	1.0124	32811000	93	0.0198714	93	DLRAEMGVESSPSPATPAKPTEEITKEEGSA
Glyma.15G035900.3.p	pumilio 2	Nuclear	23.4534	18.3231	18.0178	20.9311	20.9391	19.3653	21.1794	17.2193	17.486	20.0185	18.5859	19.5409	T	2	___2	Casein kinase II substrate motif;G protein-coupled receptor kinase 1 substrate motif;MDC1 BRCT domain binding motif;PKA kinase substrate motif;PKC kinase substrate motif;Plk1 PBD domain binding motif		0.583	4.88756e-126	83.692	61.327	56.527	-0.19171	21658000	300	0.134611	300;293;279;293;293;293;293;300;300	SYSYAAALGSSLSRSTTPDPQLVARAPSPCP
Glyma.15G035900.3.p	pumilio 2	Nuclear	23.4534	18.3231	18.0178	20.9311	20.9391	19.3653	21.1794	17.3953	17.146	20.0185	18.5859	19.5409	T	2	___2	Calmodulin-dependent protein kinase II substrate motif;Calmodulin-dependent protein kinase IV substrate motif;Chk1 kinase substrate motif;GSK-3, ERK1, ERK2, CDK5 substrate motif;MAPKAPK2 kinase substrate motif;PKC kinase substrate motif;WW domain binding motif		0.983413	4.88756e-126	84.365	68.142	83.692	-1.2124	220720000	301	0.143197	301;294;280;294;294;294;294;301;301	YSYAAALGSSLSRSTTPDPQLVARAPSPCPT
Glyma.12G060600.5.p	pumilio 2	Nuclear	22.5553	17.5948	16.3776	21.8596	17.1292	17.9191	17.8657	17.1093	17.5104	20.1818	18.4294	19.5977	T	2	___2	Casein kinase II substrate motif;G protein-coupled receptor kinase 1 substrate motif;MDC1 BRCT domain binding motif;PKA kinase substrate motif;PKC kinase substrate motif;Plk1 PBD domain binding motif		0.849973	0.000975103	53.491	46.125	46.318	0.7717	12347000	299	0.164659	299;299;299;299;299	SYSYAAAVGSSLSRSTTPDPQLIARAPSPCI
Glyma.12G060600.5.p	pumilio 2	Nuclear	22.5553	18.3095	16.3907	21.8596	17.7238	17.1193	18.3897	18.2928	17.9226	20.1818	17.7238	19.3625	T	2	___2	Calmodulin-dependent protein kinase II substrate motif;Calmodulin-dependent protein kinase IV substrate motif;Chk1 kinase substrate motif;GSK-3, ERK1, ERK2, CDK5 substrate motif;MAPKAPK2 kinase substrate motif;PKC kinase substrate motif;WW domain binding motif		0.961551	4.33543e-10	82.417	74.007	53.491	-1.4004	43127000	300	0.0352803	300;300;300;300;300	YSYAAAVGSSLSRSTTPDPQLIARAPSPCIT
Glyma.12G225200.1.p	VQ motif-containing protein	Nuclear	22.6277	17.195	15.7951	22.4817	21.4453	20.3392	21.447	21.2694	21.6662	24.6787	21.4571	23.6048	T	2	___2	Casein kinase II substrate motif;G protein-coupled receptor kinase 1 substrate motif;Growth associated histone HI kinase substrate motif;GSK-3, ERK1, ERK2, CDK5 substrate motif;MAPKAPK2 kinase substrate motif;PKA kinase substrate motif;PKC kinase substrate motif;WW domain binding motif		0.842833	3.05903e-07	74.141	61.649	50.831	-1.0945	81823000	221	1.00316	221;224;175	AIAEKGFYLHPSPMTTPRDSEPQLLPLFPVT
Glyma.15G013600.2.p	NUP50 (Nucleoporin 50 kDa) protein	Nuclear	22.431	19.0565	17.7058	20.5359	17.5693	22.2702	19.2794	20.2515	19.8453	20.7365	21.385	20.9526	T	2	___2	G protein-coupled receptor kinase 1 substrate motif;Growth associated histone HI kinase substrate motif;GSK-3, ERK1, ERK2, CDK5 substrate motif;WW domain binding motif		0.997264	6.91657e-28	88.945	85.234	88.945	0.65548	22051000	441	0.0900554	441;441;443;443	ATVMEHKGETSTVLKTPENSPKASDD_____
Glyma.14G001200.1.p	Calcium-binding EF hand family protein	Nuclear	21.5281	17.8637	18.1201	19.1991	17.4422	16.6594	21.4603	18.8571	19.3449	21.1052	18.131	20.1138	T	3	___2	Casein kinase II substrate motif		0.977536	3.53287e-05	45.347	39.452	45.347	0.40095	11023000	974	0.450687	974	WLETAFDFSRFDSFRTHDSVSLPARETTEQY
Glyma.15G100200.1.p	0	Nuclear	22.3612	17.6854	16.4665	26.5077	22.9432	17.8062	19.3034	17.5068	17.762	21.0772	18.4624	20.2056	T	3	___2			0.591948	0	188.27	176.9	99.343	0.5668	157240000	207	0.472616	207	GSKSRASHNLLLASQTSTPRITPPGSPPSMS
Glyma.15G100200.1.p	0	Nuclear	27.4106	23.3102	23.1383	25.3893	21.6483	23.4008	27.396	23.5822	19.123	25.961	22.8722	24.9314	T	2	___2	G protein-coupled receptor kinase 1 substrate motif;Growth associated histone HI kinase substrate motif;GSK-3, ERK1, ERK2, CDK5 substrate motif;MAPKAPK2 kinase substrate motif;MDC1 BRCT domain binding motif;PKA kinase substrate motif;PKC kinase substrate motif;Plk1 PBD domain binding motif;WW domain binding motif		0.973539	0	188.27	176.9	170.98	0.49004	1340800000	209	0.0672559	209	KSRASHNLLLASQTSTPRITPPGSPPSMSAL
Glyma.15G100200.1.p	0	Nuclear	24.0621	16.6582	17.6908	24.4963	17.4919	18.8001	24.4194	17.5491	18.4176	21.4228	18.0253	20.2903	T	2	___2	G protein-coupled receptor kinase 1 substrate motif;GSK-3, ERK1, ERK2, CDK5 substrate motif;PKA kinase substrate motif;PKC kinase substrate motif;RAF1 kinase substrate motif;WW domain binding motif		1	2.52433e-44	96.317	92.097	96.317	1.3125	390070000	213	0.00451171	213	SHNLLLASQTSTPRITPPGSPPSMSALVSPT
Glyma.19G097400.9.p	hydroxyproline-rich glycoprotein family protein	Nuclear	20.3061	20.4082	19.5607	22.2855	18.0424	17.7309	22.6198	17.0452	18.1212	22.4944	21.6493	22.2127	T	2	___2	Casein kinase II substrate motif;ERK1,2 kinase substrate motif;GSK3, Erk1, Erk2 and CDK5 kinase motif;GSK-3, ERK1, ERK2, CDK5 substrate motif;MAPKAPK2 kinase substrate motif;RAF1 kinase substrate motif;WW domain binding motif		0.98372	4.35278e-05	56.817	44.916	50.178	-0.67614	36799000	567	0.52193	567;567;568;568;567;568;596;596;597;597;598;598;596;596;597;598	TPQVSKVDKAVSPPLTPMSQRASNISDLASH
Glyma.16G121300.3.p	RNA-binding (RRM/RBD/RNP motifs) family protein	Nuclear	24.6656	17.029	17.5498	23.4404	17.728	18.1836	20.7046	17.5838	17.8468	22.5904	16.9763	20.719	S	3	___3	Casein kinase II substrate motif;G protein-coupled receptor kinase 1 substrate motif;GSK3 kinase substrate motif		0.999975	6.52108e-10	80.387	57.53	71.592	-1.085	168920000	214	0.0466522	214;222;228;222;228	RRSPYGGRSRRDSSRSLPYSPHGSPDRKYAR
Glyma.16G121300.3.p	RNA-binding (RRM/RBD/RNP motifs) family protein	Nuclear	24.6656	16.8247	16.3464	23.4404	17.8882	16.4042	20.7046	17.5838	17.8468	22.5904	18.617	21.2659	S	2	___3	ERK1,2 kinase substrate motif;G protein-coupled receptor kinase 1 substrate motif;GSK3 kinase substrate motif;GSK-3, ERK1, ERK2, CDK5 substrate motif;MAPKAPK2 kinase substrate motif;WW domain binding motif		0.999819	6.52108e-10	80.387	57.53	63.302	-0.35723	163300000	218	0.100619	218;226;232;226;232	YGGRSRRDSSRSLPYSPHGSPDRKYARGSR_
Glyma.16G121300.3.p	RNA-binding (RRM/RBD/RNP motifs) family protein	Nuclear	24.6656	16.7756	16.6058	23.4404	18.0419	16.5382	20.7046	17.5838	17.8468	22.5904	18.1282	21.103	S	3	___3	Cdc2 kinase substrate motif;CDK kinase substrate motif;CDK1,2,4,6 kinase substrate motif;ERK1,2 kinase substrate motif;GSK-3, ERK1, ERK2, CDK5 substrate motif;MAPKAPK2 kinase substrate motif;WW domain binding motif		0.999938	8.97343e-09	74.776	55.107	71.592	-1.085	136560000	222	0.0796007	222;230;236;230;236	SRRDSSRSLPYSPHGSPDRKYARGSR_____
Glyma.07G198600.2.p	Ribosomal protein S6e	Nuclear	19.5763	17.4992	16.2128	20.2125	18.4074	17.0475	22.9079	17.9616	19.6403	23.8625	17.7738	21.8291	S	2	___3	Calmodulin-dependent protein kinase II substrate motif;Casein kinase II substrate motif;Chk1 kinase substrate motif;G protein-coupled receptor kinase 1 substrate motif;GSK3 kinase substrate motif;PAK2 kinase substrate motif;PKA kinase substrate motif;PKC kinase substrate motif		0.999999	8.88854e-69	109.77	99.318	102.47	0.9771	377750000	175	0.585803	175;237	KEQRDRRSESLAKRRSKLSSAAKPTVTA___
Glyma.07G198600.2.p	Ribosomal protein S6e	Nuclear	18.6988	16.6878	17.5599	20.2125	18.8903	17.6193	22.9079	17.709	17.4933	23.8625	18.8991	22.2042	S	2	___3	PKA kinase substrate motif;PKC kinase substrate motif		0.999951	8.88854e-69	109.77	99.318	62.94	0.69101	458440000	178	0.776956	178;240	RDRRSESLAKRRSKLSSAAKPTVTA______
Glyma.07G198600.2.p	Ribosomal protein S6e	Nuclear	19.2432	18.6275	17.1626	20.2125	17.4097	16.7922	22.9079	17.6484	17.0843	23.8625	17.3113	21.6749	S	2	___3	G protein-coupled receptor kinase 1 substrate motif;MAPKAPK2 kinase substrate motif;MDC1 BRCT domain binding motif;PKA kinase substrate motif;PKC kinase substrate motif;Plk1 PBD domain binding motif		0.999851	1.0378e-06	70.837	56.609	62.94	0.69101	161660000	179	0.389198	179;241	DRRSESLAKRRSKLSSAAKPTVTA_______
Glyma.15G100200.1.p	0	Nuclear	25.1777	17.1032	16.3041	23.3027	19.0505	17.9723	21.0109	18.1769	18.2334	20.2809	18.6395	19.7338	S	2	___3	Casein kinase II substrate motif;ERK1,2 kinase substrate motif;GSK-3, ERK1, ERK2, CDK5 substrate motif;WW domain binding motif		0.999936	2.52433e-44	96.317	92.097	89.684	-1.1696	390070000	217	0.00798565	217	LLASQTSTPRITPPGSPPSMSALVSPTRTSS
Glyma.15G100200.1.p	0	Nuclear	25.1777	16.9835	17.5313	23.3027	17.6324	17.9713	21.0109	18.3157	17.3595	20.2809	17.7043	19.4221	S	2	___3	Casein kinase II substrate motif;Cdc2 kinase substrate motif;CDK kinase substrate motif;CDK1,2,4,6 kinase substrate motif;ERK1,2 kinase substrate motif;G protein-coupled receptor kinase 1 substrate motif;GSK-3, ERK1, ERK2, CDK5 substrate motif;MAPKAPK2 kinase substrate motif;WW domain binding motif		0.817093	1.6906e-35	89.684	81.656	89.684	-1.1696	141370000	226	0.00877446	226	RITPPGSPPSMSALVSPTRTSSKPVSPRRHA
Glyma.15G100200.1.p	0	Nuclear	25.1777	17.0801	16.7451	23.3027	17.4426	17.9098	21.0109	17.4217	17.9302	20.2809	18.2818	19.6146	T	2	___3	G protein-coupled receptor kinase 1 substrate motif;GSK-3, ERK1, ERK2, CDK5 substrate motif;PKA kinase substrate motif;PKC kinase substrate motif;RAF1 kinase substrate motif;WW domain binding motif		1	2.52433e-44	96.317	92.097	96.317	1.3125	390070000	213	0.00766614	213	SHNLLLASQTSTPRITPPGSPPSMSALVSPT
Glyma.16G121300.3.p	RNA-binding (RRM/RBD/RNP motifs) family protein	Nuclear	19.3249	17.577	16.0894	17.6772	17.5132	17.7139	17.3927	17.5358	18.46	22.0936	18.2057	20.7976	Y	3	___3	Src kinase substrate motif		0.758421	0.000130336	43.208	28.329	43.208	0.88985	8950700	217	1.18567	217;225;231;225;231	PYGGRSRRDSSRSLPYSPHGSPDRKYARGSR
Glyma.16G052300.3.p	DHHC-type zinc finger family protein	PlasmaMembrane	23.7013	23.2009	23.0144	23.0371	23.345	21.4313	23.6948	23.7139	23.9063	23.8533	23.3419	23.6828	S	2	___1	Casein kinase II substrate motif;ERK1,2 kinase substrate motif;GSK-3, ERK1, ERK2, CDK5 substrate motif;WW domain binding motif		1	4.80705e-06	77.062	61.198	59.418	-1.3136	137910000	300	0.91621	300;304;319;344;372;372	APINDDRVTIKDGELSPEIRTTVDDSDRAGM
Glyma.02G100000.1.p	STT7 homolog STN7	PlasmaMembrane	23.614	24.914	25.0526	24.1539	24.7421	24.2782	23.5744	24.8117	25.1305	25.3822	25.0723	25.2789	S	3	___1	b-Adrenergic Receptor kinase substrate motif;Casein kinase II substrate motif		0.999973	2.31055e-35	93.776	78.985	93.776	-0.50432	623430000	560	0.499855	560	KLQRKIIRTIRTLNESMDELTRRRKSFWWSR
Glyma.14G061500.3.p	plasma membrane intrinsic protein 1;4	PlasmaMembrane	21.7129	17.9352	20.0224	23.6513	16.7026	17.0763	24.1246	18.8246	17.6439	24.5798	19.709	22.9562	S	3	___1			1	6.77073e-09	73.498	66.132	44.391	1.6515	116290000	9	0.301492	9;9;9;9;9;9;9	_______MEGKEQDVSLGANKFPERQPIGTA
Glyma.02G260500.1.p	PLAC8 family protein	PlasmaMembrane	22.3828	17.9459	19.7898	22.0669	20.0739	20.5277	23.087	18.8275	20.3418	22.3285	18.1282	20.9284	S	2	___1	14-3-3 domain binding motif;Calmodulin-dependent protein kinase II substrate motif;PKA kinase substrate motif;PKC kinase substrate motif		0.996984	5.50052e-31	94.09	68.107	94.09	-0.020658	45885000	530	0.0255806	530	SSGFVKGYYSPERSLSTVKEEVPERSKDGTM
Glyma.16G087600.1.p	Cellulose-synthase-like C6	PlasmaMembrane	20.7421	18.2789	19.5537	21.9052	19.57	17.7304	19.6575	20.0368	18.4833	23.7641	20.5327	22.6869	S	2	___1	14-3-3 domain binding motif;AMP-activated protein kinase substrate motif;Calmodulin-dependent protein kinase I substrate motif;Calmodulin-dependent protein kinase II substrate motif;Calmodulin-dependent protein kinase IV substrate motif;Casein kinase II substrate motif;Chk1 kinase substrate motif;MDC1 BRCT domain binding motif;PKA kinase substrate motif;PKC kinase substrate motif;Plk1 PBD domain …		0.995015	2.09716e-127	84.759	49.723	84.759	-0.65148	39676000	624	1.01173	624;633	EAEPLMRSTSLHRSSSDSGIEELSKLELSKK
Glyma.13G142100.2.p	ATP binding cassette subfamily B1	PlasmaMembrane	18.2724	20.331	16.8205	17.8087	21.8925	20.3066	17.8061	16.5964	21.504	19.0995	17.5892	18.7649	S	2	___1	ERK1,2 kinase substrate motif;G protein-coupled receptor kinase 1 substrate motif;GSK-3, ERK1, ERK2, CDK5 substrate motif;MDC1 BRCT domain binding motif;Plk1 PBD domain binding motif;WW domain binding motif		0.825731	0.000659362	69.03	56.022	56.205	0.67294	9483100	686	0.117597	686;462;684;686;687	RKSSARPSSARNSVSSPIIARNSSYGRSPYP
Glyma.06G015000.3.p	tonoplast monosaccharide transporter2	PlasmaMembrane	23.2306	22.6742	22.1723	17.0952	23.2781	20.904	18.4402	22.9204	23.3185	25.6711	22.7162	24.6862	S	2	___1	b-Adrenergic Receptor kinase substrate motif;Casein kinase I substrate motif		1	5.42696e-178	137.8	114.81	46.318	1.155	165540000	130	0.700277	130;345;345;345	STAEPHVKNEQWDEESLQREGEDYMSDAADG
Glyma.08G072500.1.p	K+ uptake permease 7	PlasmaMembrane	20.0738	17.7746	17.0575	18.0448	18.0338	17.7799	20.3705	17.326	18.1723	21.7013	18.4561	20.6196	S	3	___1	b-Adrenergic Receptor kinase substrate motif;BARD1 BRCT domain binding motif;Casein kinase II substrate motif		1	4.18054e-13	58.885	51.176	58.885	0.59875	9549500	53	0.721951	53	EDFDAADLRHQAMFDSDDEDNAEQRLVRTGP
Glyma.09G061200.5.p	autoinhibited Ca2+ -ATPase, isoform 8	PlasmaMembrane	21.8033	20.0152	22.0079	21.8968	21.4231	20.4613	20.683	17.9342	18.4416	22.2969	20.4631	21.6857	S	2	___1	b-Adrenergic Receptor kinase substrate motif;Casein kinase II substrate motif;G protein-coupled receptor kinase 1 substrate motif		0.988988	7.95753e-09	48.907	31.279	48.907	2.2796	30531000	18	1.16208	18;18;18;18;18	SFQNGSSPRSRNAAESDIEAGTSARRSDDLD
Glyma.09G262000.1.p	K+ efflux antiporter 2	PlasmaMembrane	21.9296	20.6648	20.8715	22.4652	21.2536	20.5626	21.306	20.9851	22.1953	22.9294	21.155	22.3379	S	2	___1	Casein kinase I substrate motif;Casein kinase II substrate motif;MAPKAPK2 kinase substrate motif		0.958057	8.84504e-08	48.616	43.561	48.616	-0.51843	45196000	453	0.396368	453;453	KTSQVLEDKTQSDYLSDNENAVQTKKQEIQK
Glyma.18G223300.4.p	WD-40 repeat family protein / beige-related	PlasmaMembrane	18.0605	20.443	20.5321	23.5361	19.8121	19.6724	16.9276	20.125	20.8407	24.1633	21.1909	23.1725	S	2	___1	14-3-3 domain binding motif;Calmodulin-dependent protein kinase II alpha substrate motif;Calmodulin-dependent protein kinase II substrate motif;Calmodulin-dependent protein kinase IV substrate motif;Casein kinase II substrate motif;Chk1 kinase substrate motif;G protein-coupled receptor kinase 1 substrate motif;PKA kinase substrate motif;PKC kinase substrate motif;Pyruvate dehydrogenase kinase sub…		0.998877	1.04003e-15	84.508	68.963	84.508	-0.015634	60127000	1622	0.909207	1622;1622;1622;1619;1622	REDDDGEDHMLMRNTSFEDAVSEGRKPRSAL
Glyma.10G158700.1.p	sodium hydrogen exchanger 2	PlasmaMembrane	20.8766	25.2847	25.4302	23.3789	24.8597	24.6763	23.3616	25.3332	25.6956	24.7995	25.919	25.1727	S	2	___1	Casein kinase I substrate motif;Casein kinase II substrate motif;ERK1,2 kinase substrate motif;GSK-3, ERK1, ERK2, CDK5 substrate motif;WW domain binding motif		0.978344	7.02373e-101	120.32	107.31	120.32	0.20866	385420000	536	0.128156	536	RPVFGGRGFVPVEPGSPTERNGHQWR_____
Glyma.20G179700.1.p	plasma membrane intrinsic protein 2;5	PlasmaMembrane	20.9177	18.8259	16.3705	22.5364	19.5052	18.3349	22.7606	19.8624	18.586	25.4463	21.3015	24.0647	S	2	___1	Casein kinase I substrate motif;Casein kinase II substrate motif;PKA kinase substrate motif;PKC kinase substrate motif		0.999164	2.68299e-289	156.11	124.44	129.05	1.8578	283280000	12	1.05065	12;12;21	____MAKDVEVAERGSFSGKDYQDPPPAPLI
Glyma.12G020400.3.p	ABC-2 type transporter family protein	PlasmaMembrane	20.788	17.2427	19.1025	21.8733	18.3346	19.2554	20.9963	17.2587	18.8336	22.6089	17.5562	20.9247	S	3	___1	b-Adrenergic Receptor kinase substrate motif;ERK1,2 kinase substrate motif;GSK-3, ERK1, ERK2, CDK5 substrate motif;WW domain binding motif		0.996243	3.17367e-12	53.359	48.973	53.359	-0.17151	21568000	692	0.165847	692;692;692	RHQSLHSLSSQDGLDSPLH____________
Glyma.13G063700.2.p	ATP binding cassette subfamily B19	PlasmaMembrane	18.3574	18.9097	17.625	20.9133	18.324	18.284	20.9408	19.0447	19.6936	21.9294	18.0021	20.6203	S	2	___1	MAPKAPK2 kinase substrate motif		0.796083	1.20676e-06	72.315	60.414	72.315	1.4568	14322000	486	0.488893	486;644;645	LSLRSGSLRNLSYQYSTGADGRIEMISNAET
Glyma.16G003900.1.p	Protein of unknown function (DUF803)	PlasmaMembrane	19.2606	16.8798	17.3053	20.1678	18.0936	18.5318	22.3157	18.7431	17.7217	22.0215	17.6914	20.5782	S	2	___1	G protein-coupled receptor kinase 1 substrate motif;PKA kinase substrate motif;PKC kinase substrate motif		0.93509	2.0492e-06	66.826	60.931	66.826	-0.85387	20477000	318	0.388706	318	LHKTKDMADGLQTSLSIRLPKHSEEDGFDGG
Glyma.20G019300.1.p	transcription activators	PlasmaMembrane	18.4977	20.2646	20.7592	17.7593	20.9466	20.8273	18.0232	20.4525	22.0298	19.1756	19.5079	18.9991	S	2	___1	PKA kinase substrate motif;PKC kinase substrate motif		0.999813	0.000464468	63.091	50.054	51.445	-0.07824	14237000	1346	0.0942722	1346	GSLRSMDNKQRNVRRSGPLDYSASRSRVKSV
Glyma.20G229900.1.p	sodium hydrogen exchanger 2	PlasmaMembrane	19.0366	17.905	16.9427	20.3969	18.7376	16.7727	17.5218	16.8009	17.6878	22.6883	18.4935	21.2901	S	2	___1	Casein kinase II substrate motif;DNA dependent Protein kinase substrate motif;ERK1,2 kinase substrate motif;Growth associated histone HI kinase substrate motif;GSK-3, ERK1, ERK2, CDK5 substrate motif;PKA kinase substrate motif;PKC kinase substrate motif;WW domain binding motif		0.83667	1.36607e-05	43.696	35.131	43.696	2.4294	13518000	467	1.14829	467	HKESSITITTDPSTPSPKSVTVPLLGSAQES
Glyma.20G229900.1.p	sodium hydrogen exchanger 2	PlasmaMembrane	23.0447	24.3474	24.495	22.7574	23.7794	22.9073	23.1629	24.2667	24.556	24.1918	24.658	24.3472	S	2	___1	Casein kinase I substrate motif;Casein kinase II substrate motif;ERK1,2 kinase substrate motif;GSK-3, ERK1, ERK2, CDK5 substrate motif;WW domain binding motif		0.823157	2.6215e-25	92.773	79.765	82.59	0.40349	202040000	536	0.711596	536	RPVFGGRGFVPIEPGSPTERNGHQWR_____
Glyma.13G158800.2.p	WUS-interacting protein 2	PlasmaMembrane	19.2171	17.1194	16.5786	21.3028	17.5226	16.423	20.6983	16.9018	18.0353	22.1674	18.2116	20.8488	T	3	___1	Calmodulin-dependent protein kinase II substrate motif;Calmodulin-dependent protein kinase IV substrate motif;Chk1 kinase substrate motif;ERK1,2 kinase substrate motif;Growth associated histone HI kinase substrate motif;GSK3, Erk1, Erk2 and CDK5 kinase motif;GSK-3, ERK1, ERK2, CDK5 substrate motif;PKA kinase substrate motif;PKC kinase substrate motif;WW domain binding motif		0.908517	2.33337e-12	41.908	36.094	41.908	-0.45853	14318000	286	0.473686	286;287	GLAAANNAAILKRPRTPPTNNPAMDYQTADS
Glyma.17G199200.1.p	H(+)-ATPase 5	PlasmaMembrane	18.62	21.3604	18.2721	23.8399	21.1188	20.9774	23.095	18.1418	18.0212	24.2833	21.5997	23.3888	T	2	___1	14-3-3 domain binding motif		0.999929	2.41404e-06	69.261	56.469	69.261	1.1201	75021000	950	0.911708	950;950;948;948;950;950;952;954;954;1016	VKLKGLDIDTIQQHYTV______________
Glyma.17G199200.1.p	H(+)-ATPase 5	PlasmaMembrane	19.9643	17.9753	17.3454	19.2094	17.9961	17.169	19.7269	17.4549	17.9042	22.3847	17.9374	20.9023	T	3	___1			0.999745	4.4425e-08	46.953	38.639	46.953	1.7285	12426000	883	0.66977	883;883	YGKEEREAQWAAAQRTLHGLQPPETSNLFND
Glyma.11G082700.1.p	Transmembrane amino acid transporter family protein	PlasmaMembrane	20.6889	17.2809	16.5975	19.0901	18.103	18.2836	18.0137	17.3995	18.036	23.6263	18.586	21.9462	S	2	___2	Casein kinase I substrate motif;G protein-coupled receptor kinase 1 substrate motif;PKA kinase substrate motif		1	0.000312002	69.261	56.645	62.287	1.6065	27589000	9	1.07779	9;9	_______MGEAKEIWSAPITPRTASVVGTPV
Glyma.01G161100.1.p	Transmembrane amino acid transporter family protein	PlasmaMembrane	19.2498	17.5529	16.3119	18.9693	19.1362	16.1518	18.0823	18.5285	17.528	22.7579	18.6569	21.3909	S	2	___2	Cdc2 kinase substrate motif;CDK kinase substrate motif;CDK1,2,4,6 kinase substrate motif;ERK1,2 kinase substrate motif;GSK-3, ERK1, ERK2, CDK5 substrate motif;WW domain binding motif		1	0.00043629	53.168	29.989	53.168	-0.18586	15175000	92	1.10901	92	LRISNLTPKFITPLGSPMRKALRFTKLDPQD
Glyma.02G100000.1.p	STT7 homolog STN7	PlasmaMembrane	18.2432	16.8007	17.6211	23.7738	18.0565	16.7878	20.2896	18.5491	17.6818	23.0036	17.3869	21.1314	S	3	___2	b-Adrenergic Receptor kinase substrate motif;Casein kinase II substrate motif		0.999973	2.31055e-35	93.776	78.985	93.776	-0.50432	623430000	560	0.355446	560	KLQRKIIRTIRTLNESMDELTRRRKSFWWSR
Glyma.10G168100.1.p	ammonium transporter 1;2	PlasmaMembrane	21.4441	16.5235	15.4924	20.232	18.0447	17.6784	20.3636	16.698	17.8414	22.8542	17.8968	21.2017	S	2	___2	DNA dependent Protein kinase substrate motif;ERK1,2 kinase substrate motif;G protein-coupled receptor kinase 1 substrate motif;GSK-3, ERK1, ERK2, CDK5 substrate motif;WW domain binding motif		0.975435	2.31658e-15	60.472	56.505	60.472	-0.38664	20598000	498	0.414577	498	GFMLRRIEPAAITTPSPPAAPQV________
Glyma.11G082700.1.p	Transmembrane amino acid transporter family protein	PlasmaMembrane	18.7389	17.9573	17.3218	20.6483	17.9332	18.0251	19.0485	18.1516	18.0205	23.2946	18.3841	21.6578	S	2	___2	Cdc2 kinase substrate motif;CDK kinase substrate motif;CDK1,2,4,6 kinase substrate motif;ERK1,2 kinase substrate motif;GSK-3, ERK1, ERK2, CDK5 substrate motif;WW domain binding motif		1	0.000149961	68.283	56.364	53.3	1.4593	23201000	93	0.999018	93	LRISNLTPKFLTPLGSPVRKALRFTKLDPQD
Glyma.12G020400.3.p	ABC-2 type transporter family protein	PlasmaMembrane	23.8725	19.8756	16.6306	24.2107	19.9045	17.9944	21.9003	21.0081	17.437	26.1871	19.9718	24.1153	S	2	___2	Calmodulin-dependent protein kinase II substrate motif;Casein kinase II substrate motif;DNA dependent Protein kinase substrate motif;PKA kinase substrate motif;PKC kinase substrate motif		1	2.94738e-07	78.964	65.195	67.252	-2.2177	237880000	672	0.378358	672;672;672;672;676	TIQQLEKRPSFRKMPSFPSQRHQSLHSLSSQ
Glyma.12G020400.3.p	ABC-2 type transporter family protein	PlasmaMembrane	23.8725	19.8756	16.3951	24.2107	19.9045	18.9362	21.9003	21.0081	17.4327	26.1871	19.9718	24.1153	S	2	___2	ATM kinase substrate motif;DNA dependent Protein kinase substrate motif;PKA kinase substrate motif;PKC kinase substrate motif		1	2.94738e-07	78.964	65.195	67.252	-2.2177	237880000	675	0.389433	675;675;675;675;679	QLEKRPSFRKMPSFPSQRHQSLHSLSSQDGL
Glyma.12G172500.1.p	plasma membrane intrinsic protein 2	PlasmaMembrane	22.7218	19.5733	19.2834	23.5803	19.9666	18.0556	23.3749	19.6866	19.8612	25.2066	20.6751	23.6961	S	2	___2	Casein kinase II substrate motif;PKA kinase substrate motif;PKC kinase substrate motif		0.996162	0.00602963	58.04	51.145	58.04	1.2265	113960000	282	0.442197	282	YHQYILRAAAIKALGSFRSNT__________
Glyma.12G172500.1.p	plasma membrane intrinsic protein 2	PlasmaMembrane	22.7218	19.5733	19.2834	23.5803	19.9666	18.0556	23.3749	19.6866	19.8612	25.2066	20.6751	23.6961	S	2	___2	Casein kinase II substrate motif		0.529019	0.00602963	58.04	51.145	58.04	1.2265	113960000	285	0.442197	285	YILRAAAIKALGSFRSNT_____________
Glyma.13G209400.1.p	Serinc-domain containing serine and sphingolipid biosynthesis protein	PlasmaMembrane	22.608	17.2742	16.5411	23.004	17.5431	18.0016	21.2209	17.1992	16.2615	24.0014	17.9993	22.0007	S	2	___2	Casein kinase II substrate motif;ERK1,2 kinase substrate motif;G protein-coupled receptor kinase 1 substrate motif;GSK3 kinase substrate motif;GSK-3, ERK1, ERK2, CDK5 substrate motif;WW domain binding motif		0.986332	9.48942e-10	71.148	63.857	71.148	-1.363	50834000	256	0.29589	256	VLYSALRAGSSTTFLSPPSSPRLGGSKPLLE
Glyma.13G209400.1.p	Serinc-domain containing serine and sphingolipid biosynthesis protein	PlasmaMembrane	22.608	17.8392	15.8475	23.004	17.874	17.7404	21.2209	17.1663	17.1822	24.0014	16.9898	21.6642	S	2	___2	DNA dependent Protein kinase substrate motif		0.509406	9.48942e-10	71.148	63.857	52.451	-1.527	50834000	259	0.187009	259	SALRAGSSTTFLSPPSSPRLGGSKPLLEEAE
Glyma.13G209400.1.p	Serinc-domain containing serine and sphingolipid biosynthesis protein	PlasmaMembrane	17.521	18.3248	17.976	22.5841	16.1812	18.3183	19.4532	17.6487	18.7057	22.0182	18.3895	20.8086	S	2	___2	ERK1,2 kinase substrate motif;Growth associated histone HI kinase substrate motif;GSK-3, ERK1, ERK2, CDK5 substrate motif;MAPKAPK2 kinase substrate motif;MDC1 BRCT domain binding motif;PKA kinase substrate motif;PKC kinase substrate motif;Plk1 PBD domain binding motif;WW domain binding motif		0.509311	9.48942e-10	71.148	63.857	52.451	-1.527	14783000	260	0.404913	260	ALRAGSSTTFLSPPSSPRLGGSKPLLEEAEE
Glyma.13G325900.1.p	plasma membrane intrinsic protein 2	PlasmaMembrane	26.4125	23.612	22.8633	27.4904	23.8355	22.8454	27.1714	23.4975	23.864	29.2336	24.3594	27.6089	S	2	___2	Casein kinase II substrate motif;PKA kinase substrate motif;PKC kinase substrate motif		1	5.1055e-09	82.85	76.664	71.806	-0.10511	1887000000	282	0.460357	282;281;281	YHQYILRGSAIKALGSFRSNA__________
Glyma.13G325900.1.p	plasma membrane intrinsic protein 2	PlasmaMembrane	26.4125	23.612	22.8633	27.4904	23.8355	22.8454	27.1714	23.4975	23.864	29.2336	24.3594	27.6089	S	2	___2			1	5.1055e-09	82.85	76.664	71.806	-0.10511	1887000000	285	0.460357	285;284;284	YILRGSAIKALGSFRSNA_____________
Glyma.13G372500.2.p	Ubiquitin-specific protease family C19-related protein	PlasmaMembrane	23.3016	17.9665	17.8128	23.1554	16.4576	18.0596	22.925	17.244	18.248	22.459	17.1043	20.6741	S	3	___2	14-3-3 domain binding motif;Calmodulin-dependent protein kinase II substrate motif;G protein-coupled receptor kinase 1 substrate motif;MAPKAPK2 kinase substrate motif;PKA kinase substrate motif;PKC kinase substrate motif		0.83788	1.54781e-32	74.516	70.021	74.516	0.77821	39176000	78	0.0238593	78;78	SRKSGQLNNAPSRTGSFAGAAASHSGPILPN
Glyma.13G372500.2.p	Ubiquitin-specific protease family C19-related protein	PlasmaMembrane	23.3016	16.7185	17.6989	23.1554	17.7584	17.3587	22.925	18.18	17.955	22.459	18.8609	21.2596	S	3	___2			0.975656	1.54781e-32	74.516	70.021	74.516	0.77821	39176000	87	0.0800184	87;87	APSRTGSFAGAAASHSGPILPNSTPRSIYTT
Glyma.01G161100.1.p	Transmembrane amino acid transporter family protein	PlasmaMembrane	19.0552	17.2152	17.2473	18.8436	19.1362	18.0885	19.1648	16.8888	17.402	22.7579	18.6569	21.3909	T	2	___2	G protein-coupled receptor kinase 1 substrate motif;GSK-3, ERK1, ERK2, CDK5 substrate motif;PKA kinase substrate motif;PKC kinase substrate motif;RAF1 kinase substrate motif;WW domain binding motif		1	0.00043629	53.168	29.989	53.168	-0.18586	15175000	88	1.29721	88	PRTPLRISNLTPKFITPLGSPMRKALRFTKL
Glyma.02G100000.1.p	STT7 homolog STN7	PlasmaMembrane	18.3406	16.8007	16.0549	23.7738	18.0565	17.1245	20.2896	18.5491	19.5051	23.0036	19.0175	21.6749	T	2	___2	Casein kinase II substrate motif;G protein-coupled receptor kinase 1 substrate motif;LKB1 kinase substrate motif		1	2.31055e-35	93.776	78.985	73.833	0.89152	157460000	556	0.746799	556	ASALKLQRKIIRTIRTLNESMDELTRRRKSF
Glyma.10G168100.1.p	ammonium transporter 1;2	PlasmaMembrane	21.4441	17.4047	16.6773	20.232	17.5812	18.3908	20.3636	16.4798	18.2352	22.8542	18.3918	21.3667	T	2	___2	G protein-coupled receptor kinase 1 substrate motif;GSK-3, ERK1, ERK2, CDK5 substrate motif;WW domain binding motif		0.782461	2.31658e-15	60.472	56.505	60.472	-0.38664	20598000	496	0.465904	496	GVGFMLRRIEPAAITTPSPPAAPQV______
Glyma.11G082700.1.p	Transmembrane amino acid transporter family protein	PlasmaMembrane	18.7389	17.041	18.371	20.6483	16.2725	17.263	19.0485	16.7503	18.2843	23.2946	18.9742	21.8545	T	2	___2	G protein-coupled receptor kinase 1 substrate motif;GSK-3, ERK1, ERK2, CDK5 substrate motif;PKA kinase substrate motif;PKC kinase substrate motif;RAF1 kinase substrate motif;WW domain binding motif		1	0.000149961	68.283	56.364	53.3	1.4593	23201000	89	1.07365	89	PRTPLRISNLTPKFLTPLGSPVRKALRFTKL
Glyma.02G203700.3.p	eukaryotic elongation factor 5A-1	Nuclear	28.0558	17.1319	16.1406	27.4534	25.7118	24.7203	28.0552	25.7421	26.0574	28.3805	26.1975	27.6528	S	2	___1	BARD1 BRCT domain binding motif;Casein kinase II substrate motif		1	7.73786e-302	155.49	145.92	127.58	-0.2503	2097300000	2	0.893076	2;2;2	______________MSDEEHHFDSQADAGAS
Glyma.16G221200.1.p	RNA-binding KH domain-containing protein	Nuclear	19.0628	18.2078	22.0623	18.604	17.5464	21.3876	17.963	22.7659	21.6109	19.9382	20.9444	20.1665	S	2	___1	Cdc2 kinase substrate motif;CDK kinase substrate motif;CDK1,2,4,6 kinase substrate motif;ERK1,2 kinase substrate motif;G protein-coupled receptor kinase 1 substrate motif;GSK-3, ERK1, ERK2, CDK5 substrate motif;WW domain binding motif		0.952158	2.50996e-11	62.287	51.934	62.287	2.5714	21682000	10	0.108365	10;10	______MSGLYNSNFSPVRAASPQIRTNPEV
Glyma.17G096100.1.p	H(+)-ATPase 11	PlasmaMembrane	18.2431	17.2509	17.4654	19.9607	19.0778	18.8898	22.0438	18.8939	18.9217	23.8263	17.8947	21.8491	S	2	___1	ATM kinase substrate motif;DNA dependent Protein kinase substrate motif		1	0.000123397	66.826	54.034	66.826	-2.0506	36619000	5	0.816533	5;5;5;5;5	___________MGDKSQVLEAVLKETVDLEN
Glyma.18G203800.2.p	metallopeptidase M24 family protein	Cytoplasmic	19.1324	17.9338	17.2729	18.832	18.3845	17.7524	18.4805	18.3535	16.4964	23.3022	17.6472	21.4172	S	3	___1	BARD1 BRCT domain binding motif;Casein kinase II substrate motif		0.999203	6.22157e-09	43.696	38.899	43.696	0.26806	20687000	2	0.909572	2;2;2;2;2	______________MSDDEREEKELDLSSAE
Glyma.18G137100.1.p	spermidine synthase 1	Cytoplasmic	24.7174	26.8754	26.5315	25.5947	26.7823	26.6146	26.1416	27.1652	27.7174	26.6112	27.3283	26.8499	S	2	___1	b-Adrenergic Receptor kinase substrate motif;Cdc2 kinase substrate motif;CDK kinase substrate motif;CDK1,2,4,6 kinase substrate motif;ERK1,2 kinase substrate motif;GSK-3, ERK1, ERK2, CDK5 substrate motif;MAPKAPK2 kinase substrate motif;WW domain binding motif		1	0	185.27	167.68	130.66	1.3413	1335200000	9	0.33392	9;9	_______MADESVVESPVKRQRDDDEENEVS
Glyma.12G078100.1.p	chaperonin-60alpha	Chloroplast	23.0535	21.7857	23.2164	23.2887	23.9906	22.4053	23.594	23.4297	24.3774	23.6981	24.2782	23.8914	S	2	___1	Casein kinase I substrate motif;ERK1,2 kinase substrate motif;Growth associated histone HI kinase substrate motif;GSK-3, ERK1, ERK2, CDK5 substrate motif;PKA kinase substrate motif;PKC kinase substrate motif;WW domain binding motif		1	8.85492e-10	80.632	64.282	65.374	0.45058	147860000	88	0.823851	88;88;88;88	TLGPRGRNVVLDEFGSPKVVNDGVTIARAIE
Glyma.13G201500.1.p	SUMO-activating enzyme 2	Cytoplasmic	19.1957	21.218	21.4765	19.9812	17.6117	17.6175	18.7924	17.9477	22.6602	18.6548	22.0853	20.0931	S	2	___1	Casein kinase II substrate motif;ERK1,2 kinase substrate motif;G protein-coupled receptor kinase 1 substrate motif;GSK3 kinase substrate motif;GSK-3, ERK1, ERK2, CDK5 substrate motif;MDC1 BRCT domain binding motif;Plk1 PBD domain binding motif;WW domain binding motif		0.822057	1.19441e-19	86.488	77.691	86.488	0.46751	17924000	4	0.292581	4	____________MASSPPSSSAIKDAKVLMV
Glyma.15G167500.4.p	autoinhibited Ca2+ -ATPase, isoform 8	PlasmaMembrane	19.5662	22.0552	20.9883	20.6919	22.3948	20.2545	20.9112	21.4447	23.261	19.8976	21.3988	20.398	S	2	___1			0.6246	0.000117719	62.466	39.825	62.466	1.1225	35270000	7	0.312969	7;7;7;7	_________MSFLNASSPRYAAESDIEAGTS
Glyma.19G003900.1.p	RNA-binding (RRM/RBD/RNP motifs) family protein	Nuclear	22.4981	17.9066	16.6972	22.2995	17.537	19.2924	18.8839	18.0378	18.0621	24.874	20.0406	23.2601	S	3	___1	b-Adrenergic Receptor kinase substrate motif;ERK1,2 kinase substrate motif;GSK-3, ERK1, ERK2, CDK5 substrate motif;WW domain binding motif		0.999968	7.09619e-23	51.125	45.165	51.125	0.62732	127790000	3	0.870908	3	_____________MESPGNEHVVGGAEPNDV
Glyma.19G061100.1.p	RNA-binding (RRM/RBD/RNP motifs) family protein	Nuclear	24.2757	23.5168	24.2814	24.6083	25.997	24.7478	24.9563	25.5401	25.6398	25.4578	24.5904	25.1679	S	3	___1	b-Adrenergic Receptor kinase substrate motif;Casein kinase II substrate motif;ERK1,2 kinase substrate motif;GSK-3, ERK1, ERK2, CDK5 substrate motif;WW domain binding motif		0.999956	4.56438e-62	99.219	93.405	99.219	-0.64686	702780000	3	1.24057	3	_____________MDSPPSNHHAVDGDANDV
Glyma.01G153500.1.p	photosystem II reaction center protein D	PlasmaMembrane	26.4141	26.7242	26.7503	28.023	25.1437	24.8285	28.2483	25.9956	25.7802	29.8015	26.7565	28.7865	T	2	___1			1	2.04713e-09	71.342	47.719	46.426	-1.0911	3250900000	2	0.778028	2	______________MTIALGKFTKDENDLFD
Glyma.16G221200.1.p	RNA-binding KH domain-containing protein	Nuclear	23.9383	17.4084	16.0619	20.1713	19.931	18.6068	21.6814	19.5821	19.8346	20.4394	17.5387	19.4725	S	2	___2	14-3-3 domain binding motif;b-Adrenergic Receptor kinase substrate motif;Calmodulin-dependent protein kinase II substrate motif;ERK1,2 kinase substrate motif;G protein-coupled receptor kinase 1 substrate motif;GSK3 kinase substrate motif;GSK-3, ERK1, ERK2, CDK5 substrate motif;MAPKAPK2 kinase substrate motif;PKA kinase substrate motif;PKC epsilon kinase substrate motif;PKC kinase substrate motif;…		0.958104	5.68733e-08	44.625	38.352	44.625	0.8864	26581000	259	0.0312677	259;259;216;259;259;260	QLRELAMLNSNFREESPGPSGSVSPFNSSGM
Glyma.16G221200.1.p	RNA-binding KH domain-containing protein	Nuclear	23.9383	17.3093	16.9088	20.1713	19.931	18.6068	21.6814	19.5821	19.8346	20.4394	17.3421	19.407	S	2	___2	ERK1,2 kinase substrate motif;G protein-coupled receptor kinase 1 substrate motif;GSK3 kinase substrate motif;GSK-3, ERK1, ERK2, CDK5 substrate motif;MAPKAPK2 kinase substrate motif;WW domain binding motif		0.948681	5.68733e-08	44.625	38.352	44.625	0.8864	26581000	267	0.0253013	267;267;224;267;267;268	NSNFREESPGPSGSVSPFNSSGMKRAKTGR_
