# Supplementary material for: Phosphoproteome data from abscisic acid and ethylene treated Glycine max leaves
Source: Data Brief. 2018 Aug 21;20:516–20. doi: 10.1016/j.dib.2018.08.037 (PMC6126080; doi:10.1016/j.dib.2018.08.037)
Supplement: Supplementary file 3 — Supplementary material Supplementary Table 2. Protein–protein interaction network constructed in this work using all the identified phosphoproteins. [file mmc3.xlsx]

## Sheet: PPI network
shared name	automated_textmining	coexpression	combined_score	experimentally_determined_interaction	homology	interaction	name	node1_external_id	node1_string_internal_id	node2_external_id	node2_string_internal_id
SCL30 (interacts with) RSZ21	0	0	0.995	0.995	0	interacts with	SCL30 (interacts with) RSZ21	3702.AT3G55460.1	131213	3702.AT1G23860.1	117721
SCL30 (interacts with) AT1G31870	0	0	0.69	0.69	0	interacts with	SCL30 (interacts with) AT1G31870	3702.AT3G55460.1	131213	3702.AT1G31870.1	118461
SCL30 (interacts with) SKIP	0	0	0.664	0.664	0	interacts with	SCL30 (interacts with) SKIP	3702.AT3G55460.1	131213	3702.AT1G77180.1	121993
SCL30 (interacts with) PRP39	0	0	0.639	0.639	0	interacts with	SCL30 (interacts with) PRP39	3702.AT3G55460.1	131213	3702.AT1G04080.3	115626
SCL30 (interacts with) PRP40A	0	0	0.555	0.555	0	interacts with	SCL30 (interacts with) PRP40A	3702.AT3G55460.1	131213	3702.AT1G44910.1	118991
SCL30 (interacts with) AT2G38610	0	0	0.542	0.542	0	interacts with	SCL30 (interacts with) AT2G38610	3702.AT3G55460.1	131213	3702.AT2G38610.1	125609
SCL30 (interacts with) AT2G25970	0	0	0.491	0.492	0	interacts with	SCL30 (interacts with) AT2G25970	3702.AT3G55460.1	131213	3702.AT2G25970.1	124256
SCL30 (interacts with) AT1G33680	0	0	0.491	0.492	0	interacts with	SCL30 (interacts with) AT1G33680	3702.AT3G55460.1	131213	3702.AT1G33680.1	118624
SCL30 (interacts with) AT3G05070	0	0	0.487	0.487	0	interacts with	SCL30 (interacts with) AT3G05070	3702.AT3G55460.1	131213	3702.AT3G05070.1	127087
PSBD (interacts with) PSBA	0	0	0.992	0.992	0.784	interacts with	PSBD (interacts with) PSBA	3702.ATCG00270.1	142527	3702.ATCG00020.1	142511
PSBD (interacts with) PSBQ-2	0	0	0.8	0.8	0	interacts with	PSBD (interacts with) PSBQ-2	3702.ATCG00270.1	142527	3702.AT4G05180.1	132604
PSBD (interacts with) PSBO2	0	0	0.578	0.578	0	interacts with	PSBD (interacts with) PSBO2	3702.ATCG00270.1	142527	3702.AT3G50820.1	130719
PSBD (interacts with) PSBO1	0	0	0.578	0.578	0	interacts with	PSBD (interacts with) PSBO1	3702.ATCG00270.1	142527	3702.AT5G66570.1	142392
PSBA (interacts with) PSBQ-2	0	0	0.8	0.8	0	interacts with	PSBA (interacts with) PSBQ-2	3702.ATCG00020.1	142511	3702.AT4G05180.1	132604
PSBA (interacts with) PSBO2	0	0	0.627	0.627	0	interacts with	PSBA (interacts with) PSBO2	3702.ATCG00020.1	142511	3702.AT3G50820.1	130719
PSBA (interacts with) PSBO1	0	0	0.627	0.627	0	interacts with	PSBA (interacts with) PSBO1	3702.ATCG00020.1	142511	3702.AT5G66570.1	142392
PSBA (interacts with) STN7	0	0	0.59	0.59	0	interacts with	PSBA (interacts with) STN7	3702.ATCG00020.1	142511	3702.AT1G68830.1	121141
PSBC (interacts with) PSBA	0	0	0.992	0.992	0	interacts with	PSBC (interacts with) PSBA	3702.ATCG00280.1	142528	3702.ATCG00020.1	142511
PSBC (interacts with) PSBD	0	0	0.931	0.931	0	interacts with	PSBC (interacts with) PSBD	3702.ATCG00280.1	142528	3702.ATCG00270.1	142527
PSBC (interacts with) PSBQ-2	0	0	0.8	0.8	0	interacts with	PSBC (interacts with) PSBQ-2	3702.ATCG00280.1	142528	3702.AT4G05180.1	132604
PSBC (interacts with) PSBO2	0	0	0.627	0.627	0	interacts with	PSBC (interacts with) PSBO2	3702.ATCG00280.1	142528	3702.AT3G50820.1	130719
PSBC (interacts with) PSBO1	0	0	0.627	0.627	0	interacts with	PSBC (interacts with) PSBO1	3702.ATCG00280.1	142528	3702.AT5G66570.1	142392
PSAA (interacts with) PSAB	0	0	0.992	0.992	0.923	interacts with	PSAA (interacts with) PSAB	3702.ATCG00350.1	142532	3702.ATCG00340.1	142531
PSAA (interacts with) PSAD-2	0	0	0.988	0.988	0	interacts with	PSAA (interacts with) PSAD-2	3702.ATCG00350.1	142532	3702.AT1G03130.1	115533
PSAA (interacts with) PSAL	0	0	0.962	0.962	0	interacts with	PSAA (interacts with) PSAL	3702.ATCG00350.1	142532	3702.AT4G12800.1	133176
PSAA (interacts with) PSAF	0	0	0.962	0.962	0	interacts with	PSAA (interacts with) PSAF	3702.ATCG00350.1	142532	3702.AT1G31330.1	118407
PSAA (interacts with) LHCA3	0	0	0.939	0.939	0	interacts with	PSAA (interacts with) LHCA3	3702.ATCG00350.1	142532	3702.AT1G61520.1	120360
PSAA (interacts with) PSAE-2	0	0	0.932	0.932	0	interacts with	PSAA (interacts with) PSAE-2	3702.ATCG00350.1	142532	3702.AT2G20260.1	123645
PSAA (interacts with) LHCA4	0	0	0.88	0.88	0	interacts with	PSAA (interacts with) LHCA4	3702.ATCG00350.1	142532	3702.AT3G47470.1	130353
PSAA (interacts with) PSAH2	0	0	0.814	0.814	0	interacts with	PSAA (interacts with) PSAH2	3702.ATCG00350.1	142532	3702.AT1G52230.1	119555
PSAA (interacts with) LHCA1	0	0	0.8	0.8	0	interacts with	PSAA (interacts with) LHCA1	3702.ATCG00350.1	142532	3702.AT3G54890.1	131153
PSAB (interacts with) PSAL	0	0	0.939	0.939	0	interacts with	PSAB (interacts with) PSAL	3702.ATCG00340.1	142531	3702.AT4G12800.1	133176
PSAB (interacts with) PSAF	0	0	0.939	0.939	0	interacts with	PSAB (interacts with) PSAF	3702.ATCG00340.1	142531	3702.AT1G31330.1	118407
PSAB (interacts with) PSAE-2	0	0	0.924	0.924	0	interacts with	PSAB (interacts with) PSAE-2	3702.ATCG00340.1	142531	3702.AT2G20260.1	123645
PSAB (interacts with) PSAD-2	0	0	0.924	0.924	0	interacts with	PSAB (interacts with) PSAD-2	3702.ATCG00340.1	142531	3702.AT1G03130.1	115533
PSAB (interacts with) LHCA4	0	0	0.866	0.866	0	interacts with	PSAB (interacts with) LHCA4	3702.ATCG00340.1	142531	3702.AT3G47470.1	130353
PSAB (interacts with) LHCA1	0	0	0.8	0.8	0	interacts with	PSAB (interacts with) LHCA1	3702.ATCG00340.1	142531	3702.AT3G54890.1	131153
PSAB (interacts with) LHCA3	0	0	0.707	0.707	0	interacts with	PSAB (interacts with) LHCA3	3702.ATCG00340.1	142531	3702.AT1G61520.1	120360
PSAC (interacts with) PSAA	0	0	0.988	0.988	0	interacts with	PSAC (interacts with) PSAA	3702.ATCG01060.1	142584	3702.ATCG00350.1	142532
PSAC (interacts with) PSAB	0	0	0.987	0.987	0	interacts with	PSAC (interacts with) PSAB	3702.ATCG01060.1	142584	3702.ATCG00340.1	142531
PSAC (interacts with) PSAD-2	0	0	0.984	0.984	0	interacts with	PSAC (interacts with) PSAD-2	3702.ATCG01060.1	142584	3702.AT1G03130.1	115533
PSAC (interacts with) PSAF	0	0	0.939	0.939	0	interacts with	PSAC (interacts with) PSAF	3702.ATCG01060.1	142584	3702.AT1G31330.1	118407
PSAC (interacts with) LHCA3	0	0	0.939	0.939	0	interacts with	PSAC (interacts with) LHCA3	3702.ATCG01060.1	142584	3702.AT1G61520.1	120360
PSAC (interacts with) PSAL	0	0	0.939	0.939	0	interacts with	PSAC (interacts with) PSAL	3702.ATCG01060.1	142584	3702.AT4G12800.1	133176
PSAC (interacts with) PSAE-2	0	0	0.924	0.924	0	interacts with	PSAC (interacts with) PSAE-2	3702.ATCG01060.1	142584	3702.AT2G20260.1	123645
PSAC (interacts with) LHCA1	0	0	0.8	0.8	0	interacts with	PSAC (interacts with) LHCA1	3702.ATCG01060.1	142584	3702.AT3G54890.1	131153
PSAC (interacts with) PSAH2	0	0	0.8	0.8	0	interacts with	PSAC (interacts with) PSAH2	3702.ATCG01060.1	142584	3702.AT1G52230.1	119555
PSAC (interacts with) FD2	0	0	0.595	0.595	0	interacts with	PSAC (interacts with) FD2	3702.ATCG01060.1	142584	3702.AT1G60950.1	120289
PSAC (interacts with) NIA1	0	0	0.473	0.473	0	interacts with	PSAC (interacts with) NIA1	3702.ATCG01060.1	142584	3702.AT1G77760.1	122053
VIP4 (interacts with) ELF8	0	0	0.984	0.984	0	interacts with	VIP4 (interacts with) ELF8	3702.AT5G61150.1	141809	3702.AT2G06210.1	122841
VIP4 (interacts with) NRPB3	0	0	0.663	0.663	0	interacts with	VIP4 (interacts with) NRPB3	3702.AT5G61150.1	141809	3702.AT2G15430.1	123175
VIP4 (interacts with) AT3G07170	0	0	0.507	0.507	0	interacts with	VIP4 (interacts with) AT3G07170	3702.AT5G61150.1	141809	3702.AT3G07170.1	127326
VIP4 (interacts with) Hsp81.4	0	0	0.487	0.488	0	interacts with	VIP4 (interacts with) Hsp81.4	3702.AT5G61150.1	141809	3702.AT5G56000.1	141261
VIP4 (interacts with) CR88	0	0	0.487	0.488	0	interacts with	VIP4 (interacts with) CR88	3702.AT5G61150.1	141809	3702.AT2G04030.1	122677
VIP4 (interacts with) AT1G15290	0	0	0.43	0.43	0	interacts with	VIP4 (interacts with) AT1G15290	3702.AT5G61150.1	141809	3702.AT1G15290.1	116841
VIP4 (interacts with) AT1G01320	0	0	0.43	0.43	0	interacts with	VIP4 (interacts with) AT1G01320	3702.AT5G61150.1	141809	3702.AT1G01320.1	115339
VIP4 (interacts with) AT4G28080	0	0	0.43	0.43	0	interacts with	VIP4 (interacts with) AT4G28080	3702.AT5G61150.1	141809	3702.AT4G28080.1	134890
VIP4 (interacts with) mtLPD2	0	0	0.43	0.43	0	interacts with	VIP4 (interacts with) mtLPD2	3702.AT5G61150.1	141809	3702.AT3G17240.1	128396
ELF8 (interacts with) IWS1	0	0	0.661	0.661	0	interacts with	ELF8 (interacts with) IWS1	3702.AT2G06210.1	122841	3702.AT1G32130.1	118484
ELF8 (interacts with) RUB1	0	0	0.489	0.489	0	interacts with	ELF8 (interacts with) RUB1	3702.AT2G06210.1	122841	3702.AT1G31340.1	118409
ATPA (interacts with) ATPC1	0	0	0.97	0.97	0	interacts with	ATPA (interacts with) ATPC1	3702.ATCG00120.1	142517	3702.AT4G04640.1	132537
ATPA (interacts with) ATPQ	0	0	0.958	0.958	0	interacts with	ATPA (interacts with) ATPQ	3702.ATCG00120.1	142517	3702.AT3G52300.1	130879
ATPA (interacts with) ATP3	0	0	0.93	0.93	0	interacts with	ATPA (interacts with) ATP3	3702.ATCG00120.1	142517	3702.AT2G33040.1	125007
ATPA (interacts with) AT5G08680	0	0	0.923	0.923	0.643	interacts with	ATPA (interacts with) AT5G08680	3702.ATCG00120.1	142517	3702.AT5G08680.1	137008
ATPA (interacts with) SHD	0	0	0.911	0.911	0	interacts with	ATPA (interacts with) SHD	3702.ATCG00120.1	142517	3702.AT4G24190.1	134469
ATPA (interacts with) CR88	0	0	0.615	0.615	0	interacts with	ATPA (interacts with) CR88	3702.ATCG00120.1	142517	3702.AT2G04030.1	122677
ATPA (interacts with) Hsp81.4	0	0	0.615	0.615	0	interacts with	ATPA (interacts with) Hsp81.4	3702.ATCG00120.1	142517	3702.AT5G56000.1	141261
ATPA (interacts with) GRP7	0	0	0.547	0.547	0	interacts with	ATPA (interacts with) GRP7	3702.ATCG00120.1	142517	3702.AT2G21660.1	123807
ATPA (interacts with) PDIL1-1	0	0	0.489	0.489	0	interacts with	ATPA (interacts with) PDIL1-1	3702.ATCG00120.1	142517	3702.AT1G21750.1	117499
ATPA (interacts with) TRXF2	0	0	0.489	0.489	0	interacts with	ATPA (interacts with) TRXF2	3702.ATCG00120.1	142517	3702.AT5G16400.1	137735
ATPA (interacts with) TH9	0	0	0.489	0.489	0	interacts with	ATPA (interacts with) TH9	3702.ATCG00120.1	142517	3702.AT3G08710.1	127442
ATPA (interacts with) ATHM2	0	0	0.489	0.489	0	interacts with	ATPA (interacts with) ATHM2	3702.ATCG00120.1	142517	3702.AT4G03520.1	132473
ATPA (interacts with) TY1	0	0	0.489	0.489	0	interacts with	ATPA (interacts with) TY1	3702.ATCG00120.1	142517	3702.AT1G76760.1	121946
ATPA (interacts with) VAR2	0	0	0.404	0.404	0	interacts with	ATPA (interacts with) VAR2	3702.ATCG00120.1	142517	3702.AT2G30950.1	124773
ATPA (interacts with) VAR1	0	0	0.404	0.404	0	interacts with	ATPA (interacts with) VAR1	3702.ATCG00120.1	142517	3702.AT5G42270.1	139746
ATPC1 (interacts with) ATPQ	0	0	0.956	0.956	0	interacts with	ATPC1 (interacts with) ATPQ	3702.AT4G04640.1	132537	3702.AT3G52300.1	130879
PSBH (interacts with) PSBC	0	0	0.966	0.966	0	interacts with	PSBH (interacts with) PSBC	3702.ATCG00710.1	142560	3702.ATCG00280.1	142528
PSBH (interacts with) PSBB	0	0	0.946	0.946	0	interacts with	PSBH (interacts with) PSBB	3702.ATCG00710.1	142560	3702.ATCG00680.1	142557
PSBH (interacts with) PSBA	0	0	0.931	0.931	0	interacts with	PSBH (interacts with) PSBA	3702.ATCG00710.1	142560	3702.ATCG00020.1	142511
PSBH (interacts with) PSBD	0	0	0.931	0.931	0	interacts with	PSBH (interacts with) PSBD	3702.ATCG00710.1	142560	3702.ATCG00270.1	142527
PSBH (interacts with) PSBQ-2	0	0	0.8	0.8	0	interacts with	PSBH (interacts with) PSBQ-2	3702.ATCG00710.1	142560	3702.AT4G05180.1	132604
PSBH (interacts with) PSBO1	0	0	0.627	0.627	0	interacts with	PSBH (interacts with) PSBO1	3702.ATCG00710.1	142560	3702.AT5G66570.1	142392
PSBH (interacts with) PSBO2	0	0	0.627	0.627	0	interacts with	PSBH (interacts with) PSBO2	3702.ATCG00710.1	142560	3702.AT3G50820.1	130719
RPN10 (interacts with) EMB2719	0	0	0.962	0.962	0	interacts with	RPN10 (interacts with) EMB2719	3702.AT4G38630.1	136034	3702.AT1G20200.1	117337
RPN10 (interacts with) RPT5A	0	0	0.962	0.962	0	interacts with	RPN10 (interacts with) RPT5A	3702.AT4G38630.1	136034	3702.AT3G05530.1	127139
RPN10 (interacts with) AT2G32730	0	0	0.962	0.962	0	interacts with	RPN10 (interacts with) AT2G32730	3702.AT4G38630.1	136034	3702.AT2G32730.1	124969
RPN10 (interacts with) RCA	0	0	0.95	0.95	0	interacts with	RPN10 (interacts with) RCA	3702.AT4G38630.1	136034	3702.AT2G39730.1	125723
RPN10 (interacts with) RUB1	0	0	0.764	0.764	0	interacts with	RPN10 (interacts with) RUB1	3702.AT4G38630.1	136034	3702.AT1G31340.1	118409
RPN10 (interacts with) SHD	0	0	0.609	0.609	0	interacts with	RPN10 (interacts with) SHD	3702.AT4G38630.1	136034	3702.AT4G24190.1	134469
RPN10 (interacts with) KEU	0	0	0.489	0.489	0	interacts with	RPN10 (interacts with) KEU	3702.AT4G38630.1	136034	3702.AT1G12360.1	116525
RPN10 (interacts with) CR88	0	0	0.418	0.419	0	interacts with	RPN10 (interacts with) CR88	3702.AT4G38630.1	136034	3702.AT2G04030.1	122677
EMB2719 (interacts with) KEU	0	0	0.489	0.49	0	interacts with	EMB2719 (interacts with) KEU	3702.AT1G20200.1	117337	3702.AT1G12360.1	116525
PSAL (interacts with) PSAF	0	0	0.962	0.962	0	interacts with	PSAL (interacts with) PSAF	3702.AT4G12800.1	133176	3702.AT1G31330.1	118407
PSAL (interacts with) PSAD-2	0	0	0.938	0.938	0	interacts with	PSAL (interacts with) PSAD-2	3702.AT4G12800.1	133176	3702.AT1G03130.1	115533
PSAL (interacts with) PSAE-2	0	0	0.937	0.937	0	interacts with	PSAL (interacts with) PSAE-2	3702.AT4G12800.1	133176	3702.AT2G20260.1	123645
PSAL (interacts with) LHCA3	0	0	0.742	0.742	0	interacts with	PSAL (interacts with) LHCA3	3702.AT4G12800.1	133176	3702.AT1G61520.1	120360
PSAL (interacts with) LHCA1	0	0	0.671	0.671	0	interacts with	PSAL (interacts with) LHCA1	3702.AT4G12800.1	133176	3702.AT3G54890.1	131153
PSAL (interacts with) PSAG	0	0	0.606	0.606	0	interacts with	PSAL (interacts with) PSAG	3702.AT4G12800.1	133176	3702.AT1G55670.1	119928
PSAL (interacts with) PSAH2	0	0	0.572	0.572	0	interacts with	PSAL (interacts with) PSAH2	3702.AT4G12800.1	133176	3702.AT1G52230.1	119555
PSAL (interacts with) PSI-P	0	0	0.561	0.561	0	interacts with	PSAL (interacts with) PSI-P	3702.AT4G12800.1	133176	3702.AT2G46820.1	126492
PSAF (interacts with) PSAD-2	0	0	0.94	0.94	0	interacts with	PSAF (interacts with) PSAD-2	3702.AT1G31330.1	118407	3702.AT1G03130.1	115533
PSBB (interacts with) PSBA	0	0	0.962	0.962	0	interacts with	PSBB (interacts with) PSBA	3702.ATCG00680.1	142557	3702.ATCG00020.1	142511
PSBB (interacts with) PSBC	0	0	0.946	0.946	0.63	interacts with	PSBB (interacts with) PSBC	3702.ATCG00680.1	142557	3702.ATCG00280.1	142528
PSBB (interacts with) PSBD	0	0	0.942	0.942	0	interacts with	PSBB (interacts with) PSBD	3702.ATCG00680.1	142557	3702.ATCG00270.1	142527
PSBB (interacts with) PSBO2	0	0	0.929	0.929	0	interacts with	PSBB (interacts with) PSBO2	3702.ATCG00680.1	142557	3702.AT3G50820.1	130719
PSBB (interacts with) PSBO1	0	0	0.929	0.929	0	interacts with	PSBB (interacts with) PSBO1	3702.ATCG00680.1	142557	3702.AT5G66570.1	142392
PSBB (interacts with) TLP18.3	0	0	0.867	0.867	0	interacts with	PSBB (interacts with) TLP18.3	3702.ATCG00680.1	142557	3702.AT1G54780.1	119835
PSBB (interacts with) PSB27	0	0	0.867	0.867	0	interacts with	PSBB (interacts with) PSB27	3702.ATCG00680.1	142557	3702.AT1G03600.1	115578
PSBB (interacts with) CAB1	0	0	0.666	0.666	0	interacts with	PSBB (interacts with) CAB1	3702.ATCG00680.1	142557	3702.AT1G29930.1	118261
PSBB (interacts with) LHB1B1	0	0	0.666	0.666	0	interacts with	PSBB (interacts with) LHB1B1	3702.ATCG00680.1	142557	3702.AT2G34430.1	125159
PSBB (interacts with) LHCB2.1	0	0	0.613	0.613	0	interacts with	PSBB (interacts with) LHCB2.1	3702.ATCG00680.1	142557	3702.AT2G05100.1	122768
RPT5A (interacts with) EMB2719	0	0	0.949	0.949	0	interacts with	RPT5A (interacts with) EMB2719	3702.AT3G05530.1	127139	3702.AT1G20200.1	117337
RPT5A (interacts with) AT2G32730	0	0	0.949	0.949	0	interacts with	RPT5A (interacts with) AT2G32730	3702.AT3G05530.1	127139	3702.AT2G32730.1	124969
RPT5A (interacts with) RCA	0	0	0.932	0.932	0	interacts with	RPT5A (interacts with) RCA	3702.AT3G05530.1	127139	3702.AT2G39730.1	125723
RPT5A (interacts with) KEU	0	0	0.605	0.605	0	interacts with	RPT5A (interacts with) KEU	3702.AT3G05530.1	127139	3702.AT1G12360.1	116525
RPT5A (interacts with) AT2G46290	0	0	0.551	0.551	0	interacts with	RPT5A (interacts with) AT2G46290	3702.AT3G05530.1	127139	3702.AT2G46290.1	126429
RPT5A (interacts with) AT3G02360	0	0	0.541	0.541	0	interacts with	RPT5A (interacts with) AT3G02360	3702.AT3G05530.1	127139	3702.AT3G02360.1	126787
emb2726 (interacts with) RABE1b	0	0	0.962	0.962	0	interacts with	emb2726 (interacts with) RABE1b	3702.AT4G29060.1	135000	3702.AT4G20360.1	134056
emb2726 (interacts with) AT4G02930	0	0	0.962	0.962	0	interacts with	emb2726 (interacts with) AT4G02930	3702.AT4G29060.1	135000	3702.AT4G02930.1	132406
emb2726 (interacts with) AT3G09200	0	0	0.833	0.833	0	interacts with	emb2726 (interacts with) AT3G09200	3702.AT4G29060.1	135000	3702.AT3G09200.1	127496
RABE1b (interacts with) AT3G11510	0	0	0.832	0.832	0	interacts with	RABE1b (interacts with) AT3G11510	3702.AT4G20360.1	134056	3702.AT3G11510.1	127748
RABE1b (interacts with) GRP7	0	0	0.547	0.547	0	interacts with	RABE1b (interacts with) GRP7	3702.AT4G20360.1	134056	3702.AT2G21660.1	123807
RABE1b (interacts with) EMB2207	0	0	0.542	0.542	0	interacts with	RABE1b (interacts with) EMB2207	3702.AT4G20360.1	134056	3702.AT1G43170.1	118908
AT2G32730 (interacts with) EMB2719	0	0	0.95	0.95	0	interacts with	AT2G32730 (interacts with) EMB2719	3702.AT2G32730.1	124969	3702.AT1G20200.1	117337
At5g35590 (interacts with) RPN10	0	0	0.962	0.962	0	interacts with	At5g35590 (interacts with) RPN10	3702.AT5G35590.1	139059	3702.AT4G38630.1	136034
At5g35590 (interacts with) EMB2719	0	0	0.95	0.95	0	interacts with	At5g35590 (interacts with) EMB2719	3702.AT5G35590.1	139059	3702.AT1G20200.1	117337
At5g35590 (interacts with) RPT5A	0	0	0.95	0.95	0	interacts with	At5g35590 (interacts with) RPT5A	3702.AT5G35590.1	139059	3702.AT3G05530.1	127139
At5g35590 (interacts with) AT2G32730	0	0	0.95	0.95	0	interacts with	At5g35590 (interacts with) AT2G32730	3702.AT5G35590.1	139059	3702.AT2G32730.1	124969
At5g35590 (interacts with) RCA	0	0	0.933	0.933	0	interacts with	At5g35590 (interacts with) RCA	3702.AT5G35590.1	139059	3702.AT2G39730.1	125723
AT4G02930 (interacts with) AT3G11510	0	0	0.832	0.832	0	interacts with	AT4G02930 (interacts with) AT3G11510	3702.AT4G02930.1	132406	3702.AT3G11510.1	127748
AT4G02930 (interacts with) RPL12-A	0	0	0.599	0.599	0	interacts with	AT4G02930 (interacts with) RPL12-A	3702.AT4G02930.1	132406	3702.AT3G27830.1	129565
AT4G02930 (interacts with) EMB2207	0	0	0.542	0.542	0	interacts with	AT4G02930 (interacts with) EMB2207	3702.AT4G02930.1	132406	3702.AT1G43170.1	118908
AT5G05010 (interacts with) AT4G34450	0	0	0.961	0.961	0	interacts with	AT5G05010 (interacts with) AT4G34450	3702.AT5G05010.1	136617	3702.AT4G34450.1	135592
AT4G34450 (interacts with) AGD8	0	0	0.699	0.699	0	interacts with	AT4G34450 (interacts with) AGD8	3702.AT4G34450.1	135592	3702.AT4G17890.1	133782
AT4G34450 (interacts with) ARFA1E	0	0	0.668	0.668	0	interacts with	AT4G34450 (interacts with) ARFA1E	3702.AT4G34450.1	135592	3702.AT3G62290.1	131930
ATPQ (interacts with) ATP3	0	0	0.956	0.956	0	interacts with	ATPQ (interacts with) ATP3	3702.AT3G52300.1	130879	3702.AT2G33040.1	125007
AT3G58730 (interacts with) VHA-E3	0	0	0.957	0.957	0	interacts with	AT3G58730 (interacts with) VHA-E3	3702.AT3G58730.1	131552	3702.AT1G64200.1	120644
VHA-E3 (interacts with) AT1G20760	0	0	0.473	0.473	0	interacts with	VHA-E3 (interacts with) AT1G20760	3702.AT1G64200.1	120644	3702.AT1G20760.1	117394
AT5G59240 (interacts with) RPS13A	0	0	0.95	0.95	0	interacts with	AT5G59240 (interacts with) RPS13A	3702.AT5G59240.1	141611	3702.AT4G00100.1	132075
AT5G59240 (interacts with) RPS6A	0	0	0.95	0.95	0	interacts with	AT5G59240 (interacts with) RPS6A	3702.AT5G59240.1	141611	3702.AT4G31700.1	135287
AT5G59240 (interacts with) EMB3010	0	0	0.95	0.95	0	interacts with	AT5G59240 (interacts with) EMB3010	3702.AT5G59240.1	141611	3702.AT5G10360.1	137148
AT5G59240 (interacts with) AT2G32060	0	0	0.947	0.947	0	interacts with	AT5G59240 (interacts with) AT2G32060	3702.AT5G59240.1	141611	3702.AT2G32060.1	124901
AT5G59240 (interacts with) AT2G40590	0	0	0.939	0.939	0	interacts with	AT5G59240 (interacts with) AT2G40590	3702.AT5G59240.1	141611	3702.AT2G40590.1	125825
AT5G59240 (interacts with) AT3G11510	0	0	0.937	0.937	0	interacts with	AT5G59240 (interacts with) AT3G11510	3702.AT5G59240.1	141611	3702.AT3G11510.1	127748
AT5G59240 (interacts with) RPL5B	0	0	0.918	0.918	0	interacts with	AT5G59240 (interacts with) RPL5B	3702.AT5G59240.1	141611	3702.AT5G39740.1	139473
AT5G59240 (interacts with) RPL23AB	0	0	0.918	0.918	0	interacts with	AT5G59240 (interacts with) RPL23AB	3702.AT5G59240.1	141611	3702.AT3G55280.1	131196
AT5G59240 (interacts with) AT3G09630	0	0	0.913	0.913	0	interacts with	AT5G59240 (interacts with) AT3G09630	3702.AT5G59240.1	141611	3702.AT3G09630.1	127537
AT5G59240 (interacts with) EMB2207	0	0	0.912	0.912	0	interacts with	AT5G59240 (interacts with) EMB2207	3702.AT5G59240.1	141611	3702.AT1G43170.1	118908
AT5G59240 (interacts with) AT3G09200	0	0	0.91	0.91	0	interacts with	AT5G59240 (interacts with) AT3G09200	3702.AT5G59240.1	141611	3702.AT3G09200.1	127496
AT5G59240 (interacts with) AT1G74060	0	0	0.906	0.906	0	interacts with	AT5G59240 (interacts with) AT1G74060	3702.AT5G59240.1	141611	3702.AT1G74060.1	121677
AT5G59240 (interacts with) BBC1	0	0	0.906	0.906	0	interacts with	AT5G59240 (interacts with) BBC1	3702.AT5G59240.1	141611	3702.AT3G49010.1	130518
AT5G59240 (interacts with) AT2G37190	0	0	0.906	0.906	0	interacts with	AT5G59240 (interacts with) AT2G37190	3702.AT5G59240.1	141611	3702.AT2G37190.1	125460
AT5G59240 (interacts with) RPL10B	0	0	0.904	0.904	0	interacts with	AT5G59240 (interacts with) RPL10B	3702.AT5G59240.1	141611	3702.AT1G26910.1	117967
AT5G59240 (interacts with) AT4G36130	0	0	0.895	0.895	0	interacts with	AT5G59240 (interacts with) AT4G36130	3702.AT5G59240.1	141611	3702.AT4G36130.1	135774
AT5G59240 (interacts with) LUG	0	0	0.671	0.671	0	interacts with	AT5G59240 (interacts with) LUG	3702.AT5G59240.1	141611	3702.AT4G32551.2	135382
AT5G59240 (interacts with) WSIP2	0	0	0.671	0.671	0	interacts with	AT5G59240 (interacts with) WSIP2	3702.AT5G59240.1	141611	3702.AT3G15880.2	128249
AT5G59240 (interacts with) F2P16.14	0	0	0.671	0.671	0	interacts with	AT5G59240 (interacts with) F2P16.14	3702.AT5G59240.1	141611	3702.AT5G27030.2	138774
AT5G59240 (interacts with) TPL	0	0	0.671	0.671	0	interacts with	AT5G59240 (interacts with) TPL	3702.AT5G59240.1	141611	3702.AT1G15750.1	116885
AT5G59240 (interacts with) AT2G43030	0	0	0.618	0.618	0	interacts with	AT5G59240 (interacts with) AT2G43030	3702.AT5G59240.1	141611	3702.AT2G43030.1	126087
AT5G59240 (interacts with) EMB3126	0	0	0.613	0.613	0	interacts with	AT5G59240 (interacts with) EMB3126	3702.AT5G59240.1	141611	3702.AT3G63490.1	132055
AT5G59240 (interacts with) RUB1	0	0	0.613	0.613	0	interacts with	AT5G59240 (interacts with) RUB1	3702.AT5G59240.1	141611	3702.AT1G31340.1	118409
AT5G59240 (interacts with) AT5G24510	0	0	0.592	0.592	0	interacts with	AT5G59240 (interacts with) AT5G24510	3702.AT5G59240.1	141611	3702.AT5G24510.1	138532
AT5G59240 (interacts with) AT2G46290	0	0	0.577	0.577	0	interacts with	AT5G59240 (interacts with) AT2G46290	3702.AT5G59240.1	141611	3702.AT2G46290.1	126429
AT5G59240 (interacts with) AT3G44590	0	0	0.576	0.576	0	interacts with	AT5G59240 (interacts with) AT3G44590	3702.AT5G59240.1	141611	3702.AT3G44590.1	130052
AT5G59240 (interacts with) AT1G23410	0	0	0.57	0.57	0	interacts with	AT5G59240 (interacts with) AT1G23410	3702.AT5G59240.1	141611	3702.AT1G23410.1	117678
AT5G59240 (interacts with) TIF3B1	0	0	0.553	0.553	0	interacts with	AT5G59240 (interacts with) TIF3B1	3702.AT5G59240.1	141611	3702.AT5G27640.2	138832
AT5G59240 (interacts with) AT1G76810	0	0	0.504	0.504	0	interacts with	AT5G59240 (interacts with) AT1G76810	3702.AT5G59240.1	141611	3702.AT1G76810.1	121951
RPS13A (interacts with) AT2G32060	0	0	0.95	0.95	0	interacts with	RPS13A (interacts with) AT2G32060	3702.AT4G00100.1	132075	3702.AT2G32060.1	124901
RPS13A (interacts with) AT2G40590	0	0	0.939	0.939	0	interacts with	RPS13A (interacts with) AT2G40590	3702.AT4G00100.1	132075	3702.AT2G40590.1	125825
RPS13A (interacts with) AT3G11510	0	0	0.939	0.939	0	interacts with	RPS13A (interacts with) AT3G11510	3702.AT4G00100.1	132075	3702.AT3G11510.1	127748
RPS13A (interacts with) AT2G46290	0	0	0.927	0.927	0	interacts with	RPS13A (interacts with) AT2G46290	3702.AT4G00100.1	132075	3702.AT2G46290.1	126429
RPS13A (interacts with) RPL23AB	0	0	0.924	0.924	0	interacts with	RPS13A (interacts with) RPL23AB	3702.AT4G00100.1	132075	3702.AT3G55280.1	131196
RPS13A (interacts with) EMB2207	0	0	0.918	0.918	0	interacts with	RPS13A (interacts with) EMB2207	3702.AT4G00100.1	132075	3702.AT1G43170.1	118908
RPS13A (interacts with) BBC1	0	0	0.914	0.914	0	interacts with	RPS13A (interacts with) BBC1	3702.AT4G00100.1	132075	3702.AT3G49010.1	130518
RPS13A (interacts with) AT1G74060	0	0	0.91	0.91	0	interacts with	RPS13A (interacts with) AT1G74060	3702.AT4G00100.1	132075	3702.AT1G74060.1	121677
RPS13A (interacts with) RPL10B	0	0	0.91	0.91	0	interacts with	RPS13A (interacts with) RPL10B	3702.AT4G00100.1	132075	3702.AT1G26910.1	117967
RPS13A (interacts with) AT2G37190	0	0	0.91	0.91	0	interacts with	RPS13A (interacts with) AT2G37190	3702.AT4G00100.1	132075	3702.AT2G37190.1	125460
RPS13A (interacts with) AT3G44590	0	0	0.903	0.903	0	interacts with	RPS13A (interacts with) AT3G44590	3702.AT4G00100.1	132075	3702.AT3G44590.1	130052
RPS13A (interacts with) RUB1	0	0	0.845	0.845	0	interacts with	RPS13A (interacts with) RUB1	3702.AT4G00100.1	132075	3702.AT1G31340.1	118409
RPS13A (interacts with) AT3G09200	0	0	0.838	0.838	0	interacts with	RPS13A (interacts with) AT3G09200	3702.AT4G00100.1	132075	3702.AT3G09200.1	127496
RPS13A (interacts with) AT1G18070	0	0	0.671	0.671	0	interacts with	RPS13A (interacts with) AT1G18070	3702.AT4G00100.1	132075	3702.AT1G18070.3	117124
RPS13A (interacts with) EMB3126	0	0	0.618	0.618	0	interacts with	RPS13A (interacts with) EMB3126	3702.AT4G00100.1	132075	3702.AT3G63490.1	132055
RPS13A (interacts with) AT2G43030	0	0	0.612	0.612	0	interacts with	RPS13A (interacts with) AT2G43030	3702.AT4G00100.1	132075	3702.AT2G43030.1	126087
RPS13A (interacts with) AT3G09630	0	0	0.611	0.611	0	interacts with	RPS13A (interacts with) AT3G09630	3702.AT4G00100.1	132075	3702.AT3G09630.1	127537
RPS13A (interacts with) AT1G23410	0	0	0.533	0.533	0	interacts with	RPS13A (interacts with) AT1G23410	3702.AT4G00100.1	132075	3702.AT1G23410.1	117678
RPS13A (interacts with) AT1G07920	0	0	0.513	0.513	0	interacts with	RPS13A (interacts with) AT1G07920	3702.AT4G00100.1	132075	3702.AT1G07920.1	116039
RCA (interacts with) AT2G32730	0	0	0.933	0.933	0	interacts with	RCA (interacts with) AT2G32730	3702.AT2G39730.1	125723	3702.AT2G32730.1	124969
RCA (interacts with) EMB2719	0	0	0.933	0.933	0	interacts with	RCA (interacts with) EMB2719	3702.AT2G39730.1	125723	3702.AT1G20200.1	117337
RCA (interacts with) GRP7	0	0	0.557	0.557	0	interacts with	RCA (interacts with) GRP7	3702.AT2G39730.1	125723	3702.AT2G21660.1	123807
RCA (interacts with) KEU	0	0	0.487	0.488	0	interacts with	RCA (interacts with) KEU	3702.AT2G39730.1	125723	3702.AT1G12360.1	116525
AT3G52270 (interacts with) NRPB3	0	0	0.95	0.95	0	interacts with	AT3G52270 (interacts with) NRPB3	3702.AT3G52270.1	130876	3702.AT2G15430.1	123175
EMB3010 (interacts with) AT2G32060	0	0	0.95	0.95	0	interacts with	EMB3010 (interacts with) AT2G32060	3702.AT5G10360.1	137148	3702.AT2G32060.1	124901
EMB3010 (interacts with) RPS13A	0	0	0.95	0.95	0	interacts with	EMB3010 (interacts with) RPS13A	3702.AT5G10360.1	137148	3702.AT4G00100.1	132075
EMB3010 (interacts with) AT2G40590	0	0	0.939	0.939	0	interacts with	EMB3010 (interacts with) AT2G40590	3702.AT5G10360.1	137148	3702.AT2G40590.1	125825
EMB3010 (interacts with) AT3G11510	0	0	0.939	0.939	0	interacts with	EMB3010 (interacts with) AT3G11510	3702.AT5G10360.1	137148	3702.AT3G11510.1	127748
EMB3010 (interacts with) AT3G09200	0	0	0.93	0.93	0	interacts with	EMB3010 (interacts with) AT3G09200	3702.AT5G10360.1	137148	3702.AT3G09200.1	127496
EMB3010 (interacts with) AT2G37190	0	0	0.923	0.923	0	interacts with	EMB3010 (interacts with) AT2G37190	3702.AT5G10360.1	137148	3702.AT2G37190.1	125460
EMB3010 (interacts with) AT3G09630	0	0	0.922	0.922	0	interacts with	EMB3010 (interacts with) AT3G09630	3702.AT5G10360.1	137148	3702.AT3G09630.1	127537
EMB3010 (interacts with) RPL23AB	0	0	0.919	0.919	0	interacts with	EMB3010 (interacts with) RPL23AB	3702.AT5G10360.1	137148	3702.AT3G55280.1	131196
EMB3010 (interacts with) AT2G46290	0	0	0.917	0.917	0	interacts with	EMB3010 (interacts with) AT2G46290	3702.AT5G10360.1	137148	3702.AT2G46290.1	126429
EMB3010 (interacts with) RPL10B	0	0	0.915	0.915	0	interacts with	EMB3010 (interacts with) RPL10B	3702.AT5G10360.1	137148	3702.AT1G26910.1	117967
EMB3010 (interacts with) BBC1	0	0	0.914	0.914	0	interacts with	EMB3010 (interacts with) BBC1	3702.AT5G10360.1	137148	3702.AT3G49010.1	130518
EMB3010 (interacts with) AT1G74060	0	0	0.914	0.914	0	interacts with	EMB3010 (interacts with) AT1G74060	3702.AT5G10360.1	137148	3702.AT1G74060.1	121677
EMB3010 (interacts with) EMB2207	0	0	0.912	0.912	0	interacts with	EMB3010 (interacts with) EMB2207	3702.AT5G10360.1	137148	3702.AT1G43170.1	118908
EMB3010 (interacts with) AT4G36130	0	0	0.908	0.908	0	interacts with	EMB3010 (interacts with) AT4G36130	3702.AT5G10360.1	137148	3702.AT4G36130.1	135774
EMB3010 (interacts with) RUB1	0	0	0.84	0.84	0	interacts with	EMB3010 (interacts with) RUB1	3702.AT5G10360.1	137148	3702.AT1G31340.1	118409
EMB3010 (interacts with) AT1G18070	0	0	0.774	0.774	0	interacts with	EMB3010 (interacts with) AT1G18070	3702.AT5G10360.1	137148	3702.AT1G18070.3	117124
EMB3010 (interacts with) EMB3126	0	0	0.721	0.721	0	interacts with	EMB3010 (interacts with) EMB3126	3702.AT5G10360.1	137148	3702.AT3G63490.1	132055
EMB3010 (interacts with) AT2G43030	0	0	0.671	0.671	0	interacts with	EMB3010 (interacts with) AT2G43030	3702.AT5G10360.1	137148	3702.AT2G43030.1	126087
EMB3010 (interacts with) AT1G07920	0	0	0.602	0.602	0	interacts with	EMB3010 (interacts with) AT1G07920	3702.AT5G10360.1	137148	3702.AT1G07920.1	116039
EMB3010 (interacts with) AT1G23410	0	0	0.599	0.599	0	interacts with	EMB3010 (interacts with) AT1G23410	3702.AT5G10360.1	137148	3702.AT1G23410.1	117678
EMB3010 (interacts with) AT3G44590	0	0	0.576	0.576	0	interacts with	EMB3010 (interacts with) AT3G44590	3702.AT5G10360.1	137148	3702.AT3G44590.1	130052
AT2G32060 (interacts with) EMB2207	0	0	0.697	0.697	0	interacts with	AT2G32060 (interacts with) EMB2207	3702.AT2G32060.1	124901	3702.AT1G43170.1	118908
AT2G32060 (interacts with) RPL10B	0	0	0.671	0.671	0	interacts with	AT2G32060 (interacts with) RPL10B	3702.AT2G32060.1	124901	3702.AT1G26910.1	117967
AT2G32060 (interacts with) AT1G18070	0	0	0.671	0.671	0	interacts with	AT2G32060 (interacts with) AT1G18070	3702.AT2G32060.1	124901	3702.AT1G18070.3	117124
AT2G32060 (interacts with) RUB1	0	0	0.633	0.633	0	interacts with	AT2G32060 (interacts with) RUB1	3702.AT2G32060.1	124901	3702.AT1G31340.1	118409
AT2G32060 (interacts with) AT1G74060	0	0	0.512	0.512	0	interacts with	AT2G32060 (interacts with) AT1G74060	3702.AT2G32060.1	124901	3702.AT1G74060.1	121677
AT2G32060 (interacts with) AT1G76810	0	0	0.497	0.497	0	interacts with	AT2G32060 (interacts with) AT1G76810	3702.AT2G32060.1	124901	3702.AT1G76810.1	121951
RPS6A (interacts with) AT2G32060	0	0	0.95	0.95	0	interacts with	RPS6A (interacts with) AT2G32060	3702.AT4G31700.1	135287	3702.AT2G32060.1	124901
RPS6A (interacts with) RPS13A	0	0	0.95	0.95	0	interacts with	RPS6A (interacts with) RPS13A	3702.AT4G31700.1	135287	3702.AT4G00100.1	132075
RPS6A (interacts with) AT2G40590	0	0	0.939	0.939	0	interacts with	RPS6A (interacts with) AT2G40590	3702.AT4G31700.1	135287	3702.AT2G40590.1	125825
RPS6A (interacts with) AT3G11510	0	0	0.939	0.939	0	interacts with	RPS6A (interacts with) AT3G11510	3702.AT4G31700.1	135287	3702.AT3G11510.1	127748
RPS6A (interacts with) AT3G09200	0	0	0.93	0.93	0	interacts with	RPS6A (interacts with) AT3G09200	3702.AT4G31700.1	135287	3702.AT3G09200.1	127496
RPS6A (interacts with) AT2G37190	0	0	0.923	0.923	0	interacts with	RPS6A (interacts with) AT2G37190	3702.AT4G31700.1	135287	3702.AT2G37190.1	125460
RPS6A (interacts with) AT3G09630	0	0	0.922	0.922	0	interacts with	RPS6A (interacts with) AT3G09630	3702.AT4G31700.1	135287	3702.AT3G09630.1	127537
RPS6A (interacts with) RPL23AB	0	0	0.919	0.919	0	interacts with	RPS6A (interacts with) RPL23AB	3702.AT4G31700.1	135287	3702.AT3G55280.1	131196
RPS6A (interacts with) AT2G46290	0	0	0.917	0.917	0	interacts with	RPS6A (interacts with) AT2G46290	3702.AT4G31700.1	135287	3702.AT2G46290.1	126429
RPS6A (interacts with) RPL10B	0	0	0.915	0.915	0	interacts with	RPS6A (interacts with) RPL10B	3702.AT4G31700.1	135287	3702.AT1G26910.1	117967
RPS6A (interacts with) BBC1	0	0	0.914	0.914	0	interacts with	RPS6A (interacts with) BBC1	3702.AT4G31700.1	135287	3702.AT3G49010.1	130518
RPS6A (interacts with) AT1G74060	0	0	0.914	0.914	0	interacts with	RPS6A (interacts with) AT1G74060	3702.AT4G31700.1	135287	3702.AT1G74060.1	121677
RPS6A (interacts with) EMB2207	0	0	0.912	0.912	0	interacts with	RPS6A (interacts with) EMB2207	3702.AT4G31700.1	135287	3702.AT1G43170.1	118908
RPS6A (interacts with) RUB1	0	0	0.84	0.84	0	interacts with	RPS6A (interacts with) RUB1	3702.AT4G31700.1	135287	3702.AT1G31340.1	118409
RPS6A (interacts with) AT1G18070	0	0	0.774	0.774	0	interacts with	RPS6A (interacts with) AT1G18070	3702.AT4G31700.1	135287	3702.AT1G18070.3	117124
RPS6A (interacts with) EMB3126	0	0	0.721	0.721	0	interacts with	RPS6A (interacts with) EMB3126	3702.AT4G31700.1	135287	3702.AT3G63490.1	132055
RPS6A (interacts with) AT2G43030	0	0	0.671	0.671	0	interacts with	RPS6A (interacts with) AT2G43030	3702.AT4G31700.1	135287	3702.AT2G43030.1	126087
RPS6A (interacts with) AT1G07920	0	0	0.602	0.602	0	interacts with	RPS6A (interacts with) AT1G07920	3702.AT4G31700.1	135287	3702.AT1G07920.1	116039
RPS6A (interacts with) AT1G23410	0	0	0.599	0.599	0	interacts with	RPS6A (interacts with) AT1G23410	3702.AT4G31700.1	135287	3702.AT1G23410.1	117678
RPS6A (interacts with) AT3G44590	0	0	0.576	0.576	0	interacts with	RPS6A (interacts with) AT3G44590	3702.AT4G31700.1	135287	3702.AT3G44590.1	130052
RPS6A (interacts with) GRL	0	0	0.561	0.561	0	interacts with	RPS6A (interacts with) GRL	3702.AT4G31700.1	135287	3702.AT2G35110.1	125231
AT3G63460 (interacts with) AT2G30050	0	0	0.945	0.945	0	interacts with	AT3G63460 (interacts with) AT2G30050	3702.AT3G63460.1	132052	3702.AT2G30050.1	124678
AT3G63460 (interacts with) BS14A	0	0	0.424	0.425	0	interacts with	AT3G63460 (interacts with) BS14A	3702.AT3G63460.1	132052	3702.AT3G58170.1	131495
AT2G30050 (interacts with) UPL1	0	0	0.66	0.66	0	interacts with	AT2G30050 (interacts with) UPL1	3702.AT2G30050.1	124678	3702.AT1G55860.1	119948
AT2G20050 (interacts with) STZ	0	0	0.941	0.941	0	interacts with	AT2G20050 (interacts with) STZ	3702.AT2G20050.1	123625	3702.AT1G27730.1	118057
AT2G20050 (interacts with) IDD5	0	0	0.941	0.941	0	interacts with	AT2G20050 (interacts with) IDD5	3702.AT2G20050.1	123625	3702.AT2G02070.1	122496
AT2G20050 (interacts with) NRPB3	0	0	0.924	0.924	0	interacts with	AT2G20050 (interacts with) NRPB3	3702.AT2G20050.1	123625	3702.AT2G15430.1	123175
AT2G20050 (interacts with) GF14	0	0	0.836	0.836	0	interacts with	AT2G20050 (interacts with) GF14	3702.AT2G20050.1	123625	3702.AT1G78300.1	122109
AT2G20050 (interacts with) AT1G73450	0	0	0.613	0.613	0	interacts with	AT2G20050 (interacts with) AT1G73450	3702.AT2G20050.1	123625	3702.AT1G73450.1	121609
AT2G20050 (interacts with) F2KP	0	0	0.606	0.606	0	interacts with	AT2G20050 (interacts with) F2KP	3702.AT2G20050.1	123625	3702.AT1G07110.1	115947
STZ (interacts with) TPL	0	0	0.568	0.568	0	interacts with	STZ (interacts with) TPL	3702.AT1G27730.1	118057	3702.AT1G15750.1	116885
AT5G08680 (interacts with) ATPQ	0	0	0.94	0.94	0	interacts with	AT5G08680 (interacts with) ATPQ	3702.AT5G08680.1	137008	3702.AT3G52300.1	130879
AT5G08680 (interacts with) ATP3	0	0	0.923	0.923	0	interacts with	AT5G08680 (interacts with) ATP3	3702.AT5G08680.1	137008	3702.AT2G33040.1	125007
AT5G08680 (interacts with) ATPC1	0	0	0.923	0.923	0	interacts with	AT5G08680 (interacts with) ATPC1	3702.AT5G08680.1	137008	3702.AT4G04640.1	132537
AT5G08680 (interacts with) SHD	0	0	0.896	0.896	0	interacts with	AT5G08680 (interacts with) SHD	3702.AT5G08680.1	137008	3702.AT4G24190.1	134469
AT5G08680 (interacts with) CR88	0	0	0.606	0.606	0	interacts with	AT5G08680 (interacts with) CR88	3702.AT5G08680.1	137008	3702.AT2G04030.1	122677
AT5G08680 (interacts with) ATHM2	0	0	0.491	0.491	0	interacts with	AT5G08680 (interacts with) ATHM2	3702.AT5G08680.1	137008	3702.AT4G03520.1	132473
AT5G08680 (interacts with) PDIL1-1	0	0	0.491	0.491	0	interacts with	AT5G08680 (interacts with) PDIL1-1	3702.AT5G08680.1	137008	3702.AT1G21750.1	117499
AT5G08680 (interacts with) TH9	0	0	0.491	0.491	0	interacts with	AT5G08680 (interacts with) TH9	3702.AT5G08680.1	137008	3702.AT3G08710.1	127442
AT5G08680 (interacts with) TY1	0	0	0.491	0.491	0	interacts with	AT5G08680 (interacts with) TY1	3702.AT5G08680.1	137008	3702.AT1G76760.1	121946
AT2G40590 (interacts with) AT2G32060	0	0	0.938	0.938	0	interacts with	AT2G40590 (interacts with) AT2G32060	3702.AT2G40590.1	125825	3702.AT2G32060.1	124901
AT2G40590 (interacts with) AT1G18070	0	0	0.873	0.873	0	interacts with	AT2G40590 (interacts with) AT1G18070	3702.AT2G40590.1	125825	3702.AT1G18070.3	117124
AT2G40590 (interacts with) RUB1	0	0	0.671	0.671	0	interacts with	AT2G40590 (interacts with) RUB1	3702.AT2G40590.1	125825	3702.AT1G31340.1	118409
AT2G40590 (interacts with) AT1G07920	0	0	0.61	0.61	0	interacts with	AT2G40590 (interacts with) AT1G07920	3702.AT2G40590.1	125825	3702.AT1G07920.1	116039
AT2G40590 (interacts with) AT2G37190	0	0	0.583	0.583	0	interacts with	AT2G40590 (interacts with) AT2G37190	3702.AT2G40590.1	125825	3702.AT2G37190.1	125460
AT2G40590 (interacts with) AT1G74060	0	0	0.583	0.583	0	interacts with	AT2G40590 (interacts with) AT1G74060	3702.AT2G40590.1	125825	3702.AT1G74060.1	121677
AT2G40590 (interacts with) EMB2207	0	0	0.512	0.512	0	interacts with	AT2G40590 (interacts with) EMB2207	3702.AT2G40590.1	125825	3702.AT1G43170.1	118908
AT2G40590 (interacts with) RPL10B	0	0	0.493	0.493	0	interacts with	AT2G40590 (interacts with) RPL10B	3702.AT2G40590.1	125825	3702.AT1G26910.1	117967
AT3G11510 (interacts with) AT2G32060	0	0	0.938	0.938	0	interacts with	AT3G11510 (interacts with) AT2G32060	3702.AT3G11510.1	127748	3702.AT2G32060.1	124901
AT3G11510 (interacts with) AT2G40590	0	0	0.93	0.93	0	interacts with	AT3G11510 (interacts with) AT2G40590	3702.AT3G11510.1	127748	3702.AT2G40590.1	125825
AT3G11510 (interacts with) AT3G09630	0	0	0.914	0.914	0	interacts with	AT3G11510 (interacts with) AT3G09630	3702.AT3G11510.1	127748	3702.AT3G09630.1	127537
AT3G11510 (interacts with) AT3G09200	0	0	0.911	0.911	0	interacts with	AT3G11510 (interacts with) AT3G09200	3702.AT3G11510.1	127748	3702.AT3G09200.1	127496
AT3G11510 (interacts with) RPL10B	0	0	0.907	0.907	0	interacts with	AT3G11510 (interacts with) RPL10B	3702.AT3G11510.1	127748	3702.AT1G26910.1	117967
AT3G11510 (interacts with) EMB2207	0	0	0.907	0.907	0	interacts with	AT3G11510 (interacts with) EMB2207	3702.AT3G11510.1	127748	3702.AT1G43170.1	118908
AT3G11510 (interacts with) AT1G74060	0	0	0.906	0.906	0	interacts with	AT3G11510 (interacts with) AT1G74060	3702.AT3G11510.1	127748	3702.AT1G74060.1	121677
AT3G11510 (interacts with) AT2G37190	0	0	0.906	0.906	0	interacts with	AT3G11510 (interacts with) AT2G37190	3702.AT3G11510.1	127748	3702.AT2G37190.1	125460
AT3G11510 (interacts with) AT2G43030	0	0	0.611	0.611	0	interacts with	AT3G11510 (interacts with) AT2G43030	3702.AT3G11510.1	127748	3702.AT2G43030.1	126087
AT3G11510 (interacts with) RUB1	0	0	0.591	0.591	0	interacts with	AT3G11510 (interacts with) RUB1	3702.AT3G11510.1	127748	3702.AT1G31340.1	118409
LHCA3 (interacts with) PSAF	0	0	0.839	0.839	0	interacts with	LHCA3 (interacts with) PSAF	3702.AT1G61520.1	120360	3702.AT1G31330.1	118407
LHCA3 (interacts with) PSAD-2	0	0	0.8	0.8	0	interacts with	LHCA3 (interacts with) PSAD-2	3702.AT1G61520.1	120360	3702.AT1G03130.1	115533
LHCA3 (interacts with) PSAH2	0	0	0.8	0.8	0	interacts with	LHCA3 (interacts with) PSAH2	3702.AT1G61520.1	120360	3702.AT1G52230.1	119555
LHCA3 (interacts with) PSAG	0	0	0.606	0.606	0	interacts with	LHCA3 (interacts with) PSAG	3702.AT1G61520.1	120360	3702.AT1G55670.1	119928
RPL23AB (interacts with) AT3G09630	0	0	0.939	0.939	0	interacts with	RPL23AB (interacts with) AT3G09630	3702.AT3G55280.1	131196	3702.AT3G09630.1	127537
RPL23AB (interacts with) AT3G09200	0	0	0.918	0.918	0	interacts with	RPL23AB (interacts with) AT3G09200	3702.AT3G55280.1	131196	3702.AT3G09200.1	127496
RPL23AB (interacts with) EMB2207	0	0	0.918	0.918	0	interacts with	RPL23AB (interacts with) EMB2207	3702.AT3G55280.1	131196	3702.AT1G43170.1	118908
RPL23AB (interacts with) AT1G74060	0	0	0.914	0.914	0	interacts with	RPL23AB (interacts with) AT1G74060	3702.AT3G55280.1	131196	3702.AT1G74060.1	121677
RPL23AB (interacts with) RPL10B	0	0	0.914	0.914	0	interacts with	RPL23AB (interacts with) RPL10B	3702.AT3G55280.1	131196	3702.AT1G26910.1	117967
RPL23AB (interacts with) BBC1	0	0	0.913	0.913	0	interacts with	RPL23AB (interacts with) BBC1	3702.AT3G55280.1	131196	3702.AT3G49010.1	130518
RPL23AB (interacts with) AT2G37190	0	0	0.913	0.913	0	interacts with	RPL23AB (interacts with) AT2G37190	3702.AT3G55280.1	131196	3702.AT2G37190.1	125460
RPL23AB (interacts with) AT3G11510	0	0	0.911	0.911	0	interacts with	RPL23AB (interacts with) AT3G11510	3702.AT3G55280.1	131196	3702.AT3G11510.1	127748
RPL23AB (interacts with) AT3G44590	0	0	0.909	0.909	0	interacts with	RPL23AB (interacts with) AT3G44590	3702.AT3G55280.1	131196	3702.AT3G44590.1	130052
RPL23AB (interacts with) AT2G43030	0	0	0.9	0.9	0	interacts with	RPL23AB (interacts with) AT2G43030	3702.AT3G55280.1	131196	3702.AT2G43030.1	126087
RPL23AB (interacts with) RPL12-A	0	0	0.832	0.832	0	interacts with	RPL23AB (interacts with) RPL12-A	3702.AT3G55280.1	131196	3702.AT3G27830.1	129565
RPL23AB (interacts with) AT2G32060	0	0	0.754	0.754	0	interacts with	RPL23AB (interacts with) AT2G32060	3702.AT3G55280.1	131196	3702.AT2G32060.1	124901
RPL23AB (interacts with) AT2G40590	0	0	0.604	0.604	0	interacts with	RPL23AB (interacts with) AT2G40590	3702.AT3G55280.1	131196	3702.AT2G40590.1	125825
RPL23AB (interacts with) EIF4A-2	0	0	0.426	0.427	0	interacts with	RPL23AB (interacts with) EIF4A-2	3702.AT3G55280.1	131196	3702.AT1G54270.1	119786
AT3G09630 (interacts with) AT3G09200	0	0	0.919	0.919	0	interacts with	AT3G09630 (interacts with) AT3G09200	3702.AT3G09630.1	127537	3702.AT3G09200.1	127496
AT3G09630 (interacts with) RPL10B	0	0	0.915	0.915	0	interacts with	AT3G09630 (interacts with) RPL10B	3702.AT3G09630.1	127537	3702.AT1G26910.1	117967
AT3G09630 (interacts with) AT1G74060	0	0	0.914	0.914	0	interacts with	AT3G09630 (interacts with) AT1G74060	3702.AT3G09630.1	127537	3702.AT1G74060.1	121677
AT3G09630 (interacts with) AT2G37190	0	0	0.914	0.914	0	interacts with	AT3G09630 (interacts with) AT2G37190	3702.AT3G09630.1	127537	3702.AT2G37190.1	125460
AT3G09630 (interacts with) EMB2207	0	0	0.912	0.912	0	interacts with	AT3G09630 (interacts with) EMB2207	3702.AT3G09630.1	127537	3702.AT1G43170.1	118908
AT3G09630 (interacts with) AT2G43030	0	0	0.9	0.9	0	interacts with	AT3G09630 (interacts with) AT2G43030	3702.AT3G09630.1	127537	3702.AT2G43030.1	126087
AT3G09630 (interacts with) AT2G32060	0	0	0.684	0.684	0	interacts with	AT3G09630 (interacts with) AT2G32060	3702.AT3G09630.1	127537	3702.AT2G32060.1	124901
AT3G09630 (interacts with) AT2G40590	0	0	0.604	0.604	0	interacts with	AT3G09630 (interacts with) AT2G40590	3702.AT3G09630.1	127537	3702.AT2G40590.1	125825
AT3G09630 (interacts with) AT1G76810	0	0	0.515	0.515	0	interacts with	AT3G09630 (interacts with) AT1G76810	3702.AT3G09630.1	127537	3702.AT1G76810.1	121951
SHD (interacts with) Hop2	0	0	0.937	0.937	0	interacts with	SHD (interacts with) Hop2	3702.AT4G24190.1	134469	3702.AT1G62740.1	120485
SHD (interacts with) AT4G02450	0	0	0.928	0.928	0	interacts with	SHD (interacts with) AT4G02450	3702.AT4G24190.1	134469	3702.AT4G02450.1	132350
SHD (interacts with) CR88	0	0	0.912	0.912	0.917	interacts with	SHD (interacts with) CR88	3702.AT4G24190.1	134469	3702.AT2G04030.1	122677
SHD (interacts with) HSP70	0	0	0.895	0.895	0	interacts with	SHD (interacts with) HSP70	3702.AT4G24190.1	134469	3702.AT3G12580.1	127860
SHD (interacts with) STN7	0	0	0.831	0.831	0	interacts with	SHD (interacts with) STN7	3702.AT4G24190.1	134469	3702.AT1G68830.1	121141
SHD (interacts with) AT2G20050	0	0	0.669	0.669	0	interacts with	SHD (interacts with) AT2G20050	3702.AT4G24190.1	134469	3702.AT2G20050.1	123625
SHD (interacts with) EIF4A-2	0	0	0.615	0.615	0	interacts with	SHD (interacts with) EIF4A-2	3702.AT4G24190.1	134469	3702.AT1G54270.1	119786
SHD (interacts with) HAP6	0	0	0.613	0.613	0	interacts with	SHD (interacts with) HAP6	3702.AT4G24190.1	134469	3702.AT4G21150.1	134129
SHD (interacts with) CPN60A	0	0	0.602	0.602	0	interacts with	SHD (interacts with) CPN60A	3702.AT4G24190.1	134469	3702.AT2G28000.1	124465
SHD (interacts with) Cpn60beta2	0	0	0.602	0.602	0	interacts with	SHD (interacts with) Cpn60beta2	3702.AT4G24190.1	134469	3702.AT3G13470.1	127971
SHD (interacts with) MAPKKK7	0	0	0.599	0.599	0	interacts with	SHD (interacts with) MAPKKK7	3702.AT4G24190.1	134469	3702.AT3G13530.1	127977
SHD (interacts with) CRT1b	0	0	0.597	0.597	0	interacts with	SHD (interacts with) CRT1b	3702.AT4G24190.1	134469	3702.AT1G09210.1	116176
SHD (interacts with) SAY1	0	0	0.493	0.493	0	interacts with	SHD (interacts with) SAY1	3702.AT4G24190.1	134469	3702.AT4G11740.1	133064
SHD (interacts with) TY1	0	0	0.491	0.491	0	interacts with	SHD (interacts with) TY1	3702.AT4G24190.1	134469	3702.AT1G76760.1	121946
SHD (interacts with) TH9	0	0	0.491	0.491	0	interacts with	SHD (interacts with) TH9	3702.AT4G24190.1	134469	3702.AT3G08710.1	127442
SHD (interacts with) PDIL1-1	0	0	0.491	0.491	0	interacts with	SHD (interacts with) PDIL1-1	3702.AT4G24190.1	134469	3702.AT1G21750.1	117499
SHD (interacts with) ATHM2	0	0	0.491	0.491	0	interacts with	SHD (interacts with) ATHM2	3702.AT4G24190.1	134469	3702.AT4G03520.1	132473
SHD (interacts with) EMB2207	0	0	0.487	0.488	0	interacts with	SHD (interacts with) EMB2207	3702.AT4G24190.1	134469	3702.AT1G43170.1	118908
Hop2 (interacts with) AT1G23100	0	0	0.489	0.489	0	interacts with	Hop2 (interacts with) AT1G23100	3702.AT1G62740.1	120485	3702.AT1G23100.1	117643
Hop2 (interacts with) CPN10	0	0	0.489	0.489	0	interacts with	Hop2 (interacts with) CPN10	3702.AT1G62740.1	120485	3702.AT1G14980.1	116807
Hop2 (interacts with) AT1G07920	0	0	0.42	0.42	0	interacts with	Hop2 (interacts with) AT1G07920	3702.AT1G62740.1	120485	3702.AT1G07920.1	116039
Hop2 (interacts with) GAPA-2	0	0	0.416	0.416	0	interacts with	Hop2 (interacts with) GAPA-2	3702.AT1G62740.1	120485	3702.AT1G12900.1	116584
Hop2 (interacts with) GAPCP-2	0	0	0.416	0.416	0	interacts with	Hop2 (interacts with) GAPCP-2	3702.AT1G62740.1	120485	3702.AT1G16300.1	116943
Hop2 (interacts with) GAPB	0	0	0.416	0.416	0	interacts with	Hop2 (interacts with) GAPB	3702.AT1G62740.1	120485	3702.AT1G42970.1	118893
PSAE-2 (interacts with) PSAD-2	0	0	0.924	0.924	0	interacts with	PSAE-2 (interacts with) PSAD-2	3702.AT2G20260.1	123645	3702.AT1G03130.1	115533
PSAE-2 (interacts with) PSAF	0	0	0.924	0.924	0	interacts with	PSAE-2 (interacts with) PSAF	3702.AT2G20260.1	123645	3702.AT1G31330.1	118407
PSAE-2 (interacts with) PSAH2	0	0	0.598	0.598	0	interacts with	PSAE-2 (interacts with) PSAH2	3702.AT2G20260.1	123645	3702.AT1G52230.1	119555
PSAE-2 (interacts with) FD2	0	0	0.545	0.545	0	interacts with	PSAE-2 (interacts with) FD2	3702.AT2G20260.1	123645	3702.AT1G60950.1	120289
PSAE-2 (interacts with) PSAG	0	0	0.491	0.491	0	interacts with	PSAE-2 (interacts with) PSAG	3702.AT2G20260.1	123645	3702.AT1G55670.1	119928
EMB3126 (interacts with) AT2G43030	0	0	0.937	0.937	0	interacts with	EMB3126 (interacts with) AT2G43030	3702.AT3G63490.1	132055	3702.AT2G43030.1	126087
EMB3126 (interacts with) EMB2207	0	0	0.882	0.882	0	interacts with	EMB3126 (interacts with) EMB2207	3702.AT3G63490.1	132055	3702.AT1G43170.1	118908
EMB3126 (interacts with) AT3G09630	0	0	0.882	0.882	0	interacts with	EMB3126 (interacts with) AT3G09630	3702.AT3G63490.1	132055	3702.AT3G09630.1	127537
EMB3126 (interacts with) RPL23AB	0	0	0.882	0.882	0	interacts with	EMB3126 (interacts with) RPL23AB	3702.AT3G63490.1	132055	3702.AT3G55280.1	131196
EMB3126 (interacts with) RPL10B	0	0	0.857	0.857	0	interacts with	EMB3126 (interacts with) RPL10B	3702.AT3G63490.1	132055	3702.AT1G26910.1	117967
EMB3126 (interacts with) AT2G37190	0	0	0.838	0.838	0	interacts with	EMB3126 (interacts with) AT2G37190	3702.AT3G63490.1	132055	3702.AT2G37190.1	125460
EMB3126 (interacts with) AT3G09200	0	0	0.838	0.838	0	interacts with	EMB3126 (interacts with) AT3G09200	3702.AT3G63490.1	132055	3702.AT3G09200.1	127496
EMB3126 (interacts with) BBC1	0	0	0.671	0.671	0	interacts with	EMB3126 (interacts with) BBC1	3702.AT3G63490.1	132055	3702.AT3G49010.1	130518
EMB3126 (interacts with) AT3G11510	0	0	0.615	0.615	0	interacts with	EMB3126 (interacts with) AT3G11510	3702.AT3G63490.1	132055	3702.AT3G11510.1	127748
EMB3126 (interacts with) AT3G44590	0	0	0.603	0.603	0	interacts with	EMB3126 (interacts with) AT3G44590	3702.AT3G63490.1	132055	3702.AT3G44590.1	130052
EMB3126 (interacts with) AT1G74060	0	0	0.583	0.583	0	interacts with	EMB3126 (interacts with) AT1G74060	3702.AT3G63490.1	132055	3702.AT1G74060.1	121677
EMB3126 (interacts with) AT2G32060	0	0	0.557	0.557	0	interacts with	EMB3126 (interacts with) AT2G32060	3702.AT3G63490.1	132055	3702.AT2G32060.1	124901
EMB3126 (interacts with) EIF4A-2	0	0	0.489	0.489	0	interacts with	EMB3126 (interacts with) EIF4A-2	3702.AT3G63490.1	132055	3702.AT1G54270.1	119786
AT2G43030 (interacts with) RPL10B	0	0	0.882	0.882	0	interacts with	AT2G43030 (interacts with) RPL10B	3702.AT2G43030.1	126087	3702.AT1G26910.1	117967
AT2G43030 (interacts with) AT2G37190	0	0	0.862	0.862	0	interacts with	AT2G43030 (interacts with) AT2G37190	3702.AT2G43030.1	126087	3702.AT2G37190.1	125460
AT2G43030 (interacts with) AT2G32060	0	0	0.697	0.697	0	interacts with	AT2G43030 (interacts with) AT2G32060	3702.AT2G43030.1	126087	3702.AT2G32060.1	124901
AT2G43030 (interacts with) AT1G74060	0	0	0.552	0.552	0	interacts with	AT2G43030 (interacts with) AT1G74060	3702.AT2G43030.1	126087	3702.AT1G74060.1	121677
TIF3B1 (interacts with) AT2G46290	0	0	0.937	0.937	0	interacts with	TIF3B1 (interacts with) AT2G46290	3702.AT5G27640.2	138832	3702.AT2G46290.1	126429
TIF3B1 (interacts with) RPS13A	0	0	0.671	0.671	0	interacts with	TIF3B1 (interacts with) RPS13A	3702.AT5G27640.2	138832	3702.AT4G00100.1	132075
TIF3B1 (interacts with) AT1G76810	0	0	0.669	0.669	0	interacts with	TIF3B1 (interacts with) AT1G76810	3702.AT5G27640.2	138832	3702.AT1G76810.1	121951
AT2G46290 (interacts with) AT2G32060	0	0	0.906	0.906	0	interacts with	AT2G46290 (interacts with) AT2G32060	3702.AT2G46290.1	126429	3702.AT2G32060.1	124901
AT2G46290 (interacts with) AT1G76810	0	0	0.671	0.671	0	interacts with	AT2G46290 (interacts with) AT1G76810	3702.AT2G46290.1	126429	3702.AT1G76810.1	121951
AT2G46290 (interacts with) RCA	0	0	0.551	0.551	0	interacts with	AT2G46290 (interacts with) RCA	3702.AT2G46290.1	126429	3702.AT2G39730.1	125723
AT2G46290 (interacts with) RSZ21	0	0	0.491	0.492	0	interacts with	AT2G46290 (interacts with) RSZ21	3702.AT2G46290.1	126429	3702.AT1G23860.1	117721
ATPF (interacts with) ATPA	0	0	0.936	0.936	0	interacts with	ATPF (interacts with) ATPA	3702.ATCG00130.1	142518	3702.ATCG00120.1	142517
ATPF (interacts with) AT5G08680	0	0	0.928	0.928	0	interacts with	ATPF (interacts with) AT5G08680	3702.ATCG00130.1	142518	3702.AT5G08680.1	137008
ATPF (interacts with) ATPC1	0	0	0.924	0.924	0	interacts with	ATPF (interacts with) ATPC1	3702.ATCG00130.1	142518	3702.AT4G04640.1	132537
ATPF (interacts with) ATP3	0	0	0.924	0.924	0	interacts with	ATPF (interacts with) ATP3	3702.ATCG00130.1	142518	3702.AT2G33040.1	125007
EXO84B (interacts with) SEC6	0	0	0.936	0.936	0	interacts with	EXO84B (interacts with) SEC6	3702.AT5G49830.2	140588	3702.AT1G71820.2	121440
EXO84B (interacts with) VPS9A	0	0	0.604	0.604	0	interacts with	EXO84B (interacts with) VPS9A	3702.AT5G49830.2	140588	3702.AT3G19770.1	128675
EXO84B (interacts with) STN7	0	0	0.51	0.51	0	interacts with	EXO84B (interacts with) STN7	3702.AT5G49830.2	140588	3702.AT1G68830.1	121141
EXO84B (interacts with) NTMC2T4	0	0	0.491	0.492	0	interacts with	EXO84B (interacts with) NTMC2T4	3702.AT5G49830.2	140588	3702.AT3G61050.1	131787
SEC6 (interacts with) KEU	0	0	0.857	0.857	0	interacts with	SEC6 (interacts with) KEU	3702.AT1G71820.2	121440	3702.AT1G12360.1	116525
AT3G09200 (interacts with) AT2G37190	0	0	0.917	0.917	0	interacts with	AT3G09200 (interacts with) AT2G37190	3702.AT3G09200.1	127496	3702.AT2G37190.1	125460
AT3G09200 (interacts with) RPL10B	0	0	0.914	0.914	0	interacts with	AT3G09200 (interacts with) RPL10B	3702.AT3G09200.1	127496	3702.AT1G26910.1	117967
AT3G09200 (interacts with) AT1G74060	0	0	0.911	0.911	0	interacts with	AT3G09200 (interacts with) AT1G74060	3702.AT3G09200.1	127496	3702.AT1G74060.1	121677
AT3G09200 (interacts with) EMB2207	0	0	0.903	0.903	0	interacts with	AT3G09200 (interacts with) EMB2207	3702.AT3G09200.1	127496	3702.AT1G43170.1	118908
AT3G09200 (interacts with) AT2G43030	0	0	0.862	0.862	0	interacts with	AT3G09200 (interacts with) AT2G43030	3702.AT3G09200.1	127496	3702.AT2G43030.1	126087
AT3G09200 (interacts with) AT2G32060	0	0	0.668	0.668	0	interacts with	AT3G09200 (interacts with) AT2G32060	3702.AT3G09200.1	127496	3702.AT2G32060.1	124901
AT3G09200 (interacts with) AT2G40590	0	0	0.583	0.583	0	interacts with	AT3G09200 (interacts with) AT2G40590	3702.AT3G09200.1	127496	3702.AT2G40590.1	125825
AT3G09200 (interacts with) AT1G07920	0	0	0.499	0.499	0	interacts with	AT3G09200 (interacts with) AT1G07920	3702.AT3G09200.1	127496	3702.AT1G07920.1	116039
PSBO1 (interacts with) HSP70	0	0	0.561	0.561	0	interacts with	PSBO1 (interacts with) HSP70	3702.AT5G66570.1	142392	3702.AT3G12580.1	127860
AT4G02450 (interacts with) CR88	0	0	0.907	0.907	0	interacts with	AT4G02450 (interacts with) CR88	3702.AT4G02450.1	132350	3702.AT2G04030.1	122677
AT4G02450 (interacts with) Hop2	0	0	0.602	0.602	0	interacts with	AT4G02450 (interacts with) Hop2	3702.AT4G02450.1	132350	3702.AT1G62740.1	120485
AT4G02450 (interacts with) CRT1b	0	0	0.517	0.517	0	interacts with	AT4G02450 (interacts with) CRT1b	3702.AT4G02450.1	132350	3702.AT1G09210.1	116176
AT4G02450 (interacts with) NACA2	0	0	0.487	0.488	0	interacts with	AT4G02450 (interacts with) NACA2	3702.AT4G02450.1	132350	3702.AT3G49470.1	130568
AT4G02450 (interacts with) AT3G12390	0	0	0.487	0.488	0	interacts with	AT4G02450 (interacts with) AT3G12390	3702.AT4G02450.1	132350	3702.AT3G12390.1	127841
AT5G55220 (interacts with) RPL23AB	0	0	0.927	0.927	0	interacts with	AT5G55220 (interacts with) RPL23AB	3702.AT5G55220.1	141178	3702.AT3G55280.1	131196
AT5G55220 (interacts with) AT4G36130	0	0	0.911	0.911	0	interacts with	AT5G55220 (interacts with) AT4G36130	3702.AT5G55220.1	141178	3702.AT4G36130.1	135774
AT5G55220 (interacts with) AT1G11860	0	0	0.671	0.671	0	interacts with	AT5G55220 (interacts with) AT1G11860	3702.AT5G55220.1	141178	3702.AT1G11860.1	116469
AT5G55220 (interacts with) emb2726	0	0	0.61	0.61	0	interacts with	AT5G55220 (interacts with) emb2726	3702.AT5G55220.1	141178	3702.AT4G29060.1	135000
AT5G55220 (interacts with) AT2G43030	0	0	0.491	0.491	0	interacts with	AT5G55220 (interacts with) AT2G43030	3702.AT5G55220.1	141178	3702.AT2G43030.1	126087
AT5G55220 (interacts with) EMB2207	0	0	0.491	0.491	0	interacts with	AT5G55220 (interacts with) EMB2207	3702.AT5G55220.1	141178	3702.AT1G43170.1	118908
AT5G55220 (interacts with) AT3G09630	0	0	0.491	0.491	0	interacts with	AT5G55220 (interacts with) AT3G09630	3702.AT5G55220.1	141178	3702.AT3G09630.1	127537
AT5G55220 (interacts with) EMB3126	0	0	0.489	0.489	0	interacts with	AT5G55220 (interacts with) EMB3126	3702.AT5G55220.1	141178	3702.AT3G63490.1	132055
AT5G55220 (interacts with) RPL10B	0	0	0.489	0.489	0	interacts with	AT5G55220 (interacts with) RPL10B	3702.AT5G55220.1	141178	3702.AT1G26910.1	117967
AT5G55220 (interacts with) AT3G11510	0	0	0.489	0.489	0	interacts with	AT5G55220 (interacts with) AT3G11510	3702.AT5G55220.1	141178	3702.AT3G11510.1	127748
AT5G55220 (interacts with) AT3G09200	0	0	0.487	0.488	0	interacts with	AT5G55220 (interacts with) AT3G09200	3702.AT5G55220.1	141178	3702.AT3G09200.1	127496
AT5G55220 (interacts with) RPL12-A	0	0	0.465	0.465	0	interacts with	AT5G55220 (interacts with) RPL12-A	3702.AT5G55220.1	141178	3702.AT3G27830.1	129565
AT4G17560 (interacts with) EMB3126	0	0	0.925	0.925	0	interacts with	AT4G17560 (interacts with) EMB3126	3702.AT4G17560.1	133743	3702.AT3G63490.1	132055
AT4G17560 (interacts with) AT2G43030	0	0	0.925	0.925	0	interacts with	AT4G17560 (interacts with) AT2G43030	3702.AT4G17560.1	133743	3702.AT2G43030.1	126087
AT4G17560 (interacts with) EMB2207	0	0	0.882	0.882	0	interacts with	AT4G17560 (interacts with) EMB2207	3702.AT4G17560.1	133743	3702.AT1G43170.1	118908
AT4G17560 (interacts with) RPL23AB	0	0	0.882	0.882	0	interacts with	AT4G17560 (interacts with) RPL23AB	3702.AT4G17560.1	133743	3702.AT3G55280.1	131196
AT4G17560 (interacts with) AT3G09630	0	0	0.882	0.882	0	interacts with	AT4G17560 (interacts with) AT3G09630	3702.AT4G17560.1	133743	3702.AT3G09630.1	127537
AT4G17560 (interacts with) RPL10B	0	0	0.857	0.857	0	interacts with	AT4G17560 (interacts with) RPL10B	3702.AT4G17560.1	133743	3702.AT1G26910.1	117967
AT4G17560 (interacts with) AT2G37190	0	0	0.838	0.838	0	interacts with	AT4G17560 (interacts with) AT2G37190	3702.AT4G17560.1	133743	3702.AT2G37190.1	125460
AT4G17560 (interacts with) AT3G09200	0	0	0.838	0.838	0	interacts with	AT4G17560 (interacts with) AT3G09200	3702.AT4G17560.1	133743	3702.AT3G09200.1	127496
AT4G17560 (interacts with) RPL12-A	0	0	0.801	0.801	0	interacts with	AT4G17560 (interacts with) RPL12-A	3702.AT4G17560.1	133743	3702.AT3G27830.1	129565
AT3G08530 (interacts with) AT1G61690	0	0	0.925	0.925	0	interacts with	AT3G08530 (interacts with) AT1G61690	3702.AT3G08530.1	127424	3702.AT1G61690.1	120380
AT3G08530 (interacts with) JAC1	0	0	0.907	0.907	0	interacts with	AT3G08530 (interacts with) JAC1	3702.AT3G08530.1	127424	3702.AT1G75100.1	121781
AT3G08530 (interacts with) AT2G43160	0	0	0.831	0.831	0	interacts with	AT3G08530 (interacts with) AT2G43160	3702.AT3G08530.1	127424	3702.AT2G43160.1	126100
AT3G08530 (interacts with) AT1G20760	0	0	0.608	0.608	0	interacts with	AT3G08530 (interacts with) AT1G20760	3702.AT3G08530.1	127424	3702.AT1G20760.1	117394
AT3G08530 (interacts with) AT2G25430	0	0	0.602	0.602	0	interacts with	AT3G08530 (interacts with) AT2G25430	3702.AT3G08530.1	127424	3702.AT2G25430.1	124197
AT3G08530 (interacts with) SEC6	0	0	0.489	0.489	0	interacts with	AT3G08530 (interacts with) SEC6	3702.AT3G08530.1	127424	3702.AT1G71820.2	121440
AT1G61690 (interacts with) RUB1	0	0	0.672	0.672	0	interacts with	AT1G61690 (interacts with) RUB1	3702.AT1G61690.1	120380	3702.AT1G31340.1	118409
AT1G61690 (interacts with) AT1G20760	0	0	0.493	0.493	0	interacts with	AT1G61690 (interacts with) AT1G20760	3702.AT1G61690.1	120380	3702.AT1G20760.1	117394
RPL5B (interacts with) RPL23AB	0	0	0.924	0.924	0	interacts with	RPL5B (interacts with) RPL23AB	3702.AT5G39740.1	139473	3702.AT3G55280.1	131196
RPL5B (interacts with) RPS13A	0	0	0.924	0.924	0	interacts with	RPL5B (interacts with) RPS13A	3702.AT5G39740.1	139473	3702.AT4G00100.1	132075
RPL5B (interacts with) EMB2207	0	0	0.918	0.918	0	interacts with	RPL5B (interacts with) EMB2207	3702.AT5G39740.1	139473	3702.AT1G43170.1	118908
RPL5B (interacts with) AT2G43030	0	0	0.907	0.907	0	interacts with	RPL5B (interacts with) AT2G43030	3702.AT5G39740.1	139473	3702.AT2G43030.1	126087
RPL5B (interacts with) AT3G09630	0	0	0.907	0.907	0	interacts with	RPL5B (interacts with) AT3G09630	3702.AT5G39740.1	139473	3702.AT3G09630.1	127537
RPL5B (interacts with) EMB3126	0	0	0.903	0.903	0	interacts with	RPL5B (interacts with) EMB3126	3702.AT5G39740.1	139473	3702.AT3G63490.1	132055
RPL5B (interacts with) AT4G17560	0	0	0.903	0.903	0	interacts with	RPL5B (interacts with) AT4G17560	3702.AT5G39740.1	139473	3702.AT4G17560.1	133743
RPL5B (interacts with) RPL10B	0	0	0.903	0.903	0	interacts with	RPL5B (interacts with) RPL10B	3702.AT5G39740.1	139473	3702.AT1G26910.1	117967
RPL5B (interacts with) AT2G37190	0	0	0.902	0.902	0	interacts with	RPL5B (interacts with) AT2G37190	3702.AT5G39740.1	139473	3702.AT2G37190.1	125460
RPL5B (interacts with) AT3G09200	0	0	0.89	0.89	0	interacts with	RPL5B (interacts with) AT3G09200	3702.AT5G39740.1	139473	3702.AT3G09200.1	127496
RPL5B (interacts with) AT4G36130	0	0	0.862	0.862	0	interacts with	RPL5B (interacts with) AT4G36130	3702.AT5G39740.1	139473	3702.AT4G36130.1	135774
RPL5B (interacts with) RPL12-A	0	0	0.846	0.846	0	interacts with	RPL5B (interacts with) RPL12-A	3702.AT5G39740.1	139473	3702.AT3G27830.1	129565
RPL5B (interacts with) AT1G74060	0	0	0.837	0.837	0	interacts with	RPL5B (interacts with) AT1G74060	3702.AT5G39740.1	139473	3702.AT1G74060.1	121677
RPL5B (interacts with) AT3G44590	0	0	0.834	0.834	0	interacts with	RPL5B (interacts with) AT3G44590	3702.AT5G39740.1	139473	3702.AT3G44590.1	130052
RPL5B (interacts with) AT2G32060	0	0	0.825	0.825	0	interacts with	RPL5B (interacts with) AT2G32060	3702.AT5G39740.1	139473	3702.AT2G32060.1	124901
RPL5B (interacts with) AT5G24510	0	0	0.617	0.617	0	interacts with	RPL5B (interacts with) AT5G24510	3702.AT5G39740.1	139473	3702.AT5G24510.1	138532
RPL5B (interacts with) EMB3010	0	0	0.612	0.612	0	interacts with	RPL5B (interacts with) EMB3010	3702.AT5G39740.1	139473	3702.AT5G10360.1	137148
RPL5B (interacts with) RPS6A	0	0	0.612	0.612	0	interacts with	RPL5B (interacts with) RPS6A	3702.AT5G39740.1	139473	3702.AT4G31700.1	135287
RPL5B (interacts with) AT3G11510	0	0	0.606	0.606	0	interacts with	RPL5B (interacts with) AT3G11510	3702.AT5G39740.1	139473	3702.AT3G11510.1	127748
RPL5B (interacts with) BBC1	0	0	0.604	0.604	0	interacts with	RPL5B (interacts with) BBC1	3702.AT5G39740.1	139473	3702.AT3G49010.1	130518
RPL5B (interacts with) AT2G40590	0	0	0.604	0.604	0	interacts with	RPL5B (interacts with) AT2G40590	3702.AT5G39740.1	139473	3702.AT2G40590.1	125825
RPL5B (interacts with) AT5G14610	0	0	0.489	0.489	0	interacts with	RPL5B (interacts with) AT5G14610	3702.AT5G39740.1	139473	3702.AT5G14610.1	137551
RPL5B (interacts with) EIF4A-2	0	0	0.489	0.489	0	interacts with	RPL5B (interacts with) EIF4A-2	3702.AT5G39740.1	139473	3702.AT1G54270.1	119786
RPL5B (interacts with) emb1138	0	0	0.489	0.489	0	interacts with	RPL5B (interacts with) emb1138	3702.AT5G39740.1	139473	3702.AT5G26742.2	138742
AT2G37190 (interacts with) RPL10B	0	0	0.907	0.907	0	interacts with	AT2G37190 (interacts with) RPL10B	3702.AT2G37190.1	125460	3702.AT1G26910.1	117967
AT2G37190 (interacts with) AT1G74060	0	0	0.906	0.906	0	interacts with	AT2G37190 (interacts with) AT1G74060	3702.AT2G37190.1	125460	3702.AT1G74060.1	121677
AT2G37190 (interacts with) EMB2207	0	0	0.904	0.904	0	interacts with	AT2G37190 (interacts with) EMB2207	3702.AT2G37190.1	125460	3702.AT1G43170.1	118908
AT2G37190 (interacts with) AT2G32060	0	0	0.671	0.671	0	interacts with	AT2G37190 (interacts with) AT2G32060	3702.AT2G37190.1	125460	3702.AT2G32060.1	124901
AT2G37190 (interacts with) AT1G76810	0	0	0.546	0.546	0	interacts with	AT2G37190 (interacts with) AT1G76810	3702.AT2G37190.1	125460	3702.AT1G76810.1	121951
AT5G65220 (interacts with) AT5G55220	0	0	0.922	0.922	0	interacts with	AT5G65220 (interacts with) AT5G55220	3702.AT5G65220.1	142245	3702.AT5G55220.1	141178
AT5G65220 (interacts with) RPL23AB	0	0	0.917	0.917	0	interacts with	AT5G65220 (interacts with) RPL23AB	3702.AT5G65220.1	142245	3702.AT3G55280.1	131196
AT5G65220 (interacts with) AT3G09630	0	0	0.913	0.913	0	interacts with	AT5G65220 (interacts with) AT3G09630	3702.AT5G65220.1	142245	3702.AT3G09630.1	127537
AT5G65220 (interacts with) RPS6A	0	0	0.904	0.904	0	interacts with	AT5G65220 (interacts with) RPS6A	3702.AT5G65220.1	142245	3702.AT4G31700.1	135287
AT5G65220 (interacts with) EMB3010	0	0	0.904	0.904	0	interacts with	AT5G65220 (interacts with) EMB3010	3702.AT5G65220.1	142245	3702.AT5G10360.1	137148
AT5G65220 (interacts with) RPL5B	0	0	0.903	0.903	0	interacts with	AT5G65220 (interacts with) RPL5B	3702.AT5G65220.1	142245	3702.AT5G39740.1	139473
AT5G65220 (interacts with) RPS13A	0	0	0.897	0.897	0	interacts with	AT5G65220 (interacts with) RPS13A	3702.AT5G65220.1	142245	3702.AT4G00100.1	132075
AT5G65220 (interacts with) RPL10B	0	0	0.883	0.883	0	interacts with	AT5G65220 (interacts with) RPL10B	3702.AT5G65220.1	142245	3702.AT1G26910.1	117967
AT5G65220 (interacts with) AT2G43030	0	0	0.882	0.882	0	interacts with	AT5G65220 (interacts with) AT2G43030	3702.AT5G65220.1	142245	3702.AT2G43030.1	126087
AT5G65220 (interacts with) EMB2207	0	0	0.882	0.882	0	interacts with	AT5G65220 (interacts with) EMB2207	3702.AT5G65220.1	142245	3702.AT1G43170.1	118908
AT5G65220 (interacts with) AT3G11510	0	0	0.878	0.878	0	interacts with	AT5G65220 (interacts with) AT3G11510	3702.AT5G65220.1	142245	3702.AT3G11510.1	127748
AT5G65220 (interacts with) AT1G74060	0	0	0.878	0.878	0	interacts with	AT5G65220 (interacts with) AT1G74060	3702.AT5G65220.1	142245	3702.AT1G74060.1	121677
AT5G65220 (interacts with) BBC1	0	0	0.878	0.878	0	interacts with	AT5G65220 (interacts with) BBC1	3702.AT5G65220.1	142245	3702.AT3G49010.1	130518
AT5G65220 (interacts with) AT5G59240	0	0	0.877	0.877	0	interacts with	AT5G65220 (interacts with) AT5G59240	3702.AT5G65220.1	142245	3702.AT5G59240.1	141611
AT5G65220 (interacts with) AT4G17560	0	0	0.857	0.857	0	interacts with	AT5G65220 (interacts with) AT4G17560	3702.AT5G65220.1	142245	3702.AT4G17560.1	133743
AT5G65220 (interacts with) EMB3126	0	0	0.857	0.857	0	interacts with	AT5G65220 (interacts with) EMB3126	3702.AT5G65220.1	142245	3702.AT3G63490.1	132055
AT5G65220 (interacts with) AT4G36130	0	0	0.843	0.843	0	interacts with	AT5G65220 (interacts with) AT4G36130	3702.AT5G65220.1	142245	3702.AT4G36130.1	135774
AT5G65220 (interacts with) AT2G37190	0	0	0.838	0.838	0	interacts with	AT5G65220 (interacts with) AT2G37190	3702.AT5G65220.1	142245	3702.AT2G37190.1	125460
AT5G65220 (interacts with) AT3G09200	0	0	0.838	0.838	0	interacts with	AT5G65220 (interacts with) AT3G09200	3702.AT5G65220.1	142245	3702.AT3G09200.1	127496
AT5G65220 (interacts with) AT3G44590	0	0	0.834	0.834	0	interacts with	AT5G65220 (interacts with) AT3G44590	3702.AT5G65220.1	142245	3702.AT3G44590.1	130052
AT5G65220 (interacts with) RPL12-A	0	0	0.801	0.801	0	interacts with	AT5G65220 (interacts with) RPL12-A	3702.AT5G65220.1	142245	3702.AT3G27830.1	129565
AT5G65220 (interacts with) AT2G32060	0	0	0.671	0.671	0	interacts with	AT5G65220 (interacts with) AT2G32060	3702.AT5G65220.1	142245	3702.AT2G32060.1	124901
AT5G65220 (interacts with) AT5G24510	0	0	0.611	0.611	0	interacts with	AT5G65220 (interacts with) AT5G24510	3702.AT5G65220.1	142245	3702.AT5G24510.1	138532
AT5G65220 (interacts with) AT2G40590	0	0	0.547	0.547	0	interacts with	AT5G65220 (interacts with) AT2G40590	3702.AT5G65220.1	142245	3702.AT2G40590.1	125825
AT5G24510 (interacts with) AT3G09200	0	0	0.922	0.922	0	interacts with	AT5G24510 (interacts with) AT3G09200	3702.AT5G24510.1	138532	3702.AT3G09200.1	127496
AT5G24510 (interacts with) AT3G44590	0	0	0.912	0.912	0	interacts with	AT5G24510 (interacts with) AT3G44590	3702.AT5G24510.1	138532	3702.AT3G44590.1	130052
AT5G24510 (interacts with) RPL23AB	0	0	0.63	0.63	0	interacts with	AT5G24510 (interacts with) RPL23AB	3702.AT5G24510.1	138532	3702.AT3G55280.1	131196
AT5G24510 (interacts with) BBC1	0	0	0.63	0.63	0	interacts with	AT5G24510 (interacts with) BBC1	3702.AT5G24510.1	138532	3702.AT3G49010.1	130518
AT5G24510 (interacts with) AT3G09630	0	0	0.606	0.606	0	interacts with	AT5G24510 (interacts with) AT3G09630	3702.AT5G24510.1	138532	3702.AT3G09630.1	127537
AT5G24510 (interacts with) EMB3126	0	0	0.603	0.603	0	interacts with	AT5G24510 (interacts with) EMB3126	3702.AT5G24510.1	138532	3702.AT3G63490.1	132055
AT5G24510 (interacts with) AT3G11510	0	0	0.603	0.603	0	interacts with	AT5G24510 (interacts with) AT3G11510	3702.AT5G24510.1	138532	3702.AT3G11510.1	127748
AT5G24510 (interacts with) RPL10B	0	0	0.603	0.603	0	interacts with	AT5G24510 (interacts with) RPL10B	3702.AT5G24510.1	138532	3702.AT1G26910.1	117967
AT5G24510 (interacts with) AT2G37190	0	0	0.593	0.593	0	interacts with	AT5G24510 (interacts with) AT2G37190	3702.AT5G24510.1	138532	3702.AT2G37190.1	125460
AT5G24510 (interacts with) RPS13A	0	0	0.592	0.592	0	interacts with	AT5G24510 (interacts with) RPS13A	3702.AT5G24510.1	138532	3702.AT4G00100.1	132075
AT5G24510 (interacts with) RPS6A	0	0	0.592	0.592	0	interacts with	AT5G24510 (interacts with) RPS6A	3702.AT5G24510.1	138532	3702.AT4G31700.1	135287
AT5G24510 (interacts with) EMB3010	0	0	0.592	0.592	0	interacts with	AT5G24510 (interacts with) EMB3010	3702.AT5G24510.1	138532	3702.AT5G10360.1	137148
AT5G24510 (interacts with) EMB2207	0	0	0.577	0.577	0	interacts with	AT5G24510 (interacts with) EMB2207	3702.AT5G24510.1	138532	3702.AT1G43170.1	118908
AT5G24510 (interacts with) AT2G43030	0	0	0.577	0.577	0	interacts with	AT5G24510 (interacts with) AT2G43030	3702.AT5G24510.1	138532	3702.AT2G43030.1	126087
AT5G24510 (interacts with) AT4G36130	0	0	0.572	0.572	0	interacts with	AT5G24510 (interacts with) AT4G36130	3702.AT5G24510.1	138532	3702.AT4G36130.1	135774
AT5G24510 (interacts with) AT2G40590	0	0	0.567	0.567	0	interacts with	AT5G24510 (interacts with) AT2G40590	3702.AT5G24510.1	138532	3702.AT2G40590.1	125825
AT5G24510 (interacts with) AT1G74060	0	0	0.563	0.563	0	interacts with	AT5G24510 (interacts with) AT1G74060	3702.AT5G24510.1	138532	3702.AT1G74060.1	121677
AT5G24510 (interacts with) AT1G07920	0	0	0.501	0.501	0	interacts with	AT5G24510 (interacts with) AT1G07920	3702.AT5G24510.1	138532	3702.AT1G07920.1	116039
AT5G24510 (interacts with) AT1G18070	0	0	0.501	0.501	0	interacts with	AT5G24510 (interacts with) AT1G18070	3702.AT5G24510.1	138532	3702.AT1G18070.3	117124
AT5G24510 (interacts with) AT2G32060	0	0	0.491	0.491	0	interacts with	AT5G24510 (interacts with) AT2G32060	3702.AT5G24510.1	138532	3702.AT2G32060.1	124901
PSAH2 (interacts with) PSAD-2	0	0	0.918	0.918	0	interacts with	PSAH2 (interacts with) PSAD-2	3702.AT1G52230.1	119555	3702.AT1G03130.1	115533
PSAH2 (interacts with) PSAF	0	0	0.621	0.621	0	interacts with	PSAH2 (interacts with) PSAF	3702.AT1G52230.1	119555	3702.AT1G31330.1	118407
EMB2207 (interacts with) RPL10B	0	0	0.906	0.906	0	interacts with	EMB2207 (interacts with) RPL10B	3702.AT1G43170.1	118908	3702.AT1G26910.1	117967
PETC (interacts with) AT1G80230	0	0	0.918	0.918	0	interacts with	PETC (interacts with) AT1G80230	3702.AT4G03280.1	132446	3702.AT1G80230.1	122304
PETC (interacts with) GDCH	0	0	0.57	0.57	0	interacts with	PETC (interacts with) GDCH	3702.AT4G03280.1	132446	3702.AT2G35370.1	125259
PETC (interacts with) PVA12	0	0	0.457	0.457	0	interacts with	PETC (interacts with) PVA12	3702.AT4G03280.1	132446	3702.AT2G45140.1	126313
AT1G80230 (interacts with) COX6B	0	0	0.671	0.671	0	interacts with	AT1G80230 (interacts with) COX6B	3702.AT1G80230.1	122304	3702.AT1G22450.1	117574
PSAN (interacts with) PSAE-2	0	0	0.917	0.917	0	interacts with	PSAN (interacts with) PSAE-2	3702.AT5G64040.2	142112	3702.AT2G20260.1	123645
PSAN (interacts with) LHCA4	0	0	0.832	0.832	0	interacts with	PSAN (interacts with) LHCA4	3702.AT5G64040.2	142112	3702.AT3G47470.1	130353
PSAN (interacts with) LHCA3	0	0	0.66	0.66	0	interacts with	PSAN (interacts with) LHCA3	3702.AT5G64040.2	142112	3702.AT1G61520.1	120360
PSAN (interacts with) PSAG	0	0	0.66	0.66	0	interacts with	PSAN (interacts with) PSAG	3702.AT5G64040.2	142112	3702.AT1G55670.1	119928
PSAN (interacts with) PSAF	0	0	0.66	0.66	0	interacts with	PSAN (interacts with) PSAF	3702.AT5G64040.2	142112	3702.AT1G31330.1	118407
PSAN (interacts with) PSAL	0	0	0.66	0.66	0	interacts with	PSAN (interacts with) PSAL	3702.AT5G64040.2	142112	3702.AT4G12800.1	133176
PSAN (interacts with) PSAD-2	0	0	0.61	0.61	0	interacts with	PSAN (interacts with) PSAD-2	3702.AT5G64040.2	142112	3702.AT1G03130.1	115533
PSAN (interacts with) PSAH2	0	0	0.581	0.581	0	interacts with	PSAN (interacts with) PSAH2	3702.AT5G64040.2	142112	3702.AT1G52230.1	119555
PETA (interacts with) PETC	0	0	0.917	0.917	0	interacts with	PETA (interacts with) PETC	3702.ATCG00540.1	142545	3702.AT4G03280.1	132446
PETA (interacts with) DRT112	0	0	0.627	0.627	0	interacts with	PETA (interacts with) DRT112	3702.ATCG00540.1	142545	3702.AT1G20340.1	117350
SKIP (interacts with) AT1G31870	0	0	0.917	0.917	0	interacts with	SKIP (interacts with) AT1G31870	3702.AT1G77180.1	121993	3702.AT1G31870.1	118461
SKIP (interacts with) AT1G74070	0	0	0.681	0.681	0	interacts with	SKIP (interacts with) AT1G74070	3702.AT1G77180.1	121993	3702.AT1G74070.1	121678
SKIP (interacts with) AT1G60000	0	0	0.664	0.664	0	interacts with	SKIP (interacts with) AT1G60000	3702.AT1G77180.1	121993	3702.AT1G60000.1	120206
AT5G52840 (interacts with) ACP4	0	0	0.915	0.915	0	interacts with	AT5G52840 (interacts with) ACP4	3702.AT5G52840.1	140911	3702.AT4G25050.2	134561
AT5G52840 (interacts with) PTAC16	0	0	0.575	0.575	0	interacts with	AT5G52840 (interacts with) PTAC16	3702.AT5G52840.1	140911	3702.AT3G46780.1	130288
AT5G52840 (interacts with) AT2G37660	0	0	0.575	0.575	0	interacts with	AT5G52840 (interacts with) AT2G37660	3702.AT5G52840.1	140911	3702.AT2G37660.1	125509
ACP4 (interacts with) PTAC16	0	0	0.664	0.664	0	interacts with	ACP4 (interacts with) PTAC16	3702.AT4G25050.2	134561	3702.AT3G46780.1	130288
ACP4 (interacts with) AT2G37660	0	0	0.664	0.664	0	interacts with	ACP4 (interacts with) AT2G37660	3702.AT4G25050.2	134561	3702.AT2G37660.1	125509
ACP4 (interacts with) mMDH1	0	0	0.489	0.49	0	interacts with	ACP4 (interacts with) mMDH1	3702.AT4G25050.2	134561	3702.AT1G53240.1	119664
ACP4 (interacts with) PLDALPHA1	0	0	0.459	0.459	0	interacts with	ACP4 (interacts with) PLDALPHA1	3702.AT4G25050.2	134561	3702.AT3G15730.1	128234
BBC1 (interacts with) AT3G09630	0	0	0.914	0.914	0	interacts with	BBC1 (interacts with) AT3G09630	3702.AT3G49010.1	130518	3702.AT3G09630.1	127537
BBC1 (interacts with) AT3G09200	0	0	0.911	0.911	0	interacts with	BBC1 (interacts with) AT3G09200	3702.AT3G49010.1	130518	3702.AT3G09200.1	127496
BBC1 (interacts with) RPL10B	0	0	0.907	0.907	0	interacts with	BBC1 (interacts with) RPL10B	3702.AT3G49010.1	130518	3702.AT1G26910.1	117967
BBC1 (interacts with) AT2G37190	0	0	0.906	0.906	0	interacts with	BBC1 (interacts with) AT2G37190	3702.AT3G49010.1	130518	3702.AT2G37190.1	125460
BBC1 (interacts with) AT1G74060	0	0	0.906	0.906	0	interacts with	BBC1 (interacts with) AT1G74060	3702.AT3G49010.1	130518	3702.AT1G74060.1	121677
BBC1 (interacts with) AT3G11510	0	0	0.906	0.906	0	interacts with	BBC1 (interacts with) AT3G11510	3702.AT3G49010.1	130518	3702.AT3G11510.1	127748
BBC1 (interacts with) EMB2207	0	0	0.904	0.904	0	interacts with	BBC1 (interacts with) EMB2207	3702.AT3G49010.1	130518	3702.AT1G43170.1	118908
BBC1 (interacts with) AT2G43030	0	0	0.668	0.668	0	interacts with	BBC1 (interacts with) AT2G43030	3702.AT3G49010.1	130518	3702.AT2G43030.1	126087
BBC1 (interacts with) AT3G44590	0	0	0.63	0.63	0	interacts with	BBC1 (interacts with) AT3G44590	3702.AT3G49010.1	130518	3702.AT3G44590.1	130052
BBC1 (interacts with) AT2G32060	0	0	0.609	0.609	0	interacts with	BBC1 (interacts with) AT2G32060	3702.AT3G49010.1	130518	3702.AT2G32060.1	124901
BBC1 (interacts with) AT2G40590	0	0	0.583	0.583	0	interacts with	BBC1 (interacts with) AT2G40590	3702.AT3G49010.1	130518	3702.AT2G40590.1	125825
BBC1 (interacts with) AT1G76810	0	0	0.493	0.493	0	interacts with	BBC1 (interacts with) AT1G76810	3702.AT3G49010.1	130518	3702.AT1G76810.1	121951
AT1G74060 (interacts with) RPL10B	0	0	0.907	0.907	0	interacts with	AT1G74060 (interacts with) RPL10B	3702.AT1G74060.1	121677	3702.AT1G26910.1	117967
AT1G74060 (interacts with) EMB2207	0	0	0.904	0.904	0	interacts with	AT1G74060 (interacts with) EMB2207	3702.AT1G74060.1	121677	3702.AT1G43170.1	118908
CR88 (interacts with) Hop2	0	0	0.845	0.845	0	interacts with	CR88 (interacts with) Hop2	3702.AT2G04030.1	122677	3702.AT1G62740.1	120485
CR88 (interacts with) STN7	0	0	0.579	0.579	0	interacts with	CR88 (interacts with) STN7	3702.AT2G04030.1	122677	3702.AT1G68830.1	121141
CR88 (interacts with) AT1G15290	0	0	0.545	0.545	0	interacts with	CR88 (interacts with) AT1G15290	3702.AT2G04030.1	122677	3702.AT1G15290.1	116841
CR88 (interacts with) AT1G01320	0	0	0.545	0.545	0	interacts with	CR88 (interacts with) AT1G01320	3702.AT2G04030.1	122677	3702.AT1G01320.1	115339
CR88 (interacts with) TY1	0	0	0.491	0.491	0	interacts with	CR88 (interacts with) TY1	3702.AT2G04030.1	122677	3702.AT1G76760.1	121946
CR88 (interacts with) PDIL1-1	0	0	0.491	0.491	0	interacts with	CR88 (interacts with) PDIL1-1	3702.AT2G04030.1	122677	3702.AT1G21750.1	117499
AT3G44590 (interacts with) AT3G09630	0	0	0.904	0.904	0	interacts with	AT3G44590 (interacts with) AT3G09630	3702.AT3G44590.1	130052	3702.AT3G09630.1	127537
AT3G44590 (interacts with) AT3G09200	0	0	0.901	0.901	0	interacts with	AT3G44590 (interacts with) AT3G09200	3702.AT3G44590.1	130052	3702.AT3G09200.1	127496
AT3G44590 (interacts with) RPL10B	0	0	0.883	0.883	0	interacts with	AT3G44590 (interacts with) RPL10B	3702.AT3G44590.1	130052	3702.AT1G26910.1	117967
AT3G44590 (interacts with) AT3G11510	0	0	0.878	0.878	0	interacts with	AT3G44590 (interacts with) AT3G11510	3702.AT3G44590.1	130052	3702.AT3G11510.1	127748
AT3G44590 (interacts with) AT1G74060	0	0	0.878	0.878	0	interacts with	AT3G44590 (interacts with) AT1G74060	3702.AT3G44590.1	130052	3702.AT1G74060.1	121677
AT3G44590 (interacts with) AT2G37190	0	0	0.878	0.878	0	interacts with	AT3G44590 (interacts with) AT2G37190	3702.AT3G44590.1	130052	3702.AT2G37190.1	125460
AT3G44590 (interacts with) EMB2207	0	0	0.867	0.867	0	interacts with	AT3G44590 (interacts with) EMB2207	3702.AT3G44590.1	130052	3702.AT1G43170.1	118908
AT3G44590 (interacts with) AT2G43030	0	0	0.577	0.577	0	interacts with	AT3G44590 (interacts with) AT2G43030	3702.AT3G44590.1	130052	3702.AT2G43030.1	126087
AT3G44590 (interacts with) AT2G40590	0	0	0.547	0.547	0	interacts with	AT3G44590 (interacts with) AT2G40590	3702.AT3G44590.1	130052	3702.AT2G40590.1	125825
AT3G44590 (interacts with) AT1G07920	0	0	0.501	0.501	0	interacts with	AT3G44590 (interacts with) AT1G07920	3702.AT3G44590.1	130052	3702.AT1G07920.1	116039
AT3G44590 (interacts with) AT1G18070	0	0	0.501	0.501	0	interacts with	AT3G44590 (interacts with) AT1G18070	3702.AT3G44590.1	130052	3702.AT1G18070.3	117124
AT3G44590 (interacts with) AT2G32060	0	0	0.491	0.491	0	interacts with	AT3G44590 (interacts with) AT2G32060	3702.AT3G44590.1	130052	3702.AT2G32060.1	124901
Hsp81.4 (interacts with) SHD	0	0	0.912	0.912	0.945	interacts with	Hsp81.4 (interacts with) SHD	3702.AT5G56000.1	141261	3702.AT4G24190.1	134469
Hsp81.4 (interacts with) AT4G02450	0	0	0.907	0.907	0	interacts with	Hsp81.4 (interacts with) AT4G02450	3702.AT5G56000.1	141261	3702.AT4G02450.1	132350
Hsp81.4 (interacts with) Hop2	0	0	0.845	0.845	0	interacts with	Hsp81.4 (interacts with) Hop2	3702.AT5G56000.1	141261	3702.AT1G62740.1	120485
Hsp81.4 (interacts with) HSP70	0	0	0.779	0.779	0	interacts with	Hsp81.4 (interacts with) HSP70	3702.AT5G56000.1	141261	3702.AT3G12580.1	127860
Hsp81.4 (interacts with) HSC70-1	0	0	0.779	0.779	0	interacts with	Hsp81.4 (interacts with) HSC70-1	3702.AT5G56000.1	141261	3702.AT5G02500.1	136350
Hsp81.4 (interacts with) cpHsc70-2	0	0	0.611	0.611	0	interacts with	Hsp81.4 (interacts with) cpHsc70-2	3702.AT5G56000.1	141261	3702.AT5G49910.1	140596
Hsp81.4 (interacts with) BIP2	0	0	0.611	0.611	0	interacts with	Hsp81.4 (interacts with) BIP2	3702.AT5G56000.1	141261	3702.AT5G42020.1	139715
Hsp81.4 (interacts with) MTHSC70-2	0	0	0.611	0.611	0	interacts with	Hsp81.4 (interacts with) MTHSC70-2	3702.AT5G56000.1	141261	3702.AT5G09590.1	137063
Hsp81.4 (interacts with) AT5G08680	0	0	0.606	0.606	0	interacts with	Hsp81.4 (interacts with) AT5G08680	3702.AT5G56000.1	141261	3702.AT5G08680.1	137008
Hsp81.4 (interacts with) STN7	0	0	0.579	0.579	0	interacts with	Hsp81.4 (interacts with) STN7	3702.AT5G56000.1	141261	3702.AT1G68830.1	121141
Hsp81.4 (interacts with) MAPKKK7	0	0	0.55	0.55	0	interacts with	Hsp81.4 (interacts with) MAPKKK7	3702.AT5G56000.1	141261	3702.AT3G13530.1	127977
Hsp81.4 (interacts with) AT4G28080	0	0	0.545	0.545	0	interacts with	Hsp81.4 (interacts with) AT4G28080	3702.AT5G56000.1	141261	3702.AT4G28080.1	134890
Hsp81.4 (interacts with) AT1G01320	0	0	0.545	0.545	0	interacts with	Hsp81.4 (interacts with) AT1G01320	3702.AT5G56000.1	141261	3702.AT1G01320.1	115339
Hsp81.4 (interacts with) AT1G15290	0	0	0.545	0.545	0	interacts with	Hsp81.4 (interacts with) AT1G15290	3702.AT5G56000.1	141261	3702.AT1G15290.1	116841
Hsp81.4 (interacts with) PDIL1-1	0	0	0.491	0.491	0	interacts with	Hsp81.4 (interacts with) PDIL1-1	3702.AT5G56000.1	141261	3702.AT1G21750.1	117499
Hsp81.4 (interacts with) TY1	0	0	0.491	0.491	0	interacts with	Hsp81.4 (interacts with) TY1	3702.AT5G56000.1	141261	3702.AT1G76760.1	121946
Hsp81.4 (interacts with) ATHM2	0	0	0.491	0.491	0	interacts with	Hsp81.4 (interacts with) ATHM2	3702.AT5G56000.1	141261	3702.AT4G03520.1	132473
Hsp81.4 (interacts with) TRXF2	0	0	0.491	0.491	0	interacts with	Hsp81.4 (interacts with) TRXF2	3702.AT5G56000.1	141261	3702.AT5G16400.1	137735
Hsp81.4 (interacts with) TH9	0	0	0.491	0.491	0	interacts with	Hsp81.4 (interacts with) TH9	3702.AT5G56000.1	141261	3702.AT3G08710.1	127442
Hsp81.4 (interacts with) HAP6	0	0	0.459	0.459	0	interacts with	Hsp81.4 (interacts with) HAP6	3702.AT5G56000.1	141261	3702.AT4G21150.1	134129
Hsp81.4 (interacts with) RPN10	0	0	0.418	0.419	0	interacts with	Hsp81.4 (interacts with) RPN10	3702.AT5G56000.1	141261	3702.AT4G38630.1	136034
Hsp81.4 (interacts with) Cpn60beta2	0	0	0.408	0.409	0	interacts with	Hsp81.4 (interacts with) Cpn60beta2	3702.AT5G56000.1	141261	3702.AT3G13470.1	127971
Hsp81.4 (interacts with) CPN60A	0	0	0.408	0.409	0	interacts with	Hsp81.4 (interacts with) CPN60A	3702.AT5G56000.1	141261	3702.AT2G28000.1	124465
AT4G36130 (interacts with) RPL23AB	0	0	0.908	0.908	0	interacts with	AT4G36130 (interacts with) RPL23AB	3702.AT4G36130.1	135774	3702.AT3G55280.1	131196
AT4G36130 (interacts with) AT3G09630	0	0	0.908	0.908	0	interacts with	AT4G36130 (interacts with) AT3G09630	3702.AT4G36130.1	135774	3702.AT3G09630.1	127537
AT4G36130 (interacts with) RPS6A	0	0	0.908	0.908	0	interacts with	AT4G36130 (interacts with) RPS6A	3702.AT4G36130.1	135774	3702.AT4G31700.1	135287
AT4G36130 (interacts with) AT3G09200	0	0	0.906	0.906	0	interacts with	AT4G36130 (interacts with) AT3G09200	3702.AT4G36130.1	135774	3702.AT3G09200.1	127496
AT4G36130 (interacts with) RPS13A	0	0	0.905	0.905	0	interacts with	AT4G36130 (interacts with) RPS13A	3702.AT4G36130.1	135774	3702.AT4G00100.1	132075
AT4G36130 (interacts with) RPL10B	0	0	0.901	0.901	0	interacts with	AT4G36130 (interacts with) RPL10B	3702.AT4G36130.1	135774	3702.AT1G26910.1	117967
AT4G36130 (interacts with) AT1G74060	0	0	0.897	0.897	0	interacts with	AT4G36130 (interacts with) AT1G74060	3702.AT4G36130.1	135774	3702.AT1G74060.1	121677
AT4G36130 (interacts with) AT3G11510	0	0	0.897	0.897	0	interacts with	AT4G36130 (interacts with) AT3G11510	3702.AT4G36130.1	135774	3702.AT3G11510.1	127748
AT4G36130 (interacts with) BBC1	0	0	0.897	0.897	0	interacts with	AT4G36130 (interacts with) BBC1	3702.AT4G36130.1	135774	3702.AT3G49010.1	130518
AT4G36130 (interacts with) AT2G37190	0	0	0.897	0.897	0	interacts with	AT4G36130 (interacts with) AT2G37190	3702.AT4G36130.1	135774	3702.AT2G37190.1	125460
AT4G36130 (interacts with) EMB2207	0	0	0.888	0.888	0	interacts with	AT4G36130 (interacts with) EMB2207	3702.AT4G36130.1	135774	3702.AT1G43170.1	118908
AT4G36130 (interacts with) AT3G44590	0	0	0.843	0.843	0	interacts with	AT4G36130 (interacts with) AT3G44590	3702.AT4G36130.1	135774	3702.AT3G44590.1	130052
AT4G36130 (interacts with) AT2G43030	0	0	0.836	0.836	0	interacts with	AT4G36130 (interacts with) AT2G43030	3702.AT4G36130.1	135774	3702.AT2G43030.1	126087
AT4G36130 (interacts with) EMB3126	0	0	0.826	0.826	0	interacts with	AT4G36130 (interacts with) EMB3126	3702.AT4G36130.1	135774	3702.AT3G63490.1	132055
AT4G36130 (interacts with) AT4G17560	0	0	0.826	0.826	0	interacts with	AT4G36130 (interacts with) AT4G17560	3702.AT4G36130.1	135774	3702.AT4G17560.1	133743
AT4G36130 (interacts with) RPL12-A	0	0	0.684	0.684	0	interacts with	AT4G36130 (interacts with) RPL12-A	3702.AT4G36130.1	135774	3702.AT3G27830.1	129565
AT4G36130 (interacts with) AT2G32060	0	0	0.669	0.669	0	interacts with	AT4G36130 (interacts with) AT2G32060	3702.AT4G36130.1	135774	3702.AT2G32060.1	124901
AT4G36130 (interacts with) NRPB3	0	0	0.607	0.607	0	interacts with	AT4G36130 (interacts with) NRPB3	3702.AT4G36130.1	135774	3702.AT2G15430.1	123175
AT4G36130 (interacts with) AT2G40590	0	0	0.563	0.563	0	interacts with	AT4G36130 (interacts with) AT2G40590	3702.AT4G36130.1	135774	3702.AT2G40590.1	125825
AT4G36130 (interacts with) CPR	0	0	0.504	0.504	0	interacts with	AT4G36130 (interacts with) CPR	3702.AT4G36130.1	135774	3702.AT3G51800.2	130825
AT4G36130 (interacts with) AT1G76810	0	0	0.493	0.494	0	interacts with	AT4G36130 (interacts with) AT1G76810	3702.AT4G36130.1	135774	3702.AT1G76810.1	121951
AT4G36130 (interacts with) EIF4A-2	0	0	0.487	0.488	0	interacts with	AT4G36130 (interacts with) EIF4A-2	3702.AT4G36130.1	135774	3702.AT1G54270.1	119786
AT4G12770 (interacts with) AT3G08530	0	0	0.907	0.907	0	interacts with	AT4G12770 (interacts with) AT3G08530	3702.AT4G12770.1	133173	3702.AT3G08530.1	127424
AT4G12770 (interacts with) HSP70	0	0	0.716	0.716	0	interacts with	AT4G12770 (interacts with) HSP70	3702.AT4G12770.1	133173	3702.AT3G12580.1	127860
SNAP33 (interacts with) SYP131	0	0	0.907	0.907	0	interacts with	SNAP33 (interacts with) SYP131	3702.AT5G61210.1	141815	3702.AT3G03800.1	126945
SNAP33 (interacts with) KEU	0	0	0.865	0.865	0	interacts with	SNAP33 (interacts with) KEU	3702.AT5G61210.1	141815	3702.AT1G12360.1	116525
SNAP33 (interacts with) SYP61	0	0	0.668	0.668	0	interacts with	SNAP33 (interacts with) SYP61	3702.AT5G61210.1	141815	3702.AT1G28490.1	118140
SNAP33 (interacts with) BS14A	0	0	0.489	0.489	0	interacts with	SNAP33 (interacts with) BS14A	3702.AT5G61210.1	141815	3702.AT3G58170.1	131495
SYP131 (interacts with) KEU	0	0	0.905	0.905	0	interacts with	SYP131 (interacts with) KEU	3702.AT3G03800.1	126945	3702.AT1G12360.1	116525
SYP131 (interacts with) SYP61	0	0	0.565	0.565	0	interacts with	SYP131 (interacts with) SYP61	3702.AT3G03800.1	126945	3702.AT1G28490.1	118140
KEU (interacts with) AT1G05910	0	0	0.467	0.467	0	interacts with	KEU (interacts with) AT1G05910	3702.AT1G12360.1	116525	3702.AT1G05910.1	115826
AT5G51300 (interacts with) AT1G31870	0	0	0.904	0.904	0	interacts with	AT5G51300 (interacts with) AT1G31870	3702.AT5G51300.1	140750	3702.AT1G31870.1	118461
AT5G51300 (interacts with) PRP40A	0	0	0.67	0.67	0	interacts with	AT5G51300 (interacts with) PRP40A	3702.AT5G51300.1	140750	3702.AT1G44910.1	118991
AT5G51300 (interacts with) AT1G60000	0	0	0.626	0.626	0.662	interacts with	AT5G51300 (interacts with) AT1G60000	3702.AT5G51300.1	140750	3702.AT1G60000.1	120206
AT5G51300 (interacts with) SCL30	0	0	0.626	0.626	0	interacts with	AT5G51300 (interacts with) SCL30	3702.AT5G51300.1	140750	3702.AT3G55460.1	131213
AT5G51300 (interacts with) AT5G40490	0	0	0.626	0.626	0.626	interacts with	AT5G51300 (interacts with) AT5G40490	3702.AT5G51300.1	140750	3702.AT5G40490.1	139550
AT5G51300 (interacts with) GRP7	0	0	0.626	0.626	0.758	interacts with	AT5G51300 (interacts with) GRP7	3702.AT5G51300.1	140750	3702.AT2G21660.1	123807
AT5G51300 (interacts with) AT4G09040	0	0	0.626	0.626	0	interacts with	AT5G51300 (interacts with) AT4G09040	3702.AT5G51300.1	140750	3702.AT4G09040.1	132785
AT5G51300 (interacts with) FPA	0	0	0.626	0.626	0	interacts with	AT5G51300 (interacts with) FPA	3702.AT5G51300.1	140750	3702.AT2G43410.2	126127
AT5G51300 (interacts with) RS40	0	0	0.542	0.542	0	interacts with	AT5G51300 (interacts with) RS40	3702.AT5G51300.1	140750	3702.AT4G25500.1	134609
AT5G51300 (interacts with) NERD	0	0	0.455	0.455	0	interacts with	AT5G51300 (interacts with) NERD	3702.AT5G51300.1	140750	3702.AT2G16485.1	123254
AT5G51300 (interacts with) AT1G33680	0	0	0.437	0.437	0	interacts with	AT5G51300 (interacts with) AT1G33680	3702.AT5G51300.1	140750	3702.AT1G33680.1	118624
AT5G51300 (interacts with) AT2G25970	0	0	0.437	0.437	0	interacts with	AT5G51300 (interacts with) AT2G25970	3702.AT5G51300.1	140750	3702.AT2G25970.1	124256
CPR (interacts with) EMB2207	0	0	0.904	0.904	0	interacts with	CPR (interacts with) EMB2207	3702.AT3G51800.2	130825	3702.AT1G43170.1	118908
CPR (interacts with) AT3G09630	0	0	0.668	0.668	0	interacts with	CPR (interacts with) AT3G09630	3702.AT3G51800.2	130825	3702.AT3G09630.1	127537
AT2G18110 (interacts with) AT1G07920	0	0	0.903	0.903	0	interacts with	AT2G18110 (interacts with) AT1G07920	3702.AT2G18110.1	123427	3702.AT1G07920.1	116039
AT2G18110 (interacts with) AT1G18070	0	0	0.671	0.671	0	interacts with	AT2G18110 (interacts with) AT1G18070	3702.AT2G18110.1	123427	3702.AT1G18070.3	117124
AT2G18110 (interacts with) ELF5A-1	0	0	0.513	0.513	0	interacts with	AT2G18110 (interacts with) ELF5A-1	3702.AT2G18110.1	123427	3702.AT1G13950.1	116692
RPS16 (interacts with) RPS13A	0	0	0.903	0.903	0	interacts with	RPS16 (interacts with) RPS13A	3702.ATCG00050.1	142513	3702.AT4G00100.1	132075
RPS16 (interacts with) AT3G11510	0	0	0.903	0.903	0	interacts with	RPS16 (interacts with) AT3G11510	3702.ATCG00050.1	142513	3702.AT3G11510.1	127748
RPS16 (interacts with) AT3G09200	0	0	0.89	0.89	0	interacts with	RPS16 (interacts with) AT3G09200	3702.ATCG00050.1	142513	3702.AT3G09200.1	127496
RPS16 (interacts with) AT4G30690	0	0	0.614	0.614	0	interacts with	RPS16 (interacts with) AT4G30690	3702.ATCG00050.1	142513	3702.AT4G30690.1	135176
RPS16 (interacts with) AT1G76810	0	0	0.59	0.59	0	interacts with	RPS16 (interacts with) AT1G76810	3702.ATCG00050.1	142513	3702.AT1G76810.1	121951
RPS16 (interacts with) FSD2	0	0	0.541	0.541	0	interacts with	RPS16 (interacts with) FSD2	3702.ATCG00050.1	142513	3702.AT5G51100.1	140729
HSP70 (interacts with) CR88	0	0	0.898	0.898	0	interacts with	HSP70 (interacts with) CR88	3702.AT3G12580.1	127860	3702.AT2G04030.1	122677
HSP70 (interacts with) JAC1	0	0	0.716	0.716	0	interacts with	HSP70 (interacts with) JAC1	3702.AT3G12580.1	127860	3702.AT1G75100.1	121781
HSP70 (interacts with) Hop2	0	0	0.568	0.568	0	interacts with	HSP70 (interacts with) Hop2	3702.AT3G12580.1	127860	3702.AT1G62740.1	120485
HSP70 (interacts with) AT1G24510	0	0	0.507	0.507	0	interacts with	HSP70 (interacts with) AT1G24510	3702.AT3G12580.1	127860	3702.AT1G24510.1	117793
HSP70 (interacts with) CPN60A	0	0	0.507	0.507	0	interacts with	HSP70 (interacts with) CPN60A	3702.AT3G12580.1	127860	3702.AT2G28000.1	124465
HSP70 (interacts with) AT1G21080	0	0	0.491	0.491	0	interacts with	HSP70 (interacts with) AT1G21080	3702.AT3G12580.1	127860	3702.AT1G21080.3	117429
HSP70 (interacts with) AT1G15290	0	0	0.489	0.489	0	interacts with	HSP70 (interacts with) AT1G15290	3702.AT3G12580.1	127860	3702.AT1G15290.1	116841
HSP70 (interacts with) AT1G01320	0	0	0.489	0.489	0	interacts with	HSP70 (interacts with) AT1G01320	3702.AT3G12580.1	127860	3702.AT1G01320.1	115339
HSC70-1 (interacts with) SHD	0	0	0.895	0.895	0	interacts with	HSC70-1 (interacts with) SHD	3702.AT5G02500.1	136350	3702.AT4G24190.1	134469
HSC70-1 (interacts with) PTEN2	0	0	0.857	0.857	0	interacts with	HSC70-1 (interacts with) PTEN2	3702.AT5G02500.1	136350	3702.AT3G19420.1	128636
HSC70-1 (interacts with) CR88	0	0	0.779	0.779	0	interacts with	HSC70-1 (interacts with) CR88	3702.AT5G02500.1	136350	3702.AT2G04030.1	122677
HSC70-1 (interacts with) AT4G12770	0	0	0.716	0.716	0	interacts with	HSC70-1 (interacts with) AT4G12770	3702.AT5G02500.1	136350	3702.AT4G12770.1	133173
HSC70-1 (interacts with) JAC1	0	0	0.716	0.716	0	interacts with	HSC70-1 (interacts with) JAC1	3702.AT5G02500.1	136350	3702.AT1G75100.1	121781
HSC70-1 (interacts with) ALB4	0	0	0.6	0.6	0	interacts with	HSC70-1 (interacts with) ALB4	3702.AT5G02500.1	136350	3702.AT1G24490.1	117792
HSC70-1 (interacts with) AT1G52380	0	0	0.597	0.597	0	interacts with	HSC70-1 (interacts with) AT1G52380	3702.AT5G02500.1	136350	3702.AT1G52380.1	119572
HSC70-1 (interacts with) Hop2	0	0	0.568	0.568	0	interacts with	HSC70-1 (interacts with) Hop2	3702.AT5G02500.1	136350	3702.AT1G62740.1	120485
HSC70-1 (interacts with) Cpn60beta2	0	0	0.507	0.507	0	interacts with	HSC70-1 (interacts with) Cpn60beta2	3702.AT5G02500.1	136350	3702.AT3G13470.1	127971
HSC70-1 (interacts with) CPN60A	0	0	0.507	0.507	0	interacts with	HSC70-1 (interacts with) CPN60A	3702.AT5G02500.1	136350	3702.AT2G28000.1	124465
HSC70-1 (interacts with) AT1G24510	0	0	0.507	0.507	0	interacts with	HSC70-1 (interacts with) AT1G24510	3702.AT5G02500.1	136350	3702.AT1G24510.1	117793
HSC70-1 (interacts with) AT1G21080	0	0	0.491	0.491	0	interacts with	HSC70-1 (interacts with) AT1G21080	3702.AT5G02500.1	136350	3702.AT1G21080.3	117429
HSC70-1 (interacts with) AT4G28080	0	0	0.489	0.489	0	interacts with	HSC70-1 (interacts with) AT4G28080	3702.AT5G02500.1	136350	3702.AT4G28080.1	134890
HSC70-1 (interacts with) AT1G15290	0	0	0.489	0.489	0	interacts with	HSC70-1 (interacts with) AT1G15290	3702.AT5G02500.1	136350	3702.AT1G15290.1	116841
HSC70-1 (interacts with) AT1G01320	0	0	0.489	0.489	0	interacts with	HSC70-1 (interacts with) AT1G01320	3702.AT5G02500.1	136350	3702.AT1G01320.1	115339
LOS2 (interacts with) PGK	0	0	0.894	0.894	0	interacts with	LOS2 (interacts with) PGK	3702.AT2G36530.1	125383	3702.AT1G79550.1	122236
LOS2 (interacts with) AT1G56190	0	0	0.894	0.894	0	interacts with	LOS2 (interacts with) AT1G56190	3702.AT2G36530.1	125383	3702.AT1G56190.1	119986
LOS2 (interacts with) GAPCP-2	0	0	0.666	0.666	0	interacts with	LOS2 (interacts with) GAPCP-2	3702.AT2G36530.1	125383	3702.AT1G16300.1	116943
LOS2 (interacts with) GAPA-2	0	0	0.666	0.666	0	interacts with	LOS2 (interacts with) GAPA-2	3702.AT2G36530.1	125383	3702.AT1G12900.1	116584
LOS2 (interacts with) GAPB	0	0	0.666	0.666	0	interacts with	LOS2 (interacts with) GAPB	3702.AT2G36530.1	125383	3702.AT1G42970.1	118893
LOS2 (interacts with) EIF4A-2	0	0	0.581	0.581	0	interacts with	LOS2 (interacts with) EIF4A-2	3702.AT2G36530.1	125383	3702.AT1G54270.1	119786
LOS2 (interacts with) PDIL1-1	0	0	0.418	0.418	0	interacts with	LOS2 (interacts with) PDIL1-1	3702.AT2G36530.1	125383	3702.AT1G21750.1	117499
LOS2 (interacts with) TY1	0	0	0.418	0.418	0	interacts with	LOS2 (interacts with) TY1	3702.AT2G36530.1	125383	3702.AT1G76760.1	121946
PGK (interacts with) GAPA-2	0	0	0.887	0.887	0	interacts with	PGK (interacts with) GAPA-2	3702.AT1G79550.1	122236	3702.AT1G12900.1	116584
PGK (interacts with) GAPCP-2	0	0	0.887	0.887	0	interacts with	PGK (interacts with) GAPCP-2	3702.AT1G79550.1	122236	3702.AT1G16300.1	116943
PGK (interacts with) GAPB	0	0	0.887	0.887	0	interacts with	PGK (interacts with) GAPB	3702.AT1G79550.1	122236	3702.AT1G42970.1	118893
AT1G56190 (interacts with) GAPCP-2	0	0	0.887	0.887	0	interacts with	AT1G56190 (interacts with) GAPCP-2	3702.AT1G56190.1	119986	3702.AT1G16300.1	116943
AT1G56190 (interacts with) GAPA-2	0	0	0.887	0.887	0	interacts with	AT1G56190 (interacts with) GAPA-2	3702.AT1G56190.1	119986	3702.AT1G12900.1	116584
AT1G56190 (interacts with) GAPB	0	0	0.887	0.887	0	interacts with	AT1G56190 (interacts with) GAPB	3702.AT1G56190.1	119986	3702.AT1G42970.1	118893
At5g06290 (interacts with) CAT	0	0	0.89	0.89	0	interacts with	At5g06290 (interacts with) CAT	3702.AT5G06290.1	136754	3702.AT4G35090.1	135659
At5g06290 (interacts with) AT3G52960	0	0	0.706	0.706	0	interacts with	At5g06290 (interacts with) AT3G52960	3702.AT5G06290.1	136754	3702.AT3G52960.1	130948
At5g06290 (interacts with) PRXIIF	0	0	0.706	0.706	0	interacts with	At5g06290 (interacts with) PRXIIF	3702.AT5G06290.1	136754	3702.AT3G06050.1	127206
At5g06290 (interacts with) TH9	0	0	0.616	0.616	0	interacts with	At5g06290 (interacts with) TH9	3702.AT5G06290.1	136754	3702.AT3G08710.1	127442
At5g06290 (interacts with) TY1	0	0	0.616	0.616	0	interacts with	At5g06290 (interacts with) TY1	3702.AT5G06290.1	136754	3702.AT1G76760.1	121946
At5g06290 (interacts with) PDIL1-1	0	0	0.616	0.616	0	interacts with	At5g06290 (interacts with) PDIL1-1	3702.AT5G06290.1	136754	3702.AT1G21750.1	117499
At5g06290 (interacts with) ATHM2	0	0	0.616	0.616	0	interacts with	At5g06290 (interacts with) ATHM2	3702.AT5G06290.1	136754	3702.AT4G03520.1	132473
At5g06290 (interacts with) GPX3	0	0	0.497	0.497	0	interacts with	At5g06290 (interacts with) GPX3	3702.AT5G06290.1	136754	3702.AT2G43350.1	126120
At5g06290 (interacts with) GPX6	0	0	0.497	0.497	0	interacts with	At5g06290 (interacts with) GPX6	3702.AT5G06290.1	136754	3702.AT4G11600.1	133050
CAT (interacts with) PRXIIF	0	0	0.533	0.533	0	interacts with	CAT (interacts with) PRXIIF	3702.AT4G35090.1	135659	3702.AT3G06050.1	127206
CAT (interacts with) AT3G52960	0	0	0.533	0.533	0	interacts with	CAT (interacts with) AT3G52960	3702.AT4G35090.1	135659	3702.AT3G52960.1	130948
CAT (interacts with) GF14	0	0	0.524	0.524	0	interacts with	CAT (interacts with) GF14	3702.AT4G35090.1	135659	3702.AT1G78300.1	122109
GAPC1 (interacts with) AT1G56190	0	0	0.887	0.887	0	interacts with	GAPC1 (interacts with) AT1G56190	3702.AT3G04120.1	126980	3702.AT1G56190.1	119986
GAPC1 (interacts with) PGK	0	0	0.887	0.887	0	interacts with	GAPC1 (interacts with) PGK	3702.AT3G04120.1	126980	3702.AT1G79550.1	122236
GAPC1 (interacts with) LOS2	0	0	0.666	0.666	0	interacts with	GAPC1 (interacts with) LOS2	3702.AT3G04120.1	126980	3702.AT2G36530.1	125383
GAPC1 (interacts with) GRP7	0	0	0.559	0.559	0	interacts with	GAPC1 (interacts with) GRP7	3702.AT3G04120.1	126980	3702.AT2G21660.1	123807
GAPC1 (interacts with) AT2G45290	0	0	0.497	0.497	0	interacts with	GAPC1 (interacts with) AT2G45290	3702.AT3G04120.1	126980	3702.AT2G45290.1	126328
GAPC1 (interacts with) CPN60A	0	0	0.442	0.442	0	interacts with	GAPC1 (interacts with) CPN60A	3702.AT3G04120.1	126980	3702.AT2G28000.1	124465
GAPC1 (interacts with) AT1G24510	0	0	0.442	0.442	0	interacts with	GAPC1 (interacts with) AT1G24510	3702.AT3G04120.1	126980	3702.AT1G24510.1	117793
GAPC1 (interacts with) Hop2	0	0	0.416	0.416	0	interacts with	GAPC1 (interacts with) Hop2	3702.AT3G04120.1	126980	3702.AT1G62740.1	120485
GAPB (interacts with) AT1G24510	0	0	0.442	0.442	0	interacts with	GAPB (interacts with) AT1G24510	3702.AT1G42970.1	118893	3702.AT1G24510.1	117793
LHCA4 (interacts with) PSAH2	0	0	0.88	0.88	0	interacts with	LHCA4 (interacts with) PSAH2	3702.AT3G47470.1	130353	3702.AT1G52230.1	119555
LHCA4 (interacts with) PSAE-2	0	0	0.787	0.787	0	interacts with	LHCA4 (interacts with) PSAE-2	3702.AT3G47470.1	130353	3702.AT2G20260.1	123645
LHCA4 (interacts with) PSAD-2	0	0	0.787	0.787	0	interacts with	LHCA4 (interacts with) PSAD-2	3702.AT3G47470.1	130353	3702.AT1G03130.1	115533
LHCA4 (interacts with) LHCA3	0	0	0.707	0.707	0.87	interacts with	LHCA4 (interacts with) LHCA3	3702.AT3G47470.1	130353	3702.AT1G61520.1	120360
LHCA4 (interacts with) PSAF	0	0	0.671	0.671	0	interacts with	LHCA4 (interacts with) PSAF	3702.AT3G47470.1	130353	3702.AT1G31330.1	118407
SYD (interacts with) ELF8	0	0	0.879	0.879	0	interacts with	SYD (interacts with) ELF8	3702.AT2G28290.1	124495	3702.AT2G06210.1	122841
SYD (interacts with) NRPB3	0	0	0.611	0.611	0	interacts with	SYD (interacts with) NRPB3	3702.AT2G28290.1	124495	3702.AT2G15430.1	123175
SYD (interacts with) AT2G25970	0	0	0.596	0.596	0	interacts with	SYD (interacts with) AT2G25970	3702.AT2G28290.1	124495	3702.AT2G25970.1	124256
SYD (interacts with) AT1G33680	0	0	0.596	0.596	0	interacts with	SYD (interacts with) AT1G33680	3702.AT2G28290.1	124495	3702.AT1G33680.1	118624
AtCDC48C (interacts with) SAY1	0	0	0.878	0.878	0	interacts with	AtCDC48C (interacts with) SAY1	3702.AT5G03340.1	136437	3702.AT4G11740.1	133064
AtCDC48C (interacts with) GF14	0	0	0.533	0.533	0	interacts with	AtCDC48C (interacts with) GF14	3702.AT5G03340.1	136437	3702.AT1G78300.1	122109
AtCDC48C (interacts with) Hop2	0	0	0.503	0.503	0	interacts with	AtCDC48C (interacts with) Hop2	3702.AT5G03340.1	136437	3702.AT1G62740.1	120485
AtCDC48C (interacts with) KEU	0	0	0.467	0.467	0	interacts with	AtCDC48C (interacts with) KEU	3702.AT5G03340.1	136437	3702.AT1G12360.1	116525
SAY1 (interacts with) AT1G05910	0	0	0.599	0.599	0	interacts with	SAY1 (interacts with) AT1G05910	3702.AT4G11740.1	133064	3702.AT1G05910.1	115826
SAY1 (interacts with) RUB1	0	0	0.491	0.491	0	interacts with	SAY1 (interacts with) RUB1	3702.AT4G11740.1	133064	3702.AT1G31340.1	118409
OVA1 (interacts with) BGAL5	0	0	0.875	0.875	0	interacts with	OVA1 (interacts with) BGAL5	3702.AT3G55400.1	131207	3702.AT1G45130.1	119006
GDCH (interacts with) AT1G11860	0	0	0.872	0.872	0	interacts with	GDCH (interacts with) AT1G11860	3702.AT2G35370.1	125259	3702.AT1G11860.1	116469
emb1027 (interacts with) OVA1	0	0	0.869	0.869	0	interacts with	emb1027 (interacts with) OVA1	3702.AT4G26300.1	134698	3702.AT3G55400.1	131207
emb1027 (interacts with) UGD2	0	0	0.562	0.562	0	interacts with	emb1027 (interacts with) UGD2	3702.AT4G26300.1	134698	3702.AT3G29360.1	129740
TUA3 (interacts with) TUB7	0	0	0.867	0.867	0.923	interacts with	TUA3 (interacts with) TUB7	3702.AT5G19770.1	138100	3702.AT2G29550.1	124624
TUA3 (interacts with) AT1G22930	0	0	0.666	0.666	0	interacts with	TUA3 (interacts with) AT1G22930	3702.AT5G19770.1	138100	3702.AT1G22930.1	117623
TUA3 (interacts with) KAC1	0	0	0.507	0.507	0	interacts with	TUA3 (interacts with) KAC1	3702.AT5G19770.1	138100	3702.AT5G10470.2	137159
TUA3 (interacts with) AT4G28080	0	0	0.491	0.491	0	interacts with	TUA3 (interacts with) AT4G28080	3702.AT5G19770.1	138100	3702.AT4G28080.1	134890
TUA3 (interacts with) AT1G15290	0	0	0.491	0.491	0	interacts with	TUA3 (interacts with) AT1G15290	3702.AT5G19770.1	138100	3702.AT1G15290.1	116841
TUA3 (interacts with) AT1G01320	0	0	0.491	0.491	0	interacts with	TUA3 (interacts with) AT1G01320	3702.AT5G19770.1	138100	3702.AT1G01320.1	115339
TUA3 (interacts with) CLASP	0	0	0.489	0.49	0	interacts with	TUA3 (interacts with) CLASP	3702.AT5G19770.1	138100	3702.AT2G20190.1	123639
TUB7 (interacts with) AT1G22930	0	0	0.493	0.494	0	interacts with	TUB7 (interacts with) AT1G22930	3702.AT2G29550.1	124624	3702.AT1G22930.1	117623
TUB7 (interacts with) CLASP	0	0	0.489	0.49	0	interacts with	TUB7 (interacts with) CLASP	3702.AT2G29550.1	124624	3702.AT2G20190.1	123639
LHCA1 (interacts with) PSAF	0	0	0.866	0.866	0	interacts with	LHCA1 (interacts with) PSAF	3702.AT3G54890.1	131153	3702.AT1G31330.1	118407
LHCA1 (interacts with) PSAD-2	0	0	0.838	0.838	0	interacts with	LHCA1 (interacts with) PSAD-2	3702.AT3G54890.1	131153	3702.AT1G03130.1	115533
LHCA1 (interacts with) PSAH2	0	0	0.838	0.838	0	interacts with	LHCA1 (interacts with) PSAH2	3702.AT3G54890.1	131153	3702.AT1G52230.1	119555
LHCA1 (interacts with) LHCA3	0	0	0.8	0.8	0.825	interacts with	LHCA1 (interacts with) LHCA3	3702.AT3G54890.1	131153	3702.AT1G61520.1	120360
AT4G30690 (interacts with) AT3G11510	0	0	0.863	0.863	0	interacts with	AT4G30690 (interacts with) AT3G11510	3702.AT4G30690.1	135176	3702.AT3G11510.1	127748
AT4G30690 (interacts with) AT1G76810	0	0	0.835	0.835	0	interacts with	AT4G30690 (interacts with) AT1G76810	3702.AT4G30690.1	135176	3702.AT1G76810.1	121951
PTEN2 (interacts with) HSP70	0	0	0.857	0.857	0	interacts with	PTEN2 (interacts with) HSP70	3702.AT3G19420.1	128636	3702.AT3G12580.1	127860
PTEN2 (interacts with) AT3G08530	0	0	0.665	0.665	0	interacts with	PTEN2 (interacts with) AT3G08530	3702.AT3G19420.1	128636	3702.AT3G08530.1	127424
PTEN2 (interacts with) STN7	0	0	0.493	0.494	0	interacts with	PTEN2 (interacts with) STN7	3702.AT3G19420.1	128636	3702.AT1G68830.1	121141
RPL12-A (interacts with) AT2G43030	0	0	0.835	0.835	0	interacts with	RPL12-A (interacts with) AT2G43030	3702.AT3G27830.1	129565	3702.AT2G43030.1	126087
RPL12-A (interacts with) EMB2207	0	0	0.835	0.835	0	interacts with	RPL12-A (interacts with) EMB2207	3702.AT3G27830.1	129565	3702.AT1G43170.1	118908
RPL12-A (interacts with) AT3G09630	0	0	0.833	0.833	0	interacts with	RPL12-A (interacts with) AT3G09630	3702.AT3G27830.1	129565	3702.AT3G09630.1	127537
RPL12-A (interacts with) RPL10B	0	0	0.801	0.801	0	interacts with	RPL12-A (interacts with) RPL10B	3702.AT3G27830.1	129565	3702.AT1G26910.1	117967
RPL12-A (interacts with) AT3G09200	0	0	0.768	0.768	0	interacts with	RPL12-A (interacts with) AT3G09200	3702.AT3G27830.1	129565	3702.AT3G09200.1	127496
RPL12-A (interacts with) AT2G37190	0	0	0.768	0.768	0	interacts with	RPL12-A (interacts with) AT2G37190	3702.AT3G27830.1	129565	3702.AT2G37190.1	125460
RPL12-A (interacts with) AT1G76810	0	0	0.602	0.602	0	interacts with	RPL12-A (interacts with) AT1G76810	3702.AT3G27830.1	129565	3702.AT1G76810.1	121951
RUB1 (interacts with) EMB2719	0	0	0.568	0.568	0	interacts with	RUB1 (interacts with) EMB2719	3702.AT1G31340.1	118409	3702.AT1G20200.1	117337
CNX1 (interacts with) HAP6	0	0	0.841	0.841	0	interacts with	CNX1 (interacts with) HAP6	3702.AT5G61790.1	141877	3702.AT4G21150.1	134129
CNX1 (interacts with) HSP70	0	0	0.517	0.517	0	interacts with	CNX1 (interacts with) HSP70	3702.AT5G61790.1	141877	3702.AT3G12580.1	127860
CNX1 (interacts with) HSC70-1	0	0	0.517	0.517	0	interacts with	CNX1 (interacts with) HSC70-1	3702.AT5G61790.1	141877	3702.AT5G02500.1	136350
CNX1 (interacts with) SHD	0	0	0.509	0.509	0	interacts with	CNX1 (interacts with) SHD	3702.AT5G61790.1	141877	3702.AT4G24190.1	134469
CNX1 (interacts with) AtCDC48C	0	0	0.487	0.488	0	interacts with	CNX1 (interacts with) AtCDC48C	3702.AT5G61790.1	141877	3702.AT5G03340.1	136437
CNX1 (interacts with) BIP2	0	0	0.453	0.453	0	interacts with	CNX1 (interacts with) BIP2	3702.AT5G61790.1	141877	3702.AT5G42020.1	139715
CNX1 (interacts with) cpHsc70-2	0	0	0.453	0.453	0	interacts with	CNX1 (interacts with) cpHsc70-2	3702.AT5G61790.1	141877	3702.AT5G49910.1	140596
CNX1 (interacts with) MTHSC70-2	0	0	0.453	0.453	0	interacts with	CNX1 (interacts with) MTHSC70-2	3702.AT5G61790.1	141877	3702.AT5G09590.1	137063
HAP6 (interacts with) AT2G46290	0	0	0.487	0.488	0	interacts with	HAP6 (interacts with) AT2G46290	3702.AT4G21150.1	134129	3702.AT2G46290.1	126429
HAP6 (interacts with) CR88	0	0	0.459	0.459	0	interacts with	HAP6 (interacts with) CR88	3702.AT4G21150.1	134129	3702.AT2G04030.1	122677
At3g02520 (interacts with) AT2G20050	0	0	0.836	0.836	0	interacts with	At3g02520 (interacts with) AT2G20050	3702.AT3G02520.1	126805	3702.AT2G20050.1	123625
At3g02520 (interacts with) HA5	0	0	0.512	0.512	0	interacts with	At3g02520 (interacts with) HA5	3702.AT3G02520.1	126805	3702.AT2G24520.1	124099
At3g02520 (interacts with) SKP1	0	0	0.507	0.507	0	interacts with	At3g02520 (interacts with) SKP1	3702.AT3G02520.1	126805	3702.AT1G75950.1	121863
At3g02520 (interacts with) ECA4	0	0	0.493	0.493	0	interacts with	At3g02520 (interacts with) ECA4	3702.AT3G02520.1	126805	3702.AT1G07670.1	116009
At3g02520 (interacts with) ABCB1	0	0	0.489	0.49	0	interacts with	At3g02520 (interacts with) ABCB1	3702.AT3G02520.1	126805	3702.AT2G36910.1	125428
GF14 (interacts with) NIA1	0	0	0.746	0.746	0	interacts with	GF14 (interacts with) NIA1	3702.AT1G78300.1	122109	3702.AT1G77760.1	122053
GF14 (interacts with) DL3	0	0	0.527	0.527	0	interacts with	GF14 (interacts with) DL3	3702.AT1G78300.1	122109	3702.AT1G59610.1	120162
GF14 (interacts with) HSP101	0	0	0.525	0.525	0	interacts with	GF14 (interacts with) HSP101	3702.AT1G78300.1	122109	3702.AT1G74310.1	121703
GF14 (interacts with) AT1G24510	0	0	0.524	0.524	0	interacts with	GF14 (interacts with) AT1G24510	3702.AT1G78300.1	122109	3702.AT1G24510.1	117793
GF14 (interacts with) SKP1	0	0	0.507	0.507	0	interacts with	GF14 (interacts with) SKP1	3702.AT1G78300.1	122109	3702.AT1G75950.1	121863
GF14 (interacts with) ECA4	0	0	0.493	0.493	0	interacts with	GF14 (interacts with) ECA4	3702.AT1G78300.1	122109	3702.AT1G07670.1	116009
At2g42590 (interacts with) AT2G20050	0	0	0.836	0.836	0	interacts with	At2g42590 (interacts with) AT2G20050	3702.AT2G42590.3	126041	3702.AT2G20050.1	123625
At2g42590 (interacts with) GF14	0	0	0.524	0.524	0.973	interacts with	At2g42590 (interacts with) GF14	3702.AT2G42590.3	126041	3702.AT1G78300.1	122109
At2g42590 (interacts with) SKP1	0	0	0.507	0.507	0	interacts with	At2g42590 (interacts with) SKP1	3702.AT2G42590.3	126041	3702.AT1G75950.1	121863
At2g42590 (interacts with) ECA4	0	0	0.493	0.493	0	interacts with	At2g42590 (interacts with) ECA4	3702.AT2G42590.3	126041	3702.AT1G07670.1	116009
At2g42590 (interacts with) HA5	0	0	0.493	0.493	0	interacts with	At2g42590 (interacts with) HA5	3702.AT2G42590.3	126041	3702.AT2G24520.1	124099
At2g42590 (interacts with) ABCB1	0	0	0.489	0.49	0	interacts with	At2g42590 (interacts with) ABCB1	3702.AT2G42590.3	126041	3702.AT2G36910.1	125428
CPN60A (interacts with) CPN10	0	0	0.835	0.835	0	interacts with	CPN60A (interacts with) CPN10	3702.AT2G28000.1	124465	3702.AT1G14980.1	116807
CPN60A (interacts with) AT1G23100	0	0	0.835	0.835	0	interacts with	CPN60A (interacts with) AT1G23100	3702.AT2G28000.1	124465	3702.AT1G23100.1	117643
CPN60A (interacts with) mMDH1	0	0	0.545	0.545	0	interacts with	CPN60A (interacts with) mMDH1	3702.AT2G28000.1	124465	3702.AT1G53240.1	119664
CPN60A (interacts with) GAPB	0	0	0.442	0.442	0	interacts with	CPN60A (interacts with) GAPB	3702.AT2G28000.1	124465	3702.AT1G42970.1	118893
CPN60A (interacts with) GAPCP-2	0	0	0.442	0.442	0	interacts with	CPN60A (interacts with) GAPCP-2	3702.AT2G28000.1	124465	3702.AT1G16300.1	116943
CPN60A (interacts with) GAPA-2	0	0	0.442	0.442	0	interacts with	CPN60A (interacts with) GAPA-2	3702.AT2G28000.1	124465	3702.AT1G12900.1	116584
CPN60A (interacts with) CR88	0	0	0.408	0.409	0	interacts with	CPN60A (interacts with) CR88	3702.AT2G28000.1	124465	3702.AT2G04030.1	122677
AT1G76810 (interacts with) EMB2207	0	0	0.572	0.572	0	interacts with	AT1G76810 (interacts with) EMB2207	3702.AT1G76810.1	121951	3702.AT1G43170.1	118908
Cpn60beta2 (interacts with) CPN10	0	0	0.835	0.835	0	interacts with	Cpn60beta2 (interacts with) CPN10	3702.AT3G13470.1	127971	3702.AT1G14980.1	116807
Cpn60beta2 (interacts with) AT1G23100	0	0	0.835	0.835	0	interacts with	Cpn60beta2 (interacts with) AT1G23100	3702.AT3G13470.1	127971	3702.AT1G23100.1	117643
Cpn60beta2 (interacts with) GRP7	0	0	0.583	0.583	0	interacts with	Cpn60beta2 (interacts with) GRP7	3702.AT3G13470.1	127971	3702.AT2G21660.1	123807
Cpn60beta2 (interacts with) mMDH1	0	0	0.545	0.545	0	interacts with	Cpn60beta2 (interacts with) mMDH1	3702.AT3G13470.1	127971	3702.AT1G53240.1	119664
Cpn60beta2 (interacts with) HSP70	0	0	0.507	0.507	0	interacts with	Cpn60beta2 (interacts with) HSP70	3702.AT3G13470.1	127971	3702.AT3G12580.1	127860
Cpn60beta2 (interacts with) GAPB	0	0	0.442	0.442	0	interacts with	Cpn60beta2 (interacts with) GAPB	3702.AT3G13470.1	127971	3702.AT1G42970.1	118893
Cpn60beta2 (interacts with) GAPCP-2	0	0	0.442	0.442	0	interacts with	Cpn60beta2 (interacts with) GAPCP-2	3702.AT3G13470.1	127971	3702.AT1G16300.1	116943
Cpn60beta2 (interacts with) GAPA-2	0	0	0.442	0.442	0	interacts with	Cpn60beta2 (interacts with) GAPA-2	3702.AT3G13470.1	127971	3702.AT1G12900.1	116584
Cpn60beta2 (interacts with) GAPC1	0	0	0.442	0.442	0	interacts with	Cpn60beta2 (interacts with) GAPC1	3702.AT3G13470.1	127971	3702.AT3G04120.1	126980
Cpn60beta2 (interacts with) CR88	0	0	0.408	0.409	0	interacts with	Cpn60beta2 (interacts with) CR88	3702.AT3G13470.1	127971	3702.AT2G04030.1	122677
CPN20 (interacts with) Cpn60beta2	0	0	0.835	0.835	0	interacts with	CPN20 (interacts with) Cpn60beta2	3702.AT5G20720.1	138200	3702.AT3G13470.1	127971
CPN20 (interacts with) CPN60A	0	0	0.835	0.835	0	interacts with	CPN20 (interacts with) CPN60A	3702.AT5G20720.1	138200	3702.AT2G28000.1	124465
CPN20 (interacts with) AT1G24510	0	0	0.671	0.671	0	interacts with	CPN20 (interacts with) AT1G24510	3702.AT5G20720.1	138200	3702.AT1G24510.1	117793
CPN20 (interacts with) MTHSC70-2	0	0	0.526	0.526	0	interacts with	CPN20 (interacts with) MTHSC70-2	3702.AT5G20720.1	138200	3702.AT5G09590.1	137063
CPN20 (interacts with) Hop2	0	0	0.489	0.489	0	interacts with	CPN20 (interacts with) Hop2	3702.AT5G20720.1	138200	3702.AT1G62740.1	120485
cpHsc70-2 (interacts with) EMB1241	0	0	0.833	0.833	0	interacts with	cpHsc70-2 (interacts with) EMB1241	3702.AT5G49910.1	140596	3702.AT5G17710.2	137874
cpHsc70-2 (interacts with) AT1G52380	0	0	0.816	0.816	0	interacts with	cpHsc70-2 (interacts with) AT1G52380	3702.AT5G49910.1	140596	3702.AT1G52380.1	119572
cpHsc70-2 (interacts with) CR88	0	0	0.611	0.611	0	interacts with	cpHsc70-2 (interacts with) CR88	3702.AT5G49910.1	140596	3702.AT2G04030.1	122677
cpHsc70-2 (interacts with) SHD	0	0	0.611	0.611	0	interacts with	cpHsc70-2 (interacts with) SHD	3702.AT5G49910.1	140596	3702.AT4G24190.1	134469
cpHsc70-2 (interacts with) Hop2	0	0	0.568	0.568	0	interacts with	cpHsc70-2 (interacts with) Hop2	3702.AT5G49910.1	140596	3702.AT1G62740.1	120485
cpHsc70-2 (interacts with) AT1G80230	0	0	0.529	0.529	0	interacts with	cpHsc70-2 (interacts with) AT1G80230	3702.AT5G49910.1	140596	3702.AT1G80230.1	122304
cpHsc70-2 (interacts with) CPN10	0	0	0.526	0.526	0	interacts with	cpHsc70-2 (interacts with) CPN10	3702.AT5G49910.1	140596	3702.AT1G14980.1	116807
cpHsc70-2 (interacts with) CPN20	0	0	0.526	0.526	0	interacts with	cpHsc70-2 (interacts with) CPN20	3702.AT5G49910.1	140596	3702.AT5G20720.1	138200
cpHsc70-2 (interacts with) AT1G23100	0	0	0.526	0.526	0	interacts with	cpHsc70-2 (interacts with) AT1G23100	3702.AT5G49910.1	140596	3702.AT1G23100.1	117643
cpHsc70-2 (interacts with) Cpn60beta2	0	0	0.507	0.507	0	interacts with	cpHsc70-2 (interacts with) Cpn60beta2	3702.AT5G49910.1	140596	3702.AT3G13470.1	127971
cpHsc70-2 (interacts with) AT1G24510	0	0	0.507	0.507	0	interacts with	cpHsc70-2 (interacts with) AT1G24510	3702.AT5G49910.1	140596	3702.AT1G24510.1	117793
cpHsc70-2 (interacts with) CPN60A	0	0	0.507	0.507	0	interacts with	cpHsc70-2 (interacts with) CPN60A	3702.AT5G49910.1	140596	3702.AT2G28000.1	124465
cpHsc70-2 (interacts with) AT1G21080	0	0	0.491	0.491	0	interacts with	cpHsc70-2 (interacts with) AT1G21080	3702.AT5G49910.1	140596	3702.AT1G21080.3	117429
EMB1241 (interacts with) MTHSC70-2	0	0	0.833	0.833	0	interacts with	EMB1241 (interacts with) MTHSC70-2	3702.AT5G17710.2	137874	3702.AT5G09590.1	137063
EMB1241 (interacts with) AT1G80230	0	0	0.671	0.671	0	interacts with	EMB1241 (interacts with) AT1G80230	3702.AT5G17710.2	137874	3702.AT1G80230.1	122304
EMB1241 (interacts with) HSP70	0	0	0.671	0.671	0	interacts with	EMB1241 (interacts with) HSP70	3702.AT5G17710.2	137874	3702.AT3G12580.1	127860
EMB1241 (interacts with) HSC70-1	0	0	0.671	0.671	0	interacts with	EMB1241 (interacts with) HSC70-1	3702.AT5G17710.2	137874	3702.AT5G02500.1	136350
EMB1241 (interacts with) HSP101	0	0	0.491	0.491	0	interacts with	EMB1241 (interacts with) HSP101	3702.AT5G17710.2	137874	3702.AT1G74310.1	121703
MTHSC70-2 (interacts with) CR88	0	0	0.611	0.611	0	interacts with	MTHSC70-2 (interacts with) CR88	3702.AT5G09590.1	137063	3702.AT2G04030.1	122677
MTHSC70-2 (interacts with) SHD	0	0	0.611	0.611	0	interacts with	MTHSC70-2 (interacts with) SHD	3702.AT5G09590.1	137063	3702.AT4G24190.1	134469
MTHSC70-2 (interacts with) Hop2	0	0	0.568	0.568	0	interacts with	MTHSC70-2 (interacts with) Hop2	3702.AT5G09590.1	137063	3702.AT1G62740.1	120485
MTHSC70-2 (interacts with) AT1G80230	0	0	0.529	0.529	0	interacts with	MTHSC70-2 (interacts with) AT1G80230	3702.AT5G09590.1	137063	3702.AT1G80230.1	122304
MTHSC70-2 (interacts with) AT1G23100	0	0	0.526	0.526	0	interacts with	MTHSC70-2 (interacts with) AT1G23100	3702.AT5G09590.1	137063	3702.AT1G23100.1	117643
MTHSC70-2 (interacts with) CPN10	0	0	0.526	0.526	0	interacts with	MTHSC70-2 (interacts with) CPN10	3702.AT5G09590.1	137063	3702.AT1G14980.1	116807
MTHSC70-2 (interacts with) Cpn60beta2	0	0	0.507	0.507	0	interacts with	MTHSC70-2 (interacts with) Cpn60beta2	3702.AT5G09590.1	137063	3702.AT3G13470.1	127971
MTHSC70-2 (interacts with) CPN60A	0	0	0.507	0.507	0	interacts with	MTHSC70-2 (interacts with) CPN60A	3702.AT5G09590.1	137063	3702.AT2G28000.1	124465
MTHSC70-2 (interacts with) AT1G24510	0	0	0.507	0.507	0	interacts with	MTHSC70-2 (interacts with) AT1G24510	3702.AT5G09590.1	137063	3702.AT1G24510.1	117793
MTHSC70-2 (interacts with) AT1G21080	0	0	0.491	0.491	0	interacts with	MTHSC70-2 (interacts with) AT1G21080	3702.AT5G09590.1	137063	3702.AT1G21080.3	117429
STN7 (interacts with) PSAF	0	0	0.59	0.59	0	interacts with	STN7 (interacts with) PSAF	3702.AT1G68830.1	121141	3702.AT1G31330.1	118407
AT2G43160 (interacts with) RUB1	0	0	0.501	0.501	0	interacts with	AT2G43160 (interacts with) RUB1	3702.AT2G43160.1	126100	3702.AT1G31340.1	118409
FNR1 (interacts with) FD2	0	0	0.787	0.787	0	interacts with	FNR1 (interacts with) FD2	3702.AT5G66190.1	142353	3702.AT1G60950.1	120289
FNR1 (interacts with) AT1G12310	0	0	0.632	0.632	0	interacts with	FNR1 (interacts with) AT1G12310	3702.AT5G66190.1	142353	3702.AT1G12310.1	116520
FNR1 (interacts with) PGRL1A	0	0	0.54	0.54	0	interacts with	FNR1 (interacts with) PGRL1A	3702.AT5G66190.1	142353	3702.AT4G22890.1	134329
FD2 (interacts with) PSAD-2	0	0	0.545	0.545	0	interacts with	FD2 (interacts with) PSAD-2	3702.AT1G60950.1	120289	3702.AT1G03130.1	115533
HD1 (interacts with) LUG	0	0	0.764	0.764	0	interacts with	HD1 (interacts with) LUG	3702.AT4G38130.1	135982	3702.AT4G32551.2	135382
HD1 (interacts with) HAG1	0	0	0.61	0.61	0	interacts with	HD1 (interacts with) HAG1	3702.AT4G38130.1	135982	3702.AT3G54610.1	131122
HD1 (interacts with) TPL	0	0	0.593	0.593	0	interacts with	HD1 (interacts with) TPL	3702.AT4G38130.1	135982	3702.AT1G15750.1	116885
HD1 (interacts with) AT1G24510	0	0	0.574	0.574	0	interacts with	HD1 (interacts with) AT1G24510	3702.AT4G38130.1	135982	3702.AT1G24510.1	117793
HD1 (interacts with) IDD5	0	0	0.535	0.535	0	interacts with	HD1 (interacts with) IDD5	3702.AT4G38130.1	135982	3702.AT2G02070.1	122496
HD1 (interacts with) STZ	0	0	0.535	0.535	0	interacts with	HD1 (interacts with) STZ	3702.AT4G38130.1	135982	3702.AT1G27730.1	118057
HD1 (interacts with) ROC3	0	0	0.528	0.528	0	interacts with	HD1 (interacts with) ROC3	3702.AT4G38130.1	135982	3702.AT2G16600.1	123269
HD1 (interacts with) AT1G74070	0	0	0.528	0.528	0	interacts with	HD1 (interacts with) AT1G74070	3702.AT4G38130.1	135982	3702.AT1G74070.1	121678
HD1 (interacts with) AT3G63400	0	0	0.528	0.528	0	interacts with	HD1 (interacts with) AT3G63400	3702.AT4G38130.1	135982	3702.AT3G63400.1	132046
LUG (interacts with) HAG1	0	0	0.605	0.605	0	interacts with	LUG (interacts with) HAG1	3702.AT4G32551.2	135382	3702.AT3G54610.1	131122
CSP41A (interacts with) CRB	0	0	0.746	0.746	0.83	interacts with	CSP41A (interacts with) CRB	3702.AT3G63140.1	132020	3702.AT1G09340.1	116190
GRP7 (interacts with) JAC1	0	0	0.746	0.746	0	interacts with	GRP7 (interacts with) JAC1	3702.AT2G21660.1	123807	3702.AT1G75100.1	121781
GRP7 (interacts with) EIF4A-2	0	0	0.714	0.714	0	interacts with	GRP7 (interacts with) EIF4A-2	3702.AT2G21660.1	123807	3702.AT1G54270.1	119786
GRP7 (interacts with) AT1G31870	0	0	0.69	0.69	0	interacts with	GRP7 (interacts with) AT1G31870	3702.AT2G21660.1	123807	3702.AT1G31870.1	118461
GRP7 (interacts with) SKIP	0	0	0.664	0.664	0	interacts with	GRP7 (interacts with) SKIP	3702.AT2G21660.1	123807	3702.AT1G77180.1	121993
GRP7 (interacts with) PRP39	0	0	0.639	0.639	0	interacts with	GRP7 (interacts with) PRP39	3702.AT2G21660.1	123807	3702.AT1G04080.3	115626
GRP7 (interacts with) GAPB	0	0	0.559	0.559	0	interacts with	GRP7 (interacts with) GAPB	3702.AT2G21660.1	123807	3702.AT1G42970.1	118893
GRP7 (interacts with) GAPA-2	0	0	0.559	0.559	0	interacts with	GRP7 (interacts with) GAPA-2	3702.AT2G21660.1	123807	3702.AT1G12900.1	116584
GRP7 (interacts with) PRP40A	0	0	0.555	0.555	0	interacts with	GRP7 (interacts with) PRP40A	3702.AT2G21660.1	123807	3702.AT1G44910.1	118991
GRP7 (interacts with) AT1G33680	0	0	0.491	0.492	0	interacts with	GRP7 (interacts with) AT1G33680	3702.AT2G21660.1	123807	3702.AT1G33680.1	118624
VAR1 (interacts with) VAR2	0	0	0.746	0.746	0.931	interacts with	VAR1 (interacts with) VAR2	3702.AT5G42270.1	139746	3702.AT2G30950.1	124773
ARFA1E (interacts with) PHOT1	0	0	0.707	0.707	0	interacts with	ARFA1E (interacts with) PHOT1	3702.AT3G62290.1	131930	3702.AT3G45780.1	130183
PHOT1 (interacts with) CLASP	0	0	0.671	0.671	0	interacts with	PHOT1 (interacts with) CLASP	3702.AT3G45780.1	130183	3702.AT2G20190.1	123639
PHOT1 (interacts with) AT1G72390	0	0	0.578	0.578	0	interacts with	PHOT1 (interacts with) AT1G72390	3702.AT3G45780.1	130183	3702.AT1G72390.1	121501
AT3G52960 (interacts with) PDIL1-1	0	0	0.524	0.524	0	interacts with	AT3G52960 (interacts with) PDIL1-1	3702.AT3G52960.1	130948	3702.AT1G21750.1	117499
AT3G52960 (interacts with) TY1	0	0	0.524	0.524	0	interacts with	AT3G52960 (interacts with) TY1	3702.AT3G52960.1	130948	3702.AT1G76760.1	121946
AT3G52960 (interacts with) TH9	0	0	0.524	0.524	0	interacts with	AT3G52960 (interacts with) TH9	3702.AT3G52960.1	130948	3702.AT3G08710.1	127442
PRXIIF (interacts with) TY1	0	0	0.524	0.524	0	interacts with	PRXIIF (interacts with) TY1	3702.AT3G06050.1	127206	3702.AT1G76760.1	121946
PRXIIF (interacts with) PDIL1-1	0	0	0.524	0.524	0	interacts with	PRXIIF (interacts with) PDIL1-1	3702.AT3G06050.1	127206	3702.AT1G21750.1	117499
AT5G47430 (interacts with) ESP4	0	0	0.699	0.699	0	interacts with	AT5G47430 (interacts with) ESP4	3702.AT5G47430.1	140326	3702.AT5G01400.1	136235
AT5G47430 (interacts with) BSL2	0	0	0.519	0.519	0	interacts with	AT5G47430 (interacts with) BSL2	3702.AT5G47430.1	140326	3702.AT1G08420.1	116095
AT5G47430 (interacts with) BSL1	0	0	0.519	0.519	0	interacts with	AT5G47430 (interacts with) BSL1	3702.AT5G47430.1	140326	3702.AT4G03080.1	132419
ESP4 (interacts with) BSL2	0	0	0.526	0.526	0	interacts with	ESP4 (interacts with) BSL2	3702.AT5G01400.1	136235	3702.AT1G08420.1	116095
ESP4 (interacts with) BSL1	0	0	0.526	0.526	0	interacts with	ESP4 (interacts with) BSL1	3702.AT5G01400.1	136235	3702.AT4G03080.1	132419
FPA (interacts with) AT1G31870	0	0	0.69	0.69	0	interacts with	FPA (interacts with) AT1G31870	3702.AT2G43410.2	126127	3702.AT1G31870.1	118461
FPA (interacts with) SKIP	0	0	0.664	0.664	0	interacts with	FPA (interacts with) SKIP	3702.AT2G43410.2	126127	3702.AT1G77180.1	121993
FPA (interacts with) PRP39	0	0	0.639	0.639	0	interacts with	FPA (interacts with) PRP39	3702.AT2G43410.2	126127	3702.AT1G04080.3	115626
FPA (interacts with) PRP40A	0	0	0.555	0.555	0	interacts with	FPA (interacts with) PRP40A	3702.AT2G43410.2	126127	3702.AT1G44910.1	118991
FPA (interacts with) AT2G38610	0	0	0.542	0.542	0	interacts with	FPA (interacts with) AT2G38610	3702.AT2G43410.2	126127	3702.AT2G38610.1	125609
FPA (interacts with) AT2G25970	0	0	0.491	0.492	0	interacts with	FPA (interacts with) AT2G25970	3702.AT2G43410.2	126127	3702.AT2G25970.1	124256
FPA (interacts with) AT1G33680	0	0	0.491	0.492	0	interacts with	FPA (interacts with) AT1G33680	3702.AT2G43410.2	126127	3702.AT1G33680.1	118624
GR-RBP3 (interacts with) AT1G31870	0	0	0.69	0.69	0	interacts with	GR-RBP3 (interacts with) AT1G31870	3702.AT5G61030.1	141798	3702.AT1G31870.1	118461
GR-RBP3 (interacts with) SKIP	0	0	0.664	0.664	0	interacts with	GR-RBP3 (interacts with) SKIP	3702.AT5G61030.1	141798	3702.AT1G77180.1	121993
GR-RBP3 (interacts with) PRP39	0	0	0.639	0.639	0	interacts with	GR-RBP3 (interacts with) PRP39	3702.AT5G61030.1	141798	3702.AT1G04080.3	115626
GR-RBP3 (interacts with) AT5G51300	0	0	0.626	0.626	0.664	interacts with	GR-RBP3 (interacts with) AT5G51300	3702.AT5G61030.1	141798	3702.AT5G51300.1	140750
GR-RBP3 (interacts with) PRP40A	0	0	0.555	0.555	0	interacts with	GR-RBP3 (interacts with) PRP40A	3702.AT5G61030.1	141798	3702.AT1G44910.1	118991
GR-RBP3 (interacts with) AT2G38610	0	0	0.542	0.542	0	interacts with	GR-RBP3 (interacts with) AT2G38610	3702.AT5G61030.1	141798	3702.AT2G38610.1	125609
GR-RBP3 (interacts with) AT2G25970	0	0	0.491	0.492	0	interacts with	GR-RBP3 (interacts with) AT2G25970	3702.AT5G61030.1	141798	3702.AT2G25970.1	124256
GR-RBP3 (interacts with) AT1G33680	0	0	0.491	0.492	0	interacts with	GR-RBP3 (interacts with) AT1G33680	3702.AT5G61030.1	141798	3702.AT1G33680.1	118624
GR-RBP3 (interacts with) AT3G05070	0	0	0.487	0.487	0	interacts with	GR-RBP3 (interacts with) AT3G05070	3702.AT5G61030.1	141798	3702.AT3G05070.1	127087
AT5G55670 (interacts with) AT1G31870	0	0	0.69	0.69	0	interacts with	AT5G55670 (interacts with) AT1G31870	3702.AT5G55670.1	141225	3702.AT1G31870.1	118461
AT5G55670 (interacts with) SKIP	0	0	0.664	0.664	0	interacts with	AT5G55670 (interacts with) SKIP	3702.AT5G55670.1	141225	3702.AT1G77180.1	121993
AT5G55670 (interacts with) PRP39	0	0	0.639	0.639	0	interacts with	AT5G55670 (interacts with) PRP39	3702.AT5G55670.1	141225	3702.AT1G04080.3	115626
AT5G55670 (interacts with) AT5G51300	0	0	0.626	0.626	0	interacts with	AT5G55670 (interacts with) AT5G51300	3702.AT5G55670.1	141225	3702.AT5G51300.1	140750
AT5G55670 (interacts with) PRP40A	0	0	0.555	0.555	0	interacts with	AT5G55670 (interacts with) PRP40A	3702.AT5G55670.1	141225	3702.AT1G44910.1	118991
AT5G55670 (interacts with) AT2G38610	0	0	0.542	0.542	0	interacts with	AT5G55670 (interacts with) AT2G38610	3702.AT5G55670.1	141225	3702.AT2G38610.1	125609
AT5G55670 (interacts with) AT2G25970	0	0	0.491	0.492	0	interacts with	AT5G55670 (interacts with) AT2G25970	3702.AT5G55670.1	141225	3702.AT2G25970.1	124256
AT5G55670 (interacts with) AT1G33680	0	0	0.491	0.492	0	interacts with	AT5G55670 (interacts with) AT1G33680	3702.AT5G55670.1	141225	3702.AT1G33680.1	118624
AT5G55670 (interacts with) AT3G05070	0	0	0.487	0.487	0	interacts with	AT5G55670 (interacts with) AT3G05070	3702.AT5G55670.1	141225	3702.AT3G05070.1	127087
AT1G60000 (interacts with) AT1G31870	0	0	0.69	0.69	0	interacts with	AT1G60000 (interacts with) AT1G31870	3702.AT1G60000.1	120206	3702.AT1G31870.1	118461
AT1G60000 (interacts with) PRP39	0	0	0.639	0.639	0	interacts with	AT1G60000 (interacts with) PRP39	3702.AT1G60000.1	120206	3702.AT1G04080.3	115626
AT1G60000 (interacts with) PRP40A	0	0	0.555	0.555	0	interacts with	AT1G60000 (interacts with) PRP40A	3702.AT1G60000.1	120206	3702.AT1G44910.1	118991
AT1G60000 (interacts with) AT1G33680	0	0	0.491	0.492	0	interacts with	AT1G60000 (interacts with) AT1G33680	3702.AT1G60000.1	120206	3702.AT1G33680.1	118624
AT4G09040 (interacts with) AT1G31870	0	0	0.69	0.69	0	interacts with	AT4G09040 (interacts with) AT1G31870	3702.AT4G09040.1	132785	3702.AT1G31870.1	118461
AT4G09040 (interacts with) SKIP	0	0	0.664	0.664	0	interacts with	AT4G09040 (interacts with) SKIP	3702.AT4G09040.1	132785	3702.AT1G77180.1	121993
AT4G09040 (interacts with) PRP39	0	0	0.639	0.639	0	interacts with	AT4G09040 (interacts with) PRP39	3702.AT4G09040.1	132785	3702.AT1G04080.3	115626
AT4G09040 (interacts with) PRP40A	0	0	0.555	0.555	0	interacts with	AT4G09040 (interacts with) PRP40A	3702.AT4G09040.1	132785	3702.AT1G44910.1	118991
AT4G09040 (interacts with) AT2G38610	0	0	0.542	0.542	0	interacts with	AT4G09040 (interacts with) AT2G38610	3702.AT4G09040.1	132785	3702.AT2G38610.1	125609
AT4G09040 (interacts with) AT1G07700	0	0	0.512	0.512	0	interacts with	AT4G09040 (interacts with) AT1G07700	3702.AT4G09040.1	132785	3702.AT1G07700.3	116012
AT4G09040 (interacts with) AT1G33680	0	0	0.491	0.492	0	interacts with	AT4G09040 (interacts with) AT1G33680	3702.AT4G09040.1	132785	3702.AT1G33680.1	118624
AT4G09040 (interacts with) AT2G25970	0	0	0.491	0.492	0	interacts with	AT4G09040 (interacts with) AT2G25970	3702.AT4G09040.1	132785	3702.AT2G25970.1	124256
AT4G09040 (interacts with) AT3G05070	0	0	0.487	0.487	0	interacts with	AT4G09040 (interacts with) AT3G05070	3702.AT4G09040.1	132785	3702.AT3G05070.1	127087
AT4G09040 (interacts with) EMB2207	0	0	0.485	0.486	0	interacts with	AT4G09040 (interacts with) EMB2207	3702.AT4G09040.1	132785	3702.AT1G43170.1	118908
AT4G09040 (interacts with) AT3G09630	0	0	0.404	0.404	0	interacts with	AT4G09040 (interacts with) AT3G09630	3702.AT4G09040.1	132785	3702.AT3G09630.1	127537
AT5G40490 (interacts with) AT1G31870	0	0	0.69	0.69	0	interacts with	AT5G40490 (interacts with) AT1G31870	3702.AT5G40490.1	139550	3702.AT1G31870.1	118461
AT5G40490 (interacts with) SKIP	0	0	0.664	0.664	0	interacts with	AT5G40490 (interacts with) SKIP	3702.AT5G40490.1	139550	3702.AT1G77180.1	121993
AT5G40490 (interacts with) PRP39	0	0	0.639	0.639	0	interacts with	AT5G40490 (interacts with) PRP39	3702.AT5G40490.1	139550	3702.AT1G04080.3	115626
AT5G40490 (interacts with) PRP40A	0	0	0.555	0.555	0	interacts with	AT5G40490 (interacts with) PRP40A	3702.AT5G40490.1	139550	3702.AT1G44910.1	118991
AT5G40490 (interacts with) AT2G38610	0	0	0.542	0.542	0	interacts with	AT5G40490 (interacts with) AT2G38610	3702.AT5G40490.1	139550	3702.AT2G38610.1	125609
AT5G40490 (interacts with) AT2G25970	0	0	0.491	0.492	0	interacts with	AT5G40490 (interacts with) AT2G25970	3702.AT5G40490.1	139550	3702.AT2G25970.1	124256
AT5G40490 (interacts with) AT1G33680	0	0	0.491	0.492	0	interacts with	AT5G40490 (interacts with) AT1G33680	3702.AT5G40490.1	139550	3702.AT1G33680.1	118624
AT5G40490 (interacts with) AT3G05070	0	0	0.487	0.487	0	interacts with	AT5G40490 (interacts with) AT3G05070	3702.AT5G40490.1	139550	3702.AT3G05070.1	127087
VPS54 (interacts with) SYP61	0	0	0.688	0.688	0	interacts with	VPS54 (interacts with) SYP61	3702.AT4G19490.1	133963	3702.AT1G28490.1	118140
SYP61 (interacts with) KEU	0	0	0.666	0.666	0	interacts with	SYP61 (interacts with) KEU	3702.AT1G28490.1	118140	3702.AT1G12360.1	116525
CYP38 (interacts with) SKIP	0	0	0.681	0.681	0	interacts with	CYP38 (interacts with) SKIP	3702.AT3G01480.1	126692	3702.AT1G77180.1	121993
ROC3 (interacts with) SKIP	0	0	0.681	0.681	0	interacts with	ROC3 (interacts with) SKIP	3702.AT2G16600.1	123269	3702.AT1G77180.1	121993
AT3G63400 (interacts with) SKIP	0	0	0.681	0.681	0	interacts with	AT3G63400 (interacts with) SKIP	3702.AT3G63400.1	132046	3702.AT1G77180.1	121993
AT3G63400 (interacts with) SCL30	0	0	0.644	0.644	0	interacts with	AT3G63400 (interacts with) SCL30	3702.AT3G63400.1	132046	3702.AT3G55460.1	131213
BS14A (interacts with) KEU	0	0	0.671	0.671	0	interacts with	BS14A (interacts with) KEU	3702.AT3G58170.1	131495	3702.AT1G12360.1	116525
BS14A (interacts with) SYP61	0	0	0.581	0.581	0	interacts with	BS14A (interacts with) SYP61	3702.AT3G58170.1	131495	3702.AT1G28490.1	118140
BS14A (interacts with) SYP131	0	0	0.487	0.487	0	interacts with	BS14A (interacts with) SYP131	3702.AT3G58170.1	131495	3702.AT3G03800.1	126945
BS14A (interacts with) AT2G30050	0	0	0.424	0.425	0	interacts with	BS14A (interacts with) AT2G30050	3702.AT3G58170.1	131495	3702.AT2G30050.1	124678
AT1G24510 (interacts with) AT1G23100	0	0	0.671	0.671	0	interacts with	AT1G24510 (interacts with) AT1G23100	3702.AT1G24510.1	117793	3702.AT1G23100.1	117643
AT1G24510 (interacts with) CPN10	0	0	0.671	0.671	0	interacts with	AT1G24510 (interacts with) CPN10	3702.AT1G24510.1	117793	3702.AT1G14980.1	116807
AT1G24510 (interacts with) GAPA-2	0	0	0.442	0.442	0	interacts with	AT1G24510 (interacts with) GAPA-2	3702.AT1G24510.1	117793	3702.AT1G12900.1	116584
AT1G24510 (interacts with) GAPCP-2	0	0	0.442	0.442	0	interacts with	AT1G24510 (interacts with) GAPCP-2	3702.AT1G24510.1	117793	3702.AT1G16300.1	116943
WSIP2 (interacts with) STZ	0	0	0.568	0.568	0	interacts with	WSIP2 (interacts with) STZ	3702.AT3G15880.2	128249	3702.AT1G27730.1	118057
WSIP2 (interacts with) SPL1	0	0	0.537	0.537	0	interacts with	WSIP2 (interacts with) SPL1	3702.AT3G15880.2	128249	3702.AT2G47070.1	126519
PRP40A (interacts with) PRP39	0	0	0.671	0.671	0	interacts with	PRP40A (interacts with) PRP39	3702.AT1G44910.1	118991	3702.AT1G04080.3	115626
PHOT2 (interacts with) CLASP	0	0	0.671	0.671	0	interacts with	PHOT2 (interacts with) CLASP	3702.AT5G58140.1	141495	3702.AT2G20190.1	123639
AT5G47490 (interacts with) AT2G30050	0	0	0.671	0.671	0	interacts with	AT5G47490 (interacts with) AT2G30050	3702.AT5G47490.1	140334	3702.AT2G30050.1	124678
F2P16.14 (interacts with) HAG1	0	0	0.605	0.605	0	interacts with	F2P16.14 (interacts with) HAG1	3702.AT5G27030.2	138774	3702.AT3G54610.1	131122
F2P16.14 (interacts with) STZ	0	0	0.568	0.568	0	interacts with	F2P16.14 (interacts with) STZ	3702.AT5G27030.2	138774	3702.AT1G27730.1	118057
F2P16.14 (interacts with) SPL1	0	0	0.537	0.537	0	interacts with	F2P16.14 (interacts with) SPL1	3702.AT5G27030.2	138774	3702.AT2G47070.1	126519
HA11 (interacts with) At3g02520	0	0	0.671	0.671	0	interacts with	HA11 (interacts with) At3g02520	3702.AT5G62670.1	141968	3702.AT3G02520.1	126805
HA11 (interacts with) GF14	0	0	0.671	0.671	0	interacts with	HA11 (interacts with) GF14	3702.AT5G62670.1	141968	3702.AT1G78300.1	122109
HA11 (interacts with) At2g42590	0	0	0.493	0.493	0	interacts with	HA11 (interacts with) At2g42590	3702.AT5G62670.1	141968	3702.AT2G42590.3	126041
HA11 (interacts with) KEA2	0	0	0.471	0.471	0	interacts with	HA11 (interacts with) KEA2	3702.AT5G62670.1	141968	3702.AT4G00630.2	132140
BIP2 (interacts with) EMB1241	0	0	0.671	0.671	0	interacts with	BIP2 (interacts with) EMB1241	3702.AT5G42020.1	139715	3702.AT5G17710.2	137874
BIP2 (interacts with) CR88	0	0	0.611	0.611	0	interacts with	BIP2 (interacts with) CR88	3702.AT5G42020.1	139715	3702.AT2G04030.1	122677
BIP2 (interacts with) SHD	0	0	0.611	0.611	0	interacts with	BIP2 (interacts with) SHD	3702.AT5G42020.1	139715	3702.AT4G24190.1	134469
BIP2 (interacts with) Hop2	0	0	0.568	0.568	0	interacts with	BIP2 (interacts with) Hop2	3702.AT5G42020.1	139715	3702.AT1G62740.1	120485
BIP2 (interacts with) AT1G24510	0	0	0.507	0.507	0	interacts with	BIP2 (interacts with) AT1G24510	3702.AT5G42020.1	139715	3702.AT1G24510.1	117793
BIP2 (interacts with) Cpn60beta2	0	0	0.507	0.507	0	interacts with	BIP2 (interacts with) Cpn60beta2	3702.AT5G42020.1	139715	3702.AT3G13470.1	127971
BIP2 (interacts with) CPN60A	0	0	0.507	0.507	0	interacts with	BIP2 (interacts with) CPN60A	3702.AT5G42020.1	139715	3702.AT2G28000.1	124465
BIP2 (interacts with) AT1G21080	0	0	0.491	0.491	0	interacts with	BIP2 (interacts with) AT1G21080	3702.AT5G42020.1	139715	3702.AT1G21080.3	117429
SNL2 (interacts with) HD1	0	0	0.666	0.666	0	interacts with	SNL2 (interacts with) HD1	3702.AT5G15020.1	137590	3702.AT4G38130.1	135982
SNL2 (interacts with) AT5G08450	0	0	0.624	0.624	0	interacts with	SNL2 (interacts with) AT5G08450	3702.AT5G15020.1	137590	3702.AT5G08450.1	136982
SNL2 (interacts with) STZ	0	0	0.528	0.528	0	interacts with	SNL2 (interacts with) STZ	3702.AT5G15020.1	137590	3702.AT1G27730.1	118057
SNL2 (interacts with) IDD5	0	0	0.528	0.528	0	interacts with	SNL2 (interacts with) IDD5	3702.AT5G15020.1	137590	3702.AT2G02070.1	122496
AT2G38610 (interacts with) AT1G31870	0	0	0.666	0.666	0	interacts with	AT2G38610 (interacts with) AT1G31870	3702.AT2G38610.1	125609	3702.AT1G31870.1	118461
AT2G38610 (interacts with) GRP7	0	0	0.542	0.542	0	interacts with	AT2G38610 (interacts with) GRP7	3702.AT2G38610.1	125609	3702.AT2G21660.1	123807
AT2G38610 (interacts with) AT1G60000	0	0	0.542	0.542	0	interacts with	AT2G38610 (interacts with) AT1G60000	3702.AT2G38610.1	125609	3702.AT1G60000.1	120206
AT2G38610 (interacts with) PRP40A	0	0	0.534	0.534	0	interacts with	AT2G38610 (interacts with) PRP40A	3702.AT2G38610.1	125609	3702.AT1G44910.1	118991
AT2G38610 (interacts with) AT1G33680	0	0	0.514	0.514	0	interacts with	AT2G38610 (interacts with) AT1G33680	3702.AT2G38610.1	125609	3702.AT1G33680.1	118624
AT2G38610 (interacts with) AT2G25970	0	0	0.514	0.514	0	interacts with	AT2G38610 (interacts with) AT2G25970	3702.AT2G38610.1	125609	3702.AT2G25970.1	124256
AT3G61260 (interacts with) RIN4	0	0	0.66	0.66	0	interacts with	AT3G61260 (interacts with) RIN4	3702.AT3G61260.1	131815	3702.AT3G25070.1	129257
RIN4 (interacts with) AT3G08530	0	0	0.561	0.561	0	interacts with	RIN4 (interacts with) AT3G08530	3702.AT3G25070.1	129257	3702.AT3G08530.1	127424
UPL1 (interacts with) RUB1	0	0	0.598	0.598	0	interacts with	UPL1 (interacts with) RUB1	3702.AT1G55860.1	119948	3702.AT1G31340.1	118409
PSAG (interacts with) PSAD-2	0	0	0.572	0.572	0	interacts with	PSAG (interacts with) PSAD-2	3702.AT1G55670.1	119928	3702.AT1G03130.1	115533
PSAG (interacts with) PSAH2	0	0	0.572	0.572	0	interacts with	PSAG (interacts with) PSAH2	3702.AT1G55670.1	119928	3702.AT1G52230.1	119555
AT5G27390 (interacts with) AT2G43030	0	0	0.66	0.66	0	interacts with	AT5G27390 (interacts with) AT2G43030	3702.AT5G27390.1	138807	3702.AT2G43030.1	126087
AT5G27390 (interacts with) EMB3126	0	0	0.609	0.609	0	interacts with	AT5G27390 (interacts with) EMB3126	3702.AT5G27390.1	138807	3702.AT3G63490.1	132055
AT5G27390 (interacts with) AT3G09630	0	0	0.607	0.607	0	interacts with	AT5G27390 (interacts with) AT3G09630	3702.AT5G27390.1	138807	3702.AT3G09630.1	127537
AT5G27390 (interacts with) AT2G37190	0	0	0.607	0.607	0	interacts with	AT5G27390 (interacts with) AT2G37190	3702.AT5G27390.1	138807	3702.AT2G37190.1	125460
AT5G27390 (interacts with) EMB2207	0	0	0.578	0.578	0	interacts with	AT5G27390 (interacts with) EMB2207	3702.AT5G27390.1	138807	3702.AT1G43170.1	118908
AT5G27390 (interacts with) AT4G17560	0	0	0.576	0.576	0	interacts with	AT5G27390 (interacts with) AT4G17560	3702.AT5G27390.1	138807	3702.AT4G17560.1	133743
AT5G27390 (interacts with) RPL10B	0	0	0.562	0.562	0	interacts with	AT5G27390 (interacts with) RPL10B	3702.AT5G27390.1	138807	3702.AT1G26910.1	117967
WIP2 (interacts with) WIP1	0	0	0.66	0.66	0.858	interacts with	WIP2 (interacts with) WIP1	3702.AT5G56210.1	141283	3702.AT4G26455.1	134713
WIP2 (interacts with) SUN1	0	0	0.66	0.66	0	interacts with	WIP2 (interacts with) SUN1	3702.AT5G56210.1	141283	3702.AT5G04990.1	136615
WIP1 (interacts with) SYP61	0	0	0.588	0.588	0	interacts with	WIP1 (interacts with) SYP61	3702.AT4G26455.1	134713	3702.AT1G28490.1	118140
WIP1 (interacts with) BS14A	0	0	0.588	0.588	0	interacts with	WIP1 (interacts with) BS14A	3702.AT4G26455.1	134713	3702.AT3G58170.1	131495
SUN1 (interacts with) WIP1	0	0	0.612	0.612	0	interacts with	SUN1 (interacts with) WIP1	3702.AT5G04990.1	136615	3702.AT4G26455.1	134713
SUN1 (interacts with) LINC1	0	0	0.561	0.561	0	interacts with	SUN1 (interacts with) LINC1	3702.AT5G04990.1	136615	3702.AT1G67230.1	120965
VPS9A (interacts with) RUB1	0	0	0.659	0.659	0	interacts with	VPS9A (interacts with) RUB1	3702.AT3G19770.1	128675	3702.AT1G31340.1	118409
RS40 (interacts with) SKIP	0	0	0.642	0.642	0	interacts with	RS40 (interacts with) SKIP	3702.AT4G25500.1	134609	3702.AT1G77180.1	121993
RS40 (interacts with) AT1G31870	0	0	0.611	0.611	0	interacts with	RS40 (interacts with) AT1G31870	3702.AT4G25500.1	134609	3702.AT1G31870.1	118461
RS40 (interacts with) PRP39	0	0	0.608	0.608	0	interacts with	RS40 (interacts with) PRP39	3702.AT4G25500.1	134609	3702.AT1G04080.3	115626
RS40 (interacts with) PRP40A	0	0	0.555	0.555	0	interacts with	RS40 (interacts with) PRP40A	3702.AT4G25500.1	134609	3702.AT1G44910.1	118991
RS40 (interacts with) AT2G38610	0	0	0.542	0.542	0	interacts with	RS40 (interacts with) AT2G38610	3702.AT4G25500.1	134609	3702.AT2G38610.1	125609
RS40 (interacts with) AT2G25970	0	0	0.491	0.492	0	interacts with	RS40 (interacts with) AT2G25970	3702.AT4G25500.1	134609	3702.AT2G25970.1	124256
RS40 (interacts with) AT1G33680	0	0	0.491	0.492	0	interacts with	RS40 (interacts with) AT1G33680	3702.AT4G25500.1	134609	3702.AT1G33680.1	118624
RS40 (interacts with) AT3G05070	0	0	0.487	0.487	0	interacts with	RS40 (interacts with) AT3G05070	3702.AT4G25500.1	134609	3702.AT3G05070.1	127087
OXS3 (interacts with) SKIP	0	0	0.642	0.642	0	interacts with	OXS3 (interacts with) SKIP	3702.AT5G56550.1	141321	3702.AT1G77180.1	121993
OXS3 (interacts with) AT1G31870	0	0	0.611	0.611	0	interacts with	OXS3 (interacts with) AT1G31870	3702.AT5G56550.1	141321	3702.AT1G31870.1	118461
OXS3 (interacts with) PRP39	0	0	0.608	0.608	0	interacts with	OXS3 (interacts with) PRP39	3702.AT5G56550.1	141321	3702.AT1G04080.3	115626
OXS3 (interacts with) PRP40A	0	0	0.555	0.555	0	interacts with	OXS3 (interacts with) PRP40A	3702.AT5G56550.1	141321	3702.AT1G44910.1	118991
OXS3 (interacts with) AT5G51300	0	0	0.542	0.542	0	interacts with	OXS3 (interacts with) AT5G51300	3702.AT5G56550.1	141321	3702.AT5G51300.1	140750
OXS3 (interacts with) AT2G38610	0	0	0.542	0.542	0	interacts with	OXS3 (interacts with) AT2G38610	3702.AT5G56550.1	141321	3702.AT2G38610.1	125609
OXS3 (interacts with) AT1G33680	0	0	0.491	0.492	0	interacts with	OXS3 (interacts with) AT1G33680	3702.AT5G56550.1	141321	3702.AT1G33680.1	118624
OXS3 (interacts with) AT2G25970	0	0	0.491	0.492	0	interacts with	OXS3 (interacts with) AT2G25970	3702.AT5G56550.1	141321	3702.AT2G25970.1	124256
OXS3 (interacts with) AT3G05070	0	0	0.487	0.487	0	interacts with	OXS3 (interacts with) AT3G05070	3702.AT5G56550.1	141321	3702.AT3G05070.1	127087
AT5G63190 (interacts with) EIF4A-2	0	0	0.634	0.634	0	interacts with	AT5G63190 (interacts with) EIF4A-2	3702.AT5G63190.1	142027	3702.AT1G54270.1	119786
AT1G12310 (interacts with) BSL2	0	0	0.523	0.523	0	interacts with	AT1G12310 (interacts with) BSL2	3702.AT1G12310.1	116520	3702.AT1G08420.1	116095
emb1138 (interacts with) AT3G02770	0	0	0.627	0.627	0	interacts with	emb1138 (interacts with) AT3G02770	3702.AT5G26742.2	138742	3702.AT3G02770.1	126832
emb1138 (interacts with) AT1G74060	0	0	0.604	0.604	0	interacts with	emb1138 (interacts with) AT1G74060	3702.AT5G26742.2	138742	3702.AT1G74060.1	121677
emb1138 (interacts with) RPL23AB	0	0	0.598	0.598	0	interacts with	emb1138 (interacts with) RPL23AB	3702.AT5G26742.2	138742	3702.AT3G55280.1	131196
emb1138 (interacts with) LOS2	0	0	0.581	0.581	0	interacts with	emb1138 (interacts with) LOS2	3702.AT5G26742.2	138742	3702.AT2G36530.1	125383
emb1138 (interacts with) RPL10B	0	0	0.544	0.544	0	interacts with	emb1138 (interacts with) RPL10B	3702.AT5G26742.2	138742	3702.AT1G26910.1	117967
emb1138 (interacts with) NACA2	0	0	0.523	0.523	0	interacts with	emb1138 (interacts with) NACA2	3702.AT5G26742.2	138742	3702.AT3G49470.1	130568
emb1138 (interacts with) AT3G12390	0	0	0.523	0.523	0	interacts with	emb1138 (interacts with) AT3G12390	3702.AT5G26742.2	138742	3702.AT3G12390.1	127841
emb1138 (interacts with) AT3G09630	0	0	0.491	0.492	0	interacts with	emb1138 (interacts with) AT3G09630	3702.AT5G26742.2	138742	3702.AT3G09630.1	127537
emb1138 (interacts with) EMB3126	0	0	0.489	0.489	0	interacts with	emb1138 (interacts with) EMB3126	3702.AT5G26742.2	138742	3702.AT3G63490.1	132055
emb1138 (interacts with) EMB2207	0	0	0.489	0.489	0	interacts with	emb1138 (interacts with) EMB2207	3702.AT5G26742.2	138742	3702.AT1G43170.1	118908
emb1138 (interacts with) AT4G36130	0	0	0.487	0.488	0	interacts with	emb1138 (interacts with) AT4G36130	3702.AT5G26742.2	138742	3702.AT4G36130.1	135774
AT3G02770 (interacts with) EIF4A-2	0	0	0.627	0.627	0	interacts with	AT3G02770 (interacts with) EIF4A-2	3702.AT3G02770.1	126832	3702.AT1G54270.1	119786
AT4G28080 (interacts with) NADP-ME4	0	0	0.627	0.627	0	interacts with	AT4G28080 (interacts with) NADP-ME4	3702.AT4G28080.1	134890	3702.AT1G79750.1	122256
AT4G28080 (interacts with) MTO3	0	0	0.603	0.603	0	interacts with	AT4G28080 (interacts with) MTO3	3702.AT4G28080.1	134890	3702.AT3G17390.1	128412
AT4G28080 (interacts with) CR88	0	0	0.545	0.545	0	interacts with	AT4G28080 (interacts with) CR88	3702.AT4G28080.1	134890	3702.AT2G04030.1	122677
AT4G28080 (interacts with) HSP70	0	0	0.489	0.489	0	interacts with	AT4G28080 (interacts with) HSP70	3702.AT4G28080.1	134890	3702.AT3G12580.1	127860
NADP-ME4 (interacts with) AT1G01320	0	0	0.627	0.627	0	interacts with	NADP-ME4 (interacts with) AT1G01320	3702.AT1G79750.1	122256	3702.AT1G01320.1	115339
NADP-ME4 (interacts with) AT1G15290	0	0	0.627	0.627	0	interacts with	NADP-ME4 (interacts with) AT1G15290	3702.AT1G79750.1	122256	3702.AT1G15290.1	116841
AT5G14610 (interacts with) AT3G02770	0	0	0.627	0.627	0	interacts with	AT5G14610 (interacts with) AT3G02770	3702.AT5G14610.1	137551	3702.AT3G02770.1	126832
AT5G14610 (interacts with) AT1G74060	0	0	0.604	0.604	0	interacts with	AT5G14610 (interacts with) AT1G74060	3702.AT5G14610.1	137551	3702.AT1G74060.1	121677
AT5G14610 (interacts with) RPL23AB	0	0	0.598	0.598	0	interacts with	AT5G14610 (interacts with) RPL23AB	3702.AT5G14610.1	137551	3702.AT3G55280.1	131196
AT5G14610 (interacts with) LOS2	0	0	0.581	0.581	0	interacts with	AT5G14610 (interacts with) LOS2	3702.AT5G14610.1	137551	3702.AT2G36530.1	125383
AT5G14610 (interacts with) RPL10B	0	0	0.544	0.544	0	interacts with	AT5G14610 (interacts with) RPL10B	3702.AT5G14610.1	137551	3702.AT1G26910.1	117967
AT5G14610 (interacts with) AT3G12390	0	0	0.523	0.523	0	interacts with	AT5G14610 (interacts with) AT3G12390	3702.AT5G14610.1	137551	3702.AT3G12390.1	127841
AT5G14610 (interacts with) NACA2	0	0	0.523	0.523	0	interacts with	AT5G14610 (interacts with) NACA2	3702.AT5G14610.1	137551	3702.AT3G49470.1	130568
AT5G14610 (interacts with) AT3G09630	0	0	0.491	0.492	0	interacts with	AT5G14610 (interacts with) AT3G09630	3702.AT5G14610.1	137551	3702.AT3G09630.1	127537
AT5G14610 (interacts with) EMB3126	0	0	0.489	0.489	0	interacts with	AT5G14610 (interacts with) EMB3126	3702.AT5G14610.1	137551	3702.AT3G63490.1	132055
AT5G14610 (interacts with) EMB2207	0	0	0.489	0.489	0	interacts with	AT5G14610 (interacts with) EMB2207	3702.AT5G14610.1	137551	3702.AT1G43170.1	118908
AT5G14610 (interacts with) AT4G36130	0	0	0.487	0.488	0	interacts with	AT5G14610 (interacts with) AT4G36130	3702.AT5G14610.1	137551	3702.AT4G36130.1	135774
AT5G38640 (interacts with) AT1G74910	0	0	0.625	0.625	0	interacts with	AT5G38640 (interacts with) AT1G74910	3702.AT5G38640.1	139359	3702.AT1G74910.1	121763
AT5G38640 (interacts with) AT2G19710	0	0	0.612	0.612	0	interacts with	AT5G38640 (interacts with) AT2G19710	3702.AT5G38640.1	139359	3702.AT2G19710.1	123591
AT5G38640 (interacts with) HAG1	0	0	0.564	0.563	0	interacts with	AT5G38640 (interacts with) HAG1	3702.AT5G38640.1	139359	3702.AT3G54610.1	131122
HAG1 (interacts with) AT3G45930.1	0	0	0.624	0.624	0	interacts with	HAG1 (interacts with) AT3G45930.1	3702.AT3G54610.1	131122	3702.AT3G45930.1	130199
HAG1 (interacts with) WSIP2	0	0	0.605	0.605	0	interacts with	HAG1 (interacts with) WSIP2	3702.AT3G54610.1	131122	3702.AT3G15880.2	128249
HAG1 (interacts with) TPL	0	0	0.605	0.605	0	interacts with	HAG1 (interacts with) TPL	3702.AT3G54610.1	131122	3702.AT1G15750.1	116885
HAG1 (interacts with) SYD	0	0	0.41	0.41	0	interacts with	HAG1 (interacts with) SYD	3702.AT3G54610.1	131122	3702.AT2G28290.1	124495
AT5G08450 (interacts with) HD1	0	0	0.606	0.606	0	interacts with	AT5G08450 (interacts with) HD1	3702.AT5G08450.1	136982	3702.AT4G38130.1	135982
AT4G32760 (interacts with) AT3G08530	0	0	0.622	0.622	0	interacts with	AT4G32760 (interacts with) AT3G08530	3702.AT4G32760.2	135405	3702.AT3G08530.1	127424
AT4G32760 (interacts with) ARFA1E	0	0	0.611	0.611	0	interacts with	AT4G32760 (interacts with) ARFA1E	3702.AT4G32760.2	135405	3702.AT3G62290.1	131930
AT5G01760 (interacts with) AT3G08530	0	0	0.622	0.622	0	interacts with	AT5G01760 (interacts with) AT3G08530	3702.AT5G01760.1	136274	3702.AT3G08530.1	127424
AT5G01760 (interacts with) ARFA1E	0	0	0.611	0.611	0	interacts with	AT5G01760 (interacts with) ARFA1E	3702.AT5G01760.1	136274	3702.AT3G62290.1	131930
AT5G16880 (interacts with) AT3G08530	0	0	0.622	0.622	0	interacts with	AT5G16880 (interacts with) AT3G08530	3702.AT5G16880.1	137786	3702.AT3G08530.1	127424
AT5G16880 (interacts with) ARFA1E	0	0	0.611	0.611	0	interacts with	AT5G16880 (interacts with) ARFA1E	3702.AT5G16880.1	137786	3702.AT3G62290.1	131930
LHCB4.2 (interacts with) PSBP-1	0	0	0.621	0.621	0	interacts with	LHCB4.2 (interacts with) PSBP-1	3702.AT3G08940.2	127465	3702.AT1G06680.1	115906
TRXF2 (interacts with) At5g06290	0	0	0.616	0.616	0	interacts with	TRXF2 (interacts with) At5g06290	3702.AT5G16400.1	137735	3702.AT5G06290.1	136754
TRXF2 (interacts with) mtLPD2	0	0	0.603	0.603	0	interacts with	TRXF2 (interacts with) mtLPD2	3702.AT5G16400.1	137735	3702.AT3G17240.1	128396
TRXF2 (interacts with) AT3G52960	0	0	0.524	0.524	0	interacts with	TRXF2 (interacts with) AT3G52960	3702.AT5G16400.1	137735	3702.AT3G52960.1	130948
TRXF2 (interacts with) PRXIIF	0	0	0.524	0.524	0	interacts with	TRXF2 (interacts with) PRXIIF	3702.AT5G16400.1	137735	3702.AT3G06050.1	127206
TRXF2 (interacts with) KTI1	0	0	0.493	0.494	0	interacts with	TRXF2 (interacts with) KTI1	3702.AT5G16400.1	137735	3702.AT1G73260.1	121590
TRXF2 (interacts with) SHD	0	0	0.491	0.491	0	interacts with	TRXF2 (interacts with) SHD	3702.AT5G16400.1	137735	3702.AT4G24190.1	134469
TRXF2 (interacts with) AT5G08680	0	0	0.491	0.491	0	interacts with	TRXF2 (interacts with) AT5G08680	3702.AT5G16400.1	137735	3702.AT5G08680.1	137008
TRXF2 (interacts with) CR88	0	0	0.491	0.491	0	interacts with	TRXF2 (interacts with) CR88	3702.AT5G16400.1	137735	3702.AT2G04030.1	122677
TRXF2 (interacts with) AT3G44620	0	0	0.487	0.488	0	interacts with	TRXF2 (interacts with) AT3G44620	3702.AT5G16400.1	137735	3702.AT3G44620.2	130055
TRXF2 (interacts with) LOS2	0	0	0.418	0.418	0	interacts with	TRXF2 (interacts with) LOS2	3702.AT5G16400.1	137735	3702.AT2G36530.1	125383
TRXF2 (interacts with) TPI	0	0	0.412	0.412	0	interacts with	TRXF2 (interacts with) TPI	3702.AT5G16400.1	137735	3702.AT3G55440.1	131211
RPE (interacts with) AT2G45290	0	0	0.616	0.616	0	interacts with	RPE (interacts with) AT2G45290	3702.AT5G61410.1	141836	3702.AT2G45290.1	126328
RPE (interacts with) G6PD6	0	0	0.543	0.543	0	interacts with	RPE (interacts with) G6PD6	3702.AT5G61410.1	141836	3702.AT5G40760.1	139579
AT2G45290 (interacts with) GAPCP-2	0	0	0.497	0.497	0	interacts with	AT2G45290 (interacts with) GAPCP-2	3702.AT2G45290.1	126328	3702.AT1G16300.1	116943
AT2G45290 (interacts with) GAPA-2	0	0	0.497	0.497	0	interacts with	AT2G45290 (interacts with) GAPA-2	3702.AT2G45290.1	126328	3702.AT1G12900.1	116584
AT2G45290 (interacts with) GAPB	0	0	0.497	0.497	0	interacts with	AT2G45290 (interacts with) GAPB	3702.AT2G45290.1	126328	3702.AT1G42970.1	118893
TH9 (interacts with) PRXIIF	0	0	0.524	0.524	0	interacts with	TH9 (interacts with) PRXIIF	3702.AT3G08710.1	127442	3702.AT3G06050.1	127206
TH9 (interacts with) KTI1	0	0	0.493	0.494	0	interacts with	TH9 (interacts with) KTI1	3702.AT3G08710.1	127442	3702.AT1G73260.1	121590
TH9 (interacts with) CR88	0	0	0.491	0.491	0	interacts with	TH9 (interacts with) CR88	3702.AT3G08710.1	127442	3702.AT2G04030.1	122677
TH9 (interacts with) LOS2	0	0	0.418	0.418	0	interacts with	TH9 (interacts with) LOS2	3702.AT3G08710.1	127442	3702.AT2G36530.1	125383
PDIL1-1 (interacts with) CRT1b	0	0	0.487	0.488	0	interacts with	PDIL1-1 (interacts with) CRT1b	3702.AT1G21750.1	117499	3702.AT1G09210.1	116176
ATHM2 (interacts with) mtLPD2	0	0	0.603	0.603	0	interacts with	ATHM2 (interacts with) mtLPD2	3702.AT4G03520.1	132473	3702.AT3G17240.1	128396
ATHM2 (interacts with) AT3G52960	0	0	0.524	0.524	0	interacts with	ATHM2 (interacts with) AT3G52960	3702.AT4G03520.1	132473	3702.AT3G52960.1	130948
ATHM2 (interacts with) PRXIIF	0	0	0.524	0.524	0	interacts with	ATHM2 (interacts with) PRXIIF	3702.AT4G03520.1	132473	3702.AT3G06050.1	127206
ATHM2 (interacts with) CR88	0	0	0.491	0.491	0	interacts with	ATHM2 (interacts with) CR88	3702.AT4G03520.1	132473	3702.AT2G04030.1	122677
ATHM2 (interacts with) AT3G44620	0	0	0.487	0.488	0	interacts with	ATHM2 (interacts with) AT3G44620	3702.AT4G03520.1	132473	3702.AT3G44620.2	130055
ATHM2 (interacts with) LOS2	0	0	0.418	0.418	0	interacts with	ATHM2 (interacts with) LOS2	3702.AT4G03520.1	132473	3702.AT2G36530.1	125383
ATHM2 (interacts with) TPI	0	0	0.412	0.412	0	interacts with	ATHM2 (interacts with) TPI	3702.AT4G03520.1	132473	3702.AT3G55440.1	131211
AT2G25430 (interacts with) AT1G20760	0	0	0.614	0.614	0	interacts with	AT2G25430 (interacts with) AT1G20760	3702.AT2G25430.1	124197	3702.AT1G20760.1	117394
AT4G31180 (interacts with) emb1027	0	0	0.612	0.612	0	interacts with	AT4G31180 (interacts with) emb1027	3702.AT4G31180.1	135231	3702.AT4G26300.1	134698
AT4G31180 (interacts with) OVA1	0	0	0.601	0.601	0	interacts with	AT4G31180 (interacts with) OVA1	3702.AT4G31180.1	135231	3702.AT3G55400.1	131207
U2AF35B (interacts with) SKIP	0	0	0.607	0.607	0	interacts with	U2AF35B (interacts with) SKIP	3702.AT5G42820.1	139809	3702.AT1G77180.1	121993
U2AF35B (interacts with) RS40	0	0	0.487	0.488	0	interacts with	U2AF35B (interacts with) RS40	3702.AT5G42820.1	139809	3702.AT4G25500.1	134609
LHCB4.3 (interacts with) PSBP-1	0	0	0.607	0.607	0	interacts with	LHCB4.3 (interacts with) PSBP-1	3702.AT2G40100.1	125769	3702.AT1G06680.1	115906
CPL1 (interacts with) AT3G52270	0	0	0.607	0.607	0	interacts with	CPL1 (interacts with) AT3G52270	3702.AT4G21670.1	134187	3702.AT3G52270.1	130876
CPL1 (interacts with) AT1G20110	0	0	0.541	0.541	0	interacts with	CPL1 (interacts with) AT1G20110	3702.AT4G21670.1	134187	3702.AT1G20110.1	117327
CPL1 (interacts with) NRPB3	0	0	0.515	0.515	0	interacts with	CPL1 (interacts with) NRPB3	3702.AT4G21670.1	134187	3702.AT2G15430.1	123175
AT3G26935 (interacts with) AT1G18070	0	0	0.605	0.605	0	interacts with	AT3G26935 (interacts with) AT1G18070	3702.AT3G26935.1	129468	3702.AT1G18070.3	117124
PMSR3 (interacts with) MTO3	0	0	0.604	0.604	0	interacts with	PMSR3 (interacts with) MTO3	3702.AT5G07470.1	136874	3702.AT3G17390.1	128412
MTO3 (interacts with) AT1G01320	0	0	0.603	0.603	0	interacts with	MTO3 (interacts with) AT1G01320	3702.AT3G17390.1	128412	3702.AT1G01320.1	115339
MTO3 (interacts with) AT1G15290	0	0	0.603	0.603	0	interacts with	MTO3 (interacts with) AT1G15290	3702.AT3G17390.1	128412	3702.AT1G15290.1	116841
MTO3 (interacts with) AT1G24510	0	0	0.578	0.578	0	interacts with	MTO3 (interacts with) AT1G24510	3702.AT3G17390.1	128412	3702.AT1G24510.1	117793
MTO3 (interacts with) CPN60A	0	0	0.578	0.578	0	interacts with	MTO3 (interacts with) CPN60A	3702.AT3G17390.1	128412	3702.AT2G28000.1	124465
MTO3 (interacts with) Cpn60beta2	0	0	0.578	0.578	0	interacts with	MTO3 (interacts with) Cpn60beta2	3702.AT3G17390.1	128412	3702.AT3G13470.1	127971
MTO3 (interacts with) GRP7	0	0	0.573	0.573	0	interacts with	MTO3 (interacts with) GRP7	3702.AT3G17390.1	128412	3702.AT2G21660.1	123807
MTO3 (interacts with) AT2G32730	0	0	0.505	0.505	0	interacts with	MTO3 (interacts with) AT2G32730	3702.AT3G17390.1	128412	3702.AT2G32730.1	124969
MTO3 (interacts with) RPL10B	0	0	0.493	0.494	0	interacts with	MTO3 (interacts with) RPL10B	3702.AT3G17390.1	128412	3702.AT1G26910.1	117967
AT5G53150 (interacts with) EMB1241	0	0	0.604	0.604	0	interacts with	AT5G53150 (interacts with) EMB1241	3702.AT5G53150.1	140948	3702.AT5G17710.2	137874
AT5G53150 (interacts with) MTHSC70-2	0	0	0.493	0.493	0	interacts with	AT5G53150 (interacts with) MTHSC70-2	3702.AT5G53150.1	140948	3702.AT5G09590.1	137063
AT5G53150 (interacts with) HSP70	0	0	0.493	0.493	0	interacts with	AT5G53150 (interacts with) HSP70	3702.AT5G53150.1	140948	3702.AT3G12580.1	127860
AT5G53150 (interacts with) cpHsc70-2	0	0	0.493	0.493	0	interacts with	AT5G53150 (interacts with) cpHsc70-2	3702.AT5G53150.1	140948	3702.AT5G49910.1	140596
AT5G53150 (interacts with) BIP2	0	0	0.493	0.493	0	interacts with	AT5G53150 (interacts with) BIP2	3702.AT5G53150.1	140948	3702.AT5G42020.1	139715
AT5G53150 (interacts with) HSC70-1	0	0	0.493	0.493	0	interacts with	AT5G53150 (interacts with) HSC70-1	3702.AT5G53150.1	140948	3702.AT5G02500.1	136350
AT5G53150 (interacts with) CLPC1	0	0	0.487	0.487	0	interacts with	AT5G53150 (interacts with) CLPC1	3702.AT5G53150.1	140948	3702.AT5G50920.1	140712
AT5G53150 (interacts with) HSP101	0	0	0.487	0.487	0	interacts with	AT5G53150 (interacts with) HSP101	3702.AT5G53150.1	140948	3702.AT1G74310.1	121703
mtLPD2 (interacts with) TY1	0	0	0.603	0.603	0	interacts with	mtLPD2 (interacts with) TY1	3702.AT3G17240.1	128396	3702.AT1G76760.1	121946
mtLPD2 (interacts with) TH9	0	0	0.603	0.603	0	interacts with	mtLPD2 (interacts with) TH9	3702.AT3G17240.1	128396	3702.AT3G08710.1	127442
mtLPD2 (interacts with) PDIL1-1	0	0	0.603	0.603	0	interacts with	mtLPD2 (interacts with) PDIL1-1	3702.AT3G17240.1	128396	3702.AT1G21750.1	117499
AT5G22780 (interacts with) AT3G08530	0	0	0.602	0.602	0	interacts with	AT5G22780 (interacts with) AT3G08530	3702.AT5G22780.1	138340	3702.AT3G08530.1	127424
AT5G22780 (interacts with) AT3G58600	0	0	0.598	0.598	0	interacts with	AT5G22780 (interacts with) AT3G58600	3702.AT5G22780.1	138340	3702.AT3G58600.1	131538
AT5G22780 (interacts with) AT2G43160	0	0	0.575	0.575	0	interacts with	AT5G22780 (interacts with) AT2G43160	3702.AT5G22780.1	138340	3702.AT2G43160.1	126100
AT5G22780 (interacts with) AT1G61690	0	0	0.499	0.5	0	interacts with	AT5G22780 (interacts with) AT1G61690	3702.AT5G22780.1	138340	3702.AT1G61690.1	120380
AT5G22780 (interacts with) AT1G20760	0	0	0.493	0.493	0	interacts with	AT5G22780 (interacts with) AT1G20760	3702.AT5G22780.1	138340	3702.AT1G20760.1	117394
PIP1;4 (interacts with) PIP2;5	0	0	0.599	0.599	0.976	interacts with	PIP1;4 (interacts with) PIP2;5	3702.AT4G00430.1	132119	3702.AT3G54820.1	131145
MAPKKK7 (interacts with) CR88	0	0	0.55	0.55	0	interacts with	MAPKKK7 (interacts with) CR88	3702.AT3G13530.1	127977	3702.AT2G04030.1	122677
MAPKKK7 (interacts with) AT1G73450	0	0	0.489	0.49	0.61	interacts with	MAPKKK7 (interacts with) AT1G73450	3702.AT3G13530.1	127977	3702.AT1G73450.1	121609
AT2G25970 (interacts with) AT1G60000	0	0	0.491	0.492	0	interacts with	AT2G25970 (interacts with) AT1G60000	3702.AT2G25970.1	124256	3702.AT1G60000.1	120206
AT2G25970 (interacts with) GRP7	0	0	0.491	0.492	0	interacts with	AT2G25970 (interacts with) GRP7	3702.AT2G25970.1	124256	3702.AT2G21660.1	123807
Pnsl5 (interacts with) AT2G02160	0	0	0.592	0.592	0	interacts with	Pnsl5 (interacts with) AT2G02160	3702.AT5G13120.1	137397	3702.AT2G02160.1	122507
Pnsl5 (interacts with) PDIL1-1	0	0	0.493	0.493	0	interacts with	Pnsl5 (interacts with) PDIL1-1	3702.AT5G13120.1	137397	3702.AT1G21750.1	117499
AT3G44620 (interacts with) AT2G45290	0	0	0.592	0.592	0	interacts with	AT3G44620 (interacts with) AT2G45290	3702.AT3G44620.2	130055	3702.AT2G45290.1	126328
AT3G44620 (interacts with) TH9	0	0	0.487	0.488	0	interacts with	AT3G44620 (interacts with) TH9	3702.AT3G44620.2	130055	3702.AT3G08710.1	127442
AT3G44620 (interacts with) TY1	0	0	0.487	0.488	0	interacts with	AT3G44620 (interacts with) TY1	3702.AT3G44620.2	130055	3702.AT1G76760.1	121946
AT3G44620 (interacts with) PDIL1-1	0	0	0.487	0.488	0	interacts with	AT3G44620 (interacts with) PDIL1-1	3702.AT3G44620.2	130055	3702.AT1G21750.1	117499
ROC4 (interacts with) AT2G02160	0	0	0.592	0.592	0	interacts with	ROC4 (interacts with) AT2G02160	3702.AT3G62030.2	131903	3702.AT2G02160.1	122507
ROC4 (interacts with) AT1G20760	0	0	0.517	0.517	0	interacts with	ROC4 (interacts with) AT1G20760	3702.AT3G62030.2	131903	3702.AT1G20760.1	117394
ROC4 (interacts with) PDIL1-1	0	0	0.493	0.493	0	interacts with	ROC4 (interacts with) PDIL1-1	3702.AT3G62030.2	131903	3702.AT1G21750.1	117499
RD21B (interacts with) PDIL1-1	0	0	0.59	0.59	0	interacts with	RD21B (interacts with) PDIL1-1	3702.AT5G43060.1	139839	3702.AT1G21750.1	117499
RD21B (interacts with) AT1G20760	0	0	0.517	0.517	0	interacts with	RD21B (interacts with) AT1G20760	3702.AT5G43060.1	139839	3702.AT1G20760.1	117394
RD21A (interacts with) PDIL1-1	0	0	0.59	0.59	0	interacts with	RD21A (interacts with) PDIL1-1	3702.AT1G47128.1	119045	3702.AT1G21750.1	117499
CB5-E (interacts with) WIP1	0	0	0.588	0.588	0	interacts with	CB5-E (interacts with) WIP1	3702.AT5G53560.1	140992	3702.AT4G26455.1	134713
RBCS2B (interacts with) AT5G11980	0	0	0.588	0.588	0	interacts with	RBCS2B (interacts with) AT5G11980	3702.AT5G38420.1	139335	3702.AT5G11980.1	137316
RBCS2B (interacts with) CA1	0	0	0.531	0.531	0	interacts with	RBCS2B (interacts with) CA1	3702.AT5G38420.1	139335	3702.AT3G01500.2	126694
PORA (interacts with) TOC159	0	0	0.578	0.578	0	interacts with	PORA (interacts with) TOC159	3702.AT5G54190.1	141065	3702.AT4G02510.1	132358
CP12-2 (interacts with) PRK	0	0	0.578	0.578	0	interacts with	CP12-2 (interacts with) PRK	3702.AT3G62410.1	131943	3702.AT1G32060.1	118478
KIN10 (interacts with) ABF2	0	0	0.578	0.578	0	interacts with	KIN10 (interacts with) ABF2	3702.AT3G01090.2	126638	3702.AT1G45249.3	119027
KIN10 (interacts with) SKP1	0	0	0.571	0.571	0	interacts with	KIN10 (interacts with) SKP1	3702.AT3G01090.2	126638	3702.AT1G75950.1	121863
AT4G03260 (interacts with) SKIP	0	0	0.576	0.576	0	interacts with	AT4G03260 (interacts with) SKIP	3702.AT4G03260.1	132444	3702.AT1G77180.1	121993
AT4G03260 (interacts with) BSL1	0	0	0.565	0.565	0	interacts with	AT4G03260 (interacts with) BSL1	3702.AT4G03260.1	132444	3702.AT4G03080.1	132419
AT4G03260 (interacts with) BSL2	0	0	0.565	0.565	0	interacts with	AT4G03260 (interacts with) BSL2	3702.AT4G03260.1	132444	3702.AT1G08420.1	116095
KEA2 (interacts with) NHX2	0	0	0.576	0.576	0	interacts with	KEA2 (interacts with) NHX2	3702.AT4G00630.2	132140	3702.AT3G05030.1	127083
KEA2 (interacts with) AT1G12310	0	0	0.565	0.565	0	interacts with	KEA2 (interacts with) AT1G12310	3702.AT4G00630.2	132140	3702.AT1G12310.1	116520
KEA2 (interacts with) GOX1	0	0	0.487	0.487	0	interacts with	KEA2 (interacts with) GOX1	3702.AT4G00630.2	132140	3702.AT3G14420.1	128088
KEA2 (interacts with) ECA4	0	0	0.471	0.471	0	interacts with	KEA2 (interacts with) ECA4	3702.AT4G00630.2	132140	3702.AT1G07670.1	116009
KEA2 (interacts with) HA5	0	0	0.471	0.471	0	interacts with	KEA2 (interacts with) HA5	3702.AT4G00630.2	132140	3702.AT2G24520.1	124099
ACT7 (interacts with) GRP7	0	0	0.57	0.57	0	interacts with	ACT7 (interacts with) GRP7	3702.AT5G09810.1	137088	3702.AT2G21660.1	123807
ACT7 (interacts with) GF14	0	0	0.552	0.552	0	interacts with	ACT7 (interacts with) GF14	3702.AT5G09810.1	137088	3702.AT1G78300.1	122109
ACT7 (interacts with) AT1G12310	0	0	0.501	0.501	0	interacts with	ACT7 (interacts with) AT1G12310	3702.AT5G09810.1	137088	3702.AT1G12310.1	116520
ACT7 (interacts with) SYD	0	0	0.489	0.49	0	interacts with	ACT7 (interacts with) SYD	3702.AT5G09810.1	137088	3702.AT2G28290.1	124495
ACT7 (interacts with) VLN2	0	0	0.48	0.48	0	interacts with	ACT7 (interacts with) VLN2	3702.AT5G09810.1	137088	3702.AT2G41740.1	125953
ACT7 (interacts with) VLN4	0	0	0.48	0.48	0	interacts with	ACT7 (interacts with) VLN4	3702.AT5G09810.1	137088	3702.AT4G30160.2	135122
BSL1 (interacts with) GF14	0	0	0.568	0.568	0	interacts with	BSL1 (interacts with) GF14	3702.AT4G03080.1	132419	3702.AT1G78300.1	122109
BSL1 (interacts with) AT1G12310	0	0	0.523	0.523	0	interacts with	BSL1 (interacts with) AT1G12310	3702.AT4G03080.1	132419	3702.AT1G12310.1	116520
BSL1 (interacts with) ROF1	0	0	0.489	0.49	0	interacts with	BSL1 (interacts with) ROF1	3702.AT4G03080.1	132419	3702.AT3G25230.2	129276
CPK1 (interacts with) GF14	0	0	0.567	0.567	0	interacts with	CPK1 (interacts with) GF14	3702.AT5G04870.1	136602	3702.AT1G78300.1	122109
CPK1 (interacts with) AT1G12310	0	0	0.424	0.425	0.769	interacts with	CPK1 (interacts with) AT1G12310	3702.AT5G04870.1	136602	3702.AT1G12310.1	116520
AT4G39680 (interacts with) PRP40A	0	0	0.563	0.563	0	interacts with	AT4G39680 (interacts with) PRP40A	3702.AT4G39680.1	136138	3702.AT1G44910.1	118991
TOP1BETA (interacts with) SMU2	0	0	0.563	0.563	0	interacts with	TOP1BETA (interacts with) SMU2	3702.AT5G55310.1	141187	3702.AT2G26460.1	124305
TOP1BETA (interacts with) GF14	0	0	0.524	0.524	0	interacts with	TOP1BETA (interacts with) GF14	3702.AT5G55310.1	141187	3702.AT1G78300.1	122109
UGD3 (interacts with) emb1027	0	0	0.562	0.562	0	interacts with	UGD3 (interacts with) emb1027	3702.AT5G15490.1	137638	3702.AT4G26300.1	134698
UGD3 (interacts with) GGH1	0	0	0.547	0.547	0	interacts with	UGD3 (interacts with) GGH1	3702.AT5G15490.1	137638	3702.AT1G78660.1	122144
UGD3 (interacts with) GGH3	0	0	0.547	0.547	0	interacts with	UGD3 (interacts with) GGH3	3702.AT5G15490.1	137638	3702.AT1G78670.1	122145
UGD2 (interacts with) GGH1	0	0	0.547	0.547	0	interacts with	UGD2 (interacts with) GGH1	3702.AT3G29360.1	129740	3702.AT1G78660.1	122144
UGD2 (interacts with) GGH3	0	0	0.547	0.547	0	interacts with	UGD2 (interacts with) GGH3	3702.AT3G29360.1	129740	3702.AT1G78670.1	122145
AT1G52220 (interacts with) PSAD-2	0	0	0.561	0.561	0	interacts with	AT1G52220 (interacts with) PSAD-2	3702.AT1G52220.1	119554	3702.AT1G03130.1	115533
AT3G07810 (interacts with) AT1G07700	0	0	0.561	0.561	0	interacts with	AT3G07810 (interacts with) AT1G07700	3702.AT3G07810.2	127395	3702.AT1G07700.3	116012
CTR1 (interacts with) AT2G20050	0	0	0.554	0.554	0	interacts with	CTR1 (interacts with) AT2G20050	3702.AT5G03730.1	136483	3702.AT2G20050.1	123625
MAP65-1 (interacts with) STN7	0	0	0.547	0.547	0	interacts with	MAP65-1 (interacts with) STN7	3702.AT5G55230.2	141179	3702.AT1G68830.1	121141
MAP65-1 (interacts with) CLASP	0	0	0.438	0.438	0	interacts with	MAP65-1 (interacts with) CLASP	3702.AT5G55230.2	141179	3702.AT2G20190.1	123639
GS2 (interacts with) GRP7	0	0	0.547	0.547	0	interacts with	GS2 (interacts with) GRP7	3702.AT5G35630.1	139065	3702.AT2G21660.1	123807
ATMS1 (interacts with) GRP7	0	0	0.547	0.547	0	interacts with	ATMS1 (interacts with) GRP7	3702.AT5G17920.1	137897	3702.AT2G21660.1	123807
GOX1 (interacts with) GRP7	0	0	0.547	0.547	0	interacts with	GOX1 (interacts with) GRP7	3702.AT3G14420.1	128088	3702.AT2G21660.1	123807
GOX1 (interacts with) MTHFR2	0	0	0.523	0.523	0	interacts with	GOX1 (interacts with) MTHFR2	3702.AT3G14420.1	128088	3702.AT2G44160.1	126210
GOX1 (interacts with) emb1579	0	0	0.487	0.487	0	interacts with	GOX1 (interacts with) emb1579	3702.AT3G14420.1	128088	3702.AT2G03150.1	122593
c-NAD-MDH2 (interacts with) AT1G24510	0	0	0.545	0.545	0	interacts with	c-NAD-MDH2 (interacts with) AT1G24510	3702.AT5G43330.1	139871	3702.AT1G24510.1	117793
c-NAD-MDH2 (interacts with) Cpn60beta2	0	0	0.545	0.545	0	interacts with	c-NAD-MDH2 (interacts with) Cpn60beta2	3702.AT5G43330.1	139871	3702.AT3G13470.1	127971
c-NAD-MDH2 (interacts with) CPN60A	0	0	0.545	0.545	0	interacts with	c-NAD-MDH2 (interacts with) CPN60A	3702.AT5G43330.1	139871	3702.AT2G28000.1	124465
PMDH2 (interacts with) CPN60A	0	0	0.545	0.545	0	interacts with	PMDH2 (interacts with) CPN60A	3702.AT5G09660.4	137070	3702.AT2G28000.1	124465
PMDH2 (interacts with) AT1G24510	0	0	0.545	0.545	0	interacts with	PMDH2 (interacts with) AT1G24510	3702.AT5G09660.4	137070	3702.AT1G24510.1	117793
PMDH2 (interacts with) Cpn60beta2	0	0	0.545	0.545	0	interacts with	PMDH2 (interacts with) Cpn60beta2	3702.AT5G09660.4	137070	3702.AT3G13470.1	127971
PMDH2 (interacts with) ACP4	0	0	0.489	0.49	0	interacts with	PMDH2 (interacts with) ACP4	3702.AT5G09660.4	137070	3702.AT4G25050.2	134561
mMDH1 (interacts with) AT1G24510	0	0	0.545	0.545	0	interacts with	mMDH1 (interacts with) AT1G24510	3702.AT1G53240.1	119664	3702.AT1G24510.1	117793
CLUB (interacts with) EXO84B	0	0	0.544	0.544	0	interacts with	CLUB (interacts with) EXO84B	3702.AT5G54440.1	141092	3702.AT5G49830.2	140588
CLUB (interacts with) SEC6	0	0	0.544	0.544	0	interacts with	CLUB (interacts with) SEC6	3702.AT5G54440.1	141092	3702.AT1G71820.2	121440
G6PD6 (interacts with) HSP101	0	0	0.493	0.493	0	interacts with	G6PD6 (interacts with) HSP101	3702.AT5G40760.1	139579	3702.AT1G74310.1	121703
G6PD6 (interacts with) SAY1	0	0	0.457	0.457	0	interacts with	G6PD6 (interacts with) SAY1	3702.AT5G40760.1	139579	3702.AT4G11740.1	133064
AFP3 (interacts with) TPL	0	0	0.543	0.543	0	interacts with	AFP3 (interacts with) TPL	3702.AT3G29575.1	129753	3702.AT1G15750.1	116885
Tudor1 (interacts with) AT3G10540	0	0	0.542	0.542	0	interacts with	Tudor1 (interacts with) AT3G10540	3702.AT5G07350.2	136862	3702.AT3G10540.1	127639
AT3G10540 (interacts with) AT2G20050	0	0	0.487	0.488	0.666	interacts with	AT3G10540 (interacts with) AT2G20050	3702.AT3G10540.1	127639	3702.AT2G20050.1	123625
AT5G53850 (interacts with) SPDS1	0	0	0.542	0.542	0	interacts with	AT5G53850 (interacts with) SPDS1	3702.AT5G53850.2	141024	3702.AT1G23820.1	117717
AT5G41670 (interacts with) RPT5A	0	0	0.541	0.541	0	interacts with	AT5G41670 (interacts with) RPT5A	3702.AT5G41670.1	139676	3702.AT3G05530.1	127139
PGRL1A (interacts with) FD2	0	0	0.54	0.54	0	interacts with	PGRL1A (interacts with) FD2	3702.AT4G22890.1	134329	3702.AT1G60950.1	120289
SPL1 (interacts with) TPL	0	0	0.537	0.537	0	interacts with	SPL1 (interacts with) TPL	3702.AT2G47070.1	126519	3702.AT1G15750.1	116885
SAE2 (interacts with) AT1G61690	0	0	0.533	0.533	0	interacts with	SAE2 (interacts with) AT1G61690	3702.AT2G21470.2	123788	3702.AT1G61690.1	120380
SAE2 (interacts with) RUB1	0	0	0.512	0.512	0	interacts with	SAE2 (interacts with) RUB1	3702.AT2G21470.2	123788	3702.AT1G31340.1	118409
AT4G35785 (interacts with) SMU2	0	0	0.533	0.533	0	interacts with	AT4G35785 (interacts with) SMU2	3702.AT4G35785.5	135736	3702.AT2G26460.1	124305
RBCS3B (interacts with) CA1	0	0	0.531	0.531	0	interacts with	RBCS3B (interacts with) CA1	3702.AT5G38410.3	139334	3702.AT3G01500.2	126694
MFP1 (interacts with) AT1G12310	0	0	0.528	0.528	0	interacts with	MFP1 (interacts with) AT1G12310	3702.AT3G16000.1	128262	3702.AT1G12310.1	116520
VLN2 (interacts with) GF14	0	0	0.526	0.525	0	interacts with	VLN2 (interacts with) GF14	3702.AT2G41740.1	125953	3702.AT1G78300.1	122109
GLDP2 (interacts with) GF14	0	0	0.524	0.524	0	interacts with	GLDP2 (interacts with) GF14	3702.AT2G26080.1	124267	3702.AT1G78300.1	122109
WRKY32 (interacts with) GF14	0	0	0.524	0.524	0	interacts with	WRKY32 (interacts with) GF14	3702.AT4G30935.1	135203	3702.AT1G78300.1	122109
AT2G07360 (interacts with) AT1G21630	0	0	0.517	0.517	0	interacts with	AT2G07360 (interacts with) AT1G21630	3702.AT2G07360.2	122879	3702.AT1G21630.2	117483
AT2G07360 (interacts with) AT1G20760	0	0	0.517	0.517	0	interacts with	AT2G07360 (interacts with) AT1G20760	3702.AT2G07360.2	122879	3702.AT1G20760.1	117394
AT2G07360 (interacts with) DL3	0	0	0.517	0.517	0	interacts with	AT2G07360 (interacts with) DL3	3702.AT2G07360.2	122879	3702.AT1G59610.1	120162
AT1G21630 (interacts with) AT1G20760	0	0	0.517	0.517	0.879	interacts with	AT1G21630 (interacts with) AT1G20760	3702.AT1G21630.2	117483	3702.AT1G20760.1	117394
AT5G47690 (interacts with) RFC1	0	0	0.512	0.512	0	interacts with	AT5G47690 (interacts with) RFC1	3702.AT5G47690.3	140355	3702.AT5G22010.1	138261
RFC1 (interacts with) AT4G31880	0	0	0.512	0.512	0	interacts with	RFC1 (interacts with) AT4G31880	3702.AT5G22010.1	138261	3702.AT4G31880.1	135307
TPI (interacts with) AT1G56190	0	0	0.512	0.512	0	interacts with	TPI (interacts with) AT1G56190	3702.AT3G55440.1	131211	3702.AT1G56190.1	119986
TPI (interacts with) PGK	0	0	0.512	0.512	0	interacts with	TPI (interacts with) PGK	3702.AT3G55440.1	131211	3702.AT1G79550.1	122236
TPI (interacts with) GAPC1	0	0	0.489	0.489	0	interacts with	TPI (interacts with) GAPC1	3702.AT3G55440.1	131211	3702.AT3G04120.1	126980
TPI (interacts with) LOS2	0	0	0.489	0.49	0	interacts with	TPI (interacts with) LOS2	3702.AT3G55440.1	131211	3702.AT2G36530.1	125383
TPI (interacts with) GAPA-2	0	0	0.489	0.489	0	interacts with	TPI (interacts with) GAPA-2	3702.AT3G55440.1	131211	3702.AT1G12900.1	116584
TPI (interacts with) GAPCP-2	0	0	0.489	0.489	0	interacts with	TPI (interacts with) GAPCP-2	3702.AT3G55440.1	131211	3702.AT1G16300.1	116943
TPI (interacts with) GAPB	0	0	0.489	0.489	0	interacts with	TPI (interacts with) GAPB	3702.AT3G55440.1	131211	3702.AT1G42970.1	118893
TPI (interacts with) TH9	0	0	0.412	0.412	0	interacts with	TPI (interacts with) TH9	3702.AT3G55440.1	131211	3702.AT3G08710.1	127442
TPI (interacts with) TY1	0	0	0.412	0.412	0	interacts with	TPI (interacts with) TY1	3702.AT3G55440.1	131211	3702.AT1G76760.1	121946
TPI (interacts with) PDIL1-1	0	0	0.412	0.412	0	interacts with	TPI (interacts with) PDIL1-1	3702.AT3G55440.1	131211	3702.AT1G21750.1	117499
HA5 (interacts with) GF14	0	0	0.512	0.512	0	interacts with	HA5 (interacts with) GF14	3702.AT2G24520.1	124099	3702.AT1G78300.1	122109
KAC1 (interacts with) TUB7	0	0	0.506	0.506	0	interacts with	KAC1 (interacts with) TUB7	3702.AT5G10470.2	137159	3702.AT2G29550.1	124624
CIPK12 (interacts with) At3g02520	0	0	0.499	0.499	0	interacts with	CIPK12 (interacts with) At3g02520	3702.AT4G18700.1	133877	3702.AT3G02520.1	126805
CIPK12 (interacts with) GF14	0	0	0.495	0.495	0	interacts with	CIPK12 (interacts with) GF14	3702.AT4G18700.1	133877	3702.AT1G78300.1	122109
CIPK12 (interacts with) AT4G10730	0	0	0.489	0.49	0.673	interacts with	CIPK12 (interacts with) AT4G10730	3702.AT4G18700.1	133877	3702.AT4G10730.1	132959
SZF1 (interacts with) SAE2	0	0	0.493	0.494	0	interacts with	SZF1 (interacts with) SAE2	3702.AT3G55980.1	131273	3702.AT2G21470.2	123788
PVA12 (interacts with) AT2G20050	0	0	0.493	0.493	0	interacts with	PVA12 (interacts with) AT2G20050	3702.AT2G45140.1	126313	3702.AT2G20050.1	123625
CLPC1 (interacts with) G6PD6	0	0	0.493	0.493	0	interacts with	CLPC1 (interacts with) G6PD6	3702.AT5G50920.1	140712	3702.AT5G40760.1	139579
CLPC1 (interacts with) EMB1241	0	0	0.491	0.491	0	interacts with	CLPC1 (interacts with) EMB1241	3702.AT5G50920.1	140712	3702.AT5G17710.2	137874
CASP (interacts with) AT1G12310	0	0	0.491	0.491	0	interacts with	CASP (interacts with) AT1G12310	3702.AT3G18480.1	128533	3702.AT1G12310.1	116520
RS2Z32 (interacts with) AT2G46290	0	0	0.491	0.492	0	interacts with	RS2Z32 (interacts with) AT2G46290	3702.AT3G53500.2	131010	3702.AT2G46290.1	126429
ABCB19 (interacts with) At2g42590	0	0	0.489	0.49	0	interacts with	ABCB19 (interacts with) At2g42590	3702.AT3G28860.1	129678	3702.AT2G42590.3	126041
ABCB19 (interacts with) GF14	0	0	0.489	0.49	0	interacts with	ABCB19 (interacts with) GF14	3702.AT3G28860.1	129678	3702.AT1G78300.1	122109
ABCB19 (interacts with) At3g02520	0	0	0.489	0.49	0	interacts with	ABCB19 (interacts with) At3g02520	3702.AT3G28860.1	129678	3702.AT3G02520.1	126805
AT4G10730 (interacts with) KIN10	0	0	0.489	0.49	0.641	interacts with	AT4G10730 (interacts with) KIN10	3702.AT4G10730.1	132959	3702.AT3G01090.2	126638
ROF1 (interacts with) BSL2	0	0	0.489	0.49	0	interacts with	ROF1 (interacts with) BSL2	3702.AT3G25230.2	129276	3702.AT1G08420.1	116095
AT4G35070 (interacts with) SAE2	0	0	0.489	0.49	0	interacts with	AT4G35070 (interacts with) SAE2	3702.AT4G35070.1	135657	3702.AT2G21470.2	123788
ABCB1 (interacts with) GF14	0	0	0.489	0.49	0	interacts with	ABCB1 (interacts with) GF14	3702.AT2G36910.1	125428	3702.AT1G78300.1	122109
PEX14 (interacts with) AT3G45930.1	0	0	0.489	0.489	0	interacts with	PEX14 (interacts with) AT3G45930.1	3702.AT5G62810.1	141982	3702.AT3G45930.1	130199
PEX14 (interacts with) TUB7	0	0	0.452	0.452	0	interacts with	PEX14 (interacts with) TUB7	3702.AT5G62810.1	141982	3702.AT2G29550.1	124624
AT3G05070 (interacts with) AT1G60000	0	0	0.487	0.487	0	interacts with	AT3G05070 (interacts with) AT1G60000	3702.AT3G05070.1	127087	3702.AT1G60000.1	120206
AT3G05070 (interacts with) FPA	0	0	0.487	0.487	0	interacts with	AT3G05070 (interacts with) FPA	3702.AT3G05070.1	127087	3702.AT2G43410.2	126127
AT3G05070 (interacts with) GRP7	0	0	0.487	0.487	0	interacts with	AT3G05070 (interacts with) GRP7	3702.AT3G05070.1	127087	3702.AT2G21660.1	123807
HOG1 (interacts with) APG1	0	0	0.457	0.458	0	interacts with	HOG1 (interacts with) APG1	3702.AT4G13940.1	133298	3702.AT3G63410.1	132047
AT4G38900 (interacts with) At3g02520	0	0	0.433	0.433	0	interacts with	AT4G38900 (interacts with) At3g02520	3702.AT4G38900.1	136061	3702.AT3G02520.1	126805
CPK4 (interacts with) AT1G12310	0	0	0.424	0.425	0.803	interacts with	CPK4 (interacts with) AT1G12310	3702.AT4G09570.1	132831	3702.AT1G12310.1	116520
CPK6 (interacts with) AT1G12310	0	0	0.424	0.425	0.775	interacts with	CPK6 (interacts with) AT1G12310	3702.AT2G17290.1	123340	3702.AT1G12310.1	116520
