# Supplementary material for: Phosphoproteome data from abscisic acid and ethylene treated Glycine max leaves
Source: Data Brief. 2018 Aug 21;20:516–20. doi: 10.1016/j.dib.2018.08.037 (PMC6126080; doi:10.1016/j.dib.2018.08.037)
Supplement: Supplementary file 4 — Supplementary material Supplementary Table 3. Protein–protein interaction network constructed using proteins involved in ABA signaling, oxidative, photosynthesis, protein autophosphorylation and protein transport. [file mmc4.xlsx]

## Sheet: networks
shared name	automated_textmining	coexpression	combined_score	database_annotated	experimentally_determined_interaction	homology	interaction	name	neighborhood_on_chromosome	node1_external_id	node1_string_internal_id	node2_external_id	node2_string_internal_id	phylogenetic_cooccurrence
PHOT1 (interacts with) CAB1	0.421	0	0.42	0	0	0	interacts with	PHOT1 (interacts with) CAB1	0	3702.AT3G45780.1	130183	3702.AT1G29930.1	118261	0
CPK6 (interacts with) NIA1	0.431	0.042	0.432	0	0	0	interacts with	CPK6 (interacts with) NIA1	0	3702.AT2G17290.1	123340	3702.AT1G77760.1	122053	0
AT5G05010 (interacts with) AT3G63460	0.062	0.422	0.435	0	0	0	interacts with	AT5G05010 (interacts with) AT3G63460	0	3702.AT5G05010.1	136617	3702.AT3G63460.1	132052	0
LUG (interacts with) STZ	0.399	0	0.441	0	0.107	0	interacts with	LUG (interacts with) STZ	0	3702.AT4G32551.2	135382	3702.AT1G27730.1	118057	0
PMSR3 (interacts with) PRXIIF	0.323	0.162	0.408	0	0	0	interacts with	PMSR3 (interacts with) PRXIIF	0	3702.AT5G07470.1	136874	3702.AT3G06050.1	127206	0
PMSR3 (interacts with) ATHM2	0.319	0	0.42	0	0.128	0	interacts with	PMSR3 (interacts with) ATHM2	0.102	3702.AT5G07470.1	136874	3702.AT4G03520.1	132473	0
PMSR3 (interacts with) TY1	0.319	0	0.42	0	0.128	0	interacts with	PMSR3 (interacts with) TY1	0.102	3702.AT5G07470.1	136874	3702.AT1G76760.1	121946	0
PMSR3 (interacts with) TH9	0.319	0	0.473	0	0.208	0	interacts with	PMSR3 (interacts with) TH9	0.102	3702.AT5G07470.1	136874	3702.AT3G08710.1	127442	0
RPN10 (interacts with) KEU	0	0.043	0.49	0	0.489	0	interacts with	RPN10 (interacts with) KEU	0	3702.AT4G38630.1	136034	3702.AT1G12360.1	116525	0
AT2G43160 (interacts with) SYP61	0.43	0	0.432	0	0.045	0	interacts with	AT2G43160 (interacts with) SYP61	0	3702.AT2G43160.1	126100	3702.AT1G28490.1	118140	0
AT2G43160 (interacts with) KEU	0.36	0.266	0.513	0	0.045	0	interacts with	AT2G43160 (interacts with) KEU	0	3702.AT2G43160.1	126100	3702.AT1G12360.1	116525	0
AT5G27390 (interacts with) PSBQ-2	0.449	0	0.449	0	0	0	interacts with	AT5G27390 (interacts with) PSBQ-2	0	3702.AT5G27390.1	138807	3702.AT4G05180.1	132604	0
AT5G27390 (interacts with) DRT112	0.473	0.14	0.527	0	0	0	interacts with	AT5G27390 (interacts with) DRT112	0	3702.AT5G27390.1	138807	3702.AT1G20340.1	117350	0
PHOT2 (interacts with) AT4G28080	0	0.528	0.528	0	0	0	interacts with	PHOT2 (interacts with) AT4G28080	0	3702.AT5G58140.1	141495	3702.AT4G28080.1	134890	0
DL3 (interacts with) KEU	0.413	0.206	0.546	0	0.105	0	interacts with	DL3 (interacts with) KEU	0	3702.AT1G59610.1	120162	3702.AT1G12360.1	116525	0
CPL1 (interacts with) AT1G20110	0	0.064	0.552	0	0.541	0	interacts with	CPL1 (interacts with) AT1G20110	0	3702.AT4G21670.1	134187	3702.AT1G20110.1	117327	0
VLN4 (interacts with) AT3G63460	0.32	0.391	0.568	0	0	0	interacts with	VLN4 (interacts with) AT3G63460	0	3702.AT4G30160.2	135122	3702.AT3G63460.1	132052	0
AT4G03260 (interacts with) SKIP	0	0	0.576	0	0.576	0	interacts with	AT4G03260 (interacts with) SKIP	0	3702.AT4G03260.1	132444	3702.AT1G77180.1	121993	0
NADP-ME4 (interacts with) NIA1	0.407	0	0.407	0	0	0	interacts with	NADP-ME4 (interacts with) NIA1	0	3702.AT1G79750.1	122256	3702.AT1G77760.1	122053	0
NADP-ME4 (interacts with) GAPA-2	0.445	0	0.458	0	0	0	interacts with	NADP-ME4 (interacts with) GAPA-2	0.064	3702.AT1G79750.1	122256	3702.AT1G12900.1	116584	0
NADP-ME4 (interacts with) GAPCP-2	0.445	0	0.458	0	0	0	interacts with	NADP-ME4 (interacts with) GAPCP-2	0.064	3702.AT1G79750.1	122256	3702.AT1G16300.1	116943	0
NADP-ME4 (interacts with) GAPB	0.502	0	0.514	0	0	0	interacts with	NADP-ME4 (interacts with) GAPB	0.064	3702.AT1G79750.1	122256	3702.AT1G42970.1	118893	0
AT4G28080 (interacts with) GAPB	0	0.526	0.526	0	0	0	interacts with	AT4G28080 (interacts with) GAPB	0	3702.AT4G28080.1	134890	3702.AT1G42970.1	118893	0
AT4G28080 (interacts with) NADP-ME4	0	0	0.627	0	0.627	0	interacts with	AT4G28080 (interacts with) NADP-ME4	0	3702.AT4G28080.1	134890	3702.AT1G79750.1	122256	0
CPK4 (interacts with) ABF2	0.63	0	0.63	0	0	0	interacts with	CPK4 (interacts with) ABF2	0	3702.AT4G09570.1	132831	3702.AT1G45249.3	119027	0
KIN10 (interacts with) ABF2	0.202	0	0.649	0	0.578	0	interacts with	KIN10 (interacts with) ABF2	0	3702.AT3G01090.2	126638	3702.AT1G45249.3	119027	0
OXS3 (interacts with) SKIP	0.049	0.072	0.656	0	0.642	0	interacts with	OXS3 (interacts with) SKIP	0	3702.AT5G56550.1	141321	3702.AT1G77180.1	121993	0
RBCS3B (interacts with) PSAF	0.099	0.365	0.403	0	0	0	interacts with	RBCS3B (interacts with) PSAF	0	3702.AT5G38410.3	139334	3702.AT1G31330.1	118407	0
RBCS3B (interacts with) LHCA4	0.227	0.29	0.428	0	0	0	interacts with	RBCS3B (interacts with) LHCA4	0	3702.AT5G38410.3	139334	3702.AT3G47470.1	130353	0
RBCS3B (interacts with) LHB1B1	0.246	0.304	0.453	0	0	0	interacts with	RBCS3B (interacts with) LHB1B1	0	3702.AT5G38410.3	139334	3702.AT2G34430.1	125159	0
RBCS3B (interacts with) GAPA-2	0.22	0.314	0.457	0	0	0	interacts with	RBCS3B (interacts with) GAPA-2	0.066	3702.AT5G38410.3	139334	3702.AT1G12900.1	116584	0
RBCS3B (interacts with) PSBQ-2	0.201	0.362	0.469	0	0	0	interacts with	RBCS3B (interacts with) PSBQ-2	0	3702.AT5G38410.3	139334	3702.AT4G05180.1	132604	0
RBCS3B (interacts with) DRT112	0.142	0.413	0.475	0	0	0	interacts with	RBCS3B (interacts with) DRT112	0	3702.AT5G38410.3	139334	3702.AT1G20340.1	117350	0
RBCS3B (interacts with) AtCDC48C	0.092	0	0.483	0	0	0	interacts with	RBCS3B (interacts with) AtCDC48C	0.454	3702.AT5G38410.3	139334	3702.AT5G03340.1	136437	0
RBCS3B (interacts with) PSBP-1	0.271	0.382	0.53	0	0	0	interacts with	RBCS3B (interacts with) PSBP-1	0	3702.AT5G38410.3	139334	3702.AT1G06680.1	115906	0
RBCS3B (interacts with) LOS2	0.096	0	0.552	0.525	0	0	interacts with	RBCS3B (interacts with) LOS2	0	3702.AT5G38410.3	139334	3702.AT2G36530.1	125383	0
RBCS3B (interacts with) GAPB	0.422	0.348	0.618	0	0	0	interacts with	RBCS3B (interacts with) GAPB	0.066	3702.AT5G38410.3	139334	3702.AT1G42970.1	118893	0
RBCS3B (interacts with) CA1	0.124	0.368	0.717	0	0.531	0	interacts with	RBCS3B (interacts with) CA1	0	3702.AT5G38410.3	139334	3702.AT3G01500.2	126694	0
ROC4 (interacts with) PSBP-1	0.227	0.313	0.446	0	0	0	interacts with	ROC4 (interacts with) PSBP-1	0	3702.AT3G62030.2	131903	3702.AT1G06680.1	115906	0
ROC4 (interacts with) AT3G52960	0.42	0.229	0.533	0	0	0	interacts with	ROC4 (interacts with) AT3G52960	0	3702.AT3G62030.2	131903	3702.AT3G52960.1	130948	0
ROC4 (interacts with) DRT112	0.316	0.347	0.534	0	0	0	interacts with	ROC4 (interacts with) DRT112	0	3702.AT3G62030.2	131903	3702.AT1G20340.1	117350	0
ROC4 (interacts with) PSI-P	0	0.541	0.541	0	0	0	interacts with	ROC4 (interacts with) PSI-P	0	3702.AT3G62030.2	131903	3702.AT2G46820.1	126492	0
ROC4 (interacts with) GAPA-2	0.226	0.493	0.592	0	0.045	0	interacts with	ROC4 (interacts with) GAPA-2	0	3702.AT3G62030.2	131903	3702.AT1G12900.1	116584	0
ROC4 (interacts with) GAPB	0.12	0.605	0.639	0	0.045	0	interacts with	ROC4 (interacts with) GAPB	0	3702.AT3G62030.2	131903	3702.AT1G42970.1	118893	0
SCL30 (interacts with) SKIP	0.193	0.122	0.741	0	0.664	0	interacts with	SCL30 (interacts with) SKIP	0	3702.AT3G55460.1	131213	3702.AT1G77180.1	121993	0
LHCB2.1 (interacts with) CAB1	0.64	0.397	0.405	0	0	0.981	interacts with	LHCB2.1 (interacts with) CAB1	0	3702.AT2G05100.1	122768	3702.AT1G29930.1	118261	0
LHCB2.1 (interacts with) PSAG	0.227	0.315	0.448	0	0	0	interacts with	LHCB2.1 (interacts with) PSAG	0	3702.AT2G05100.1	122768	3702.AT1G55670.1	119928	0
LHCB2.1 (interacts with) PSBP-1	0.141	0.428	0.488	0	0	0	interacts with	LHCB2.1 (interacts with) PSBP-1	0	3702.AT2G05100.1	122768	3702.AT1G06680.1	115906	0
LHCB2.1 (interacts with) PSAD-2	0.086	0.525	0.547	0	0	0	interacts with	LHCB2.1 (interacts with) PSAD-2	0	3702.AT2G05100.1	122768	3702.AT1G03130.1	115533	0
LHCB2.1 (interacts with) PSAF	0.361	0.39	0.594	0	0	0	interacts with	LHCB2.1 (interacts with) PSAF	0	3702.AT2G05100.1	122768	3702.AT1G31330.1	118407	0
LHCB2.1 (interacts with) PSAH2	0.408	0.401	0.63	0	0	0	interacts with	LHCB2.1 (interacts with) PSAH2	0	3702.AT2G05100.1	122768	3702.AT1G52230.1	119555	0
LHCB2.1 (interacts with) LHCA3	0.489	0.597	0.631	0	0	0.819	interacts with	LHCB2.1 (interacts with) LHCA3	0	3702.AT2G05100.1	122768	3702.AT1G61520.1	120360	0
LHCB2.1 (interacts with) DRT112	0.488	0.392	0.676	0	0	0	interacts with	LHCB2.1 (interacts with) DRT112	0	3702.AT2G05100.1	122768	3702.AT1G20340.1	117350	0
PORA (interacts with) NIA1	0.463	0.073	0.496	0	0.045	0	interacts with	PORA (interacts with) NIA1	0.065	3702.AT5G54190.1	141065	3702.AT1G77760.1	122053	0
PORA (interacts with) GLDP2	0.391	0	0.746	0.571	0	0	interacts with	PORA (interacts with) GLDP2	0.107	3702.AT5G54190.1	141065	3702.AT2G26080.1	124267	0
AT3G12390 (interacts with) CRT1b	0.152	0.156	0.529	0	0.396	0	interacts with	AT3G12390 (interacts with) CRT1b	0	3702.AT3G12390.1	127841	3702.AT1G09210.1	116176	0
RBCS2B (interacts with) GLDP2	0.386	0.075	0.407	0	0	0	interacts with	RBCS2B (interacts with) GLDP2	0	3702.AT5G38420.1	139335	3702.AT2G26080.1	124267	0
RBCS2B (interacts with) DRT112	0.142	0.376	0.442	0	0	0	interacts with	RBCS2B (interacts with) DRT112	0	3702.AT5G38420.1	139335	3702.AT1G20340.1	117350	0
RBCS2B (interacts with) GAPA-2	0.225	0.292	0.443	0	0	0	interacts with	RBCS2B (interacts with) GAPA-2	0.066	3702.AT5G38420.1	139335	3702.AT1G12900.1	116584	0
RBCS2B (interacts with) AtCDC48C	0.092	0	0.483	0	0	0	interacts with	RBCS2B (interacts with) AtCDC48C	0.454	3702.AT5G38420.1	139335	3702.AT5G03340.1	136437	0
RBCS2B (interacts with) RBCS3B	0.955	0.499	0.507	0	0	0.988	interacts with	RBCS2B (interacts with) RBCS3B	0	3702.AT5G38420.1	139335	3702.AT5G38410.3	139334	0.527
RBCS2B (interacts with) LOS2	0.096	0	0.552	0.525	0	0	interacts with	RBCS2B (interacts with) LOS2	0	3702.AT5G38420.1	139335	3702.AT2G36530.1	125383	0
RBCS2B (interacts with) GAPB	0.352	0.321	0.553	0	0	0	interacts with	RBCS2B (interacts with) GAPB	0.066	3702.AT5G38420.1	139335	3702.AT1G42970.1	118893	0
RBCS2B (interacts with) CA1	0.124	0.471	0.763	0	0.531	0	interacts with	RBCS2B (interacts with) CA1	0	3702.AT5G38420.1	139335	3702.AT3G01500.2	126694	0
GPX6 (interacts with) TY1	0.328	0	0.402	0	0.122	0	interacts with	GPX6 (interacts with) TY1	0.067	3702.AT4G11600.1	133050	3702.AT1G76760.1	121946	0
GPX6 (interacts with) ATHM2	0.343	0	0.415	0	0.122	0	interacts with	GPX6 (interacts with) ATHM2	0.067	3702.AT4G11600.1	133050	3702.AT4G03520.1	132473	0
GPX6 (interacts with) GAPA-2	0.406	0	0.446	0	0.106	0	interacts with	GPX6 (interacts with) GAPA-2	0	3702.AT4G11600.1	133050	3702.AT1G12900.1	116584	0
GPX6 (interacts with) GAPB	0.406	0	0.446	0	0.106	0	interacts with	GPX6 (interacts with) GAPB	0	3702.AT4G11600.1	133050	3702.AT1G42970.1	118893	0
GPX6 (interacts with) GAPCP-2	0.406	0.063	0.459	0	0.106	0	interacts with	GPX6 (interacts with) GAPCP-2	0	3702.AT4G11600.1	133050	3702.AT1G16300.1	116943	0
GPX6 (interacts with) NIA1	0.463	0.046	0.477	0	0	0	interacts with	GPX6 (interacts with) NIA1	0.062	3702.AT4G11600.1	133050	3702.AT1G77760.1	122053	0
GPX6 (interacts with) GLDP2	0.47	0	0.479	0	0	0	interacts with	GPX6 (interacts with) GLDP2	0.058	3702.AT4G11600.1	133050	3702.AT2G26080.1	124267	0
GPX6 (interacts with) LOS2	0.381	0.116	0.521	0	0.175	0	interacts with	GPX6 (interacts with) LOS2	0.063	3702.AT4G11600.1	133050	3702.AT2G36530.1	125383	0
GPX6 (interacts with) AT3G52960	0.497	0.077	0.548	0	0.102	0	interacts with	GPX6 (interacts with) AT3G52960	0.044	3702.AT4G11600.1	133050	3702.AT3G52960.1	130948	0
GPX6 (interacts with) GAPC1	0.406	0.228	0.554	0	0.106	0	interacts with	GPX6 (interacts with) GAPC1	0	3702.AT4G11600.1	133050	3702.AT3G04120.1	126980	0
GPX6 (interacts with) TH9	0.5	0.117	0.59	0	0.122	0	interacts with	GPX6 (interacts with) TH9	0.067	3702.AT4G11600.1	133050	3702.AT3G08710.1	127442	0
GPX6 (interacts with) PRXIIF	0.636	0.077	0.673	0	0.102	0	interacts with	GPX6 (interacts with) PRXIIF	0.044	3702.AT4G11600.1	133050	3702.AT3G06050.1	127206	0
GPX3 (interacts with) TY1	0.337	0	0.409	0	0.122	0	interacts with	GPX3 (interacts with) TY1	0.067	3702.AT2G43350.1	126120	3702.AT1G76760.1	121946	0
GPX3 (interacts with) LOS2	0.319	0	0.427	0	0.175	0	interacts with	GPX3 (interacts with) LOS2	0.063	3702.AT2G43350.1	126120	3702.AT2G36530.1	125383	0
GPX3 (interacts with) GAPB	0.406	0	0.446	0	0.106	0	interacts with	GPX3 (interacts with) GAPB	0	3702.AT2G43350.1	126120	3702.AT1G42970.1	118893	0
GPX3 (interacts with) GAPCP-2	0.406	0	0.446	0	0.106	0	interacts with	GPX3 (interacts with) GAPCP-2	0	3702.AT2G43350.1	126120	3702.AT1G16300.1	116943	0
GPX3 (interacts with) GAPA-2	0.406	0	0.446	0	0.106	0	interacts with	GPX3 (interacts with) GAPA-2	0	3702.AT2G43350.1	126120	3702.AT1G12900.1	116584	0
GPX3 (interacts with) NIA1	0.466	0.046	0.48	0	0	0	interacts with	GPX3 (interacts with) NIA1	0.062	3702.AT2G43350.1	126120	3702.AT1G77760.1	122053	0
GPX3 (interacts with) GLDP2	0.666	0	0.672	0	0	0	interacts with	GPX3 (interacts with) GLDP2	0.058	3702.AT2G43350.1	126120	3702.AT2G26080.1	124267	0
FSD2 (interacts with) G6PD6	0.403	0	0.403	0	0	0	interacts with	FSD2 (interacts with) G6PD6	0	3702.AT5G51100.1	140729	3702.AT5G40760.1	139579	0
FSD2 (interacts with) PMSR3	0.319	0	0.448	0	0	0	interacts with	FSD2 (interacts with) PMSR3	0.223	3702.AT5G51100.1	140729	3702.AT5G07470.1	136874	0
FSD2 (interacts with) TY1	0.397	0.109	0.486	0	0.121	0	interacts with	FSD2 (interacts with) TY1	0	3702.AT5G51100.1	140729	3702.AT1G76760.1	121946	0
FSD2 (interacts with) ATHM2	0.397	0.109	0.486	0	0.121	0	interacts with	FSD2 (interacts with) ATHM2	0	3702.AT5G51100.1	140729	3702.AT4G03520.1	132473	0
FSD2 (interacts with) GAPCP-2	0.461	0.09	0.526	0	0	0	interacts with	FSD2 (interacts with) GAPCP-2	0.113	3702.AT5G51100.1	140729	3702.AT1G16300.1	116943	0
FSD2 (interacts with) GAPB	0.461	0.09	0.526	0	0	0	interacts with	FSD2 (interacts with) GAPB	0.113	3702.AT5G51100.1	140729	3702.AT1G42970.1	118893	0
FSD2 (interacts with) PRXIIF	0.382	0.222	0.531	0	0.103	0	interacts with	FSD2 (interacts with) PRXIIF	0	3702.AT5G51100.1	140729	3702.AT3G06050.1	127206	0
FSD2 (interacts with) GAPC1	0.468	0.09	0.533	0	0	0	interacts with	FSD2 (interacts with) GAPC1	0.113	3702.AT5G51100.1	140729	3702.AT3G04120.1	126980	0
FSD2 (interacts with) TRXF2	0.467	0.109	0.546	0	0.121	0	interacts with	FSD2 (interacts with) TRXF2	0	3702.AT5G51100.1	140729	3702.AT5G16400.1	137735	0
FSD2 (interacts with) TH9	0.467	0.109	0.546	0	0.121	0	interacts with	FSD2 (interacts with) TH9	0	3702.AT5G51100.1	140729	3702.AT3G08710.1	127442	0
FSD2 (interacts with) LOS2	0.349	0.143	0.554	0	0.266	0	interacts with	FSD2 (interacts with) LOS2	0	3702.AT5G51100.1	140729	3702.AT2G36530.1	125383	0
FSD2 (interacts with) GAPA-2	0.461	0.149	0.558	0	0	0	interacts with	FSD2 (interacts with) GAPA-2	0.113	3702.AT5G51100.1	140729	3702.AT1G12900.1	116584	0
FSD2 (interacts with) AT3G52960	0.398	0.351	0.619	0	0.103	0	interacts with	FSD2 (interacts with) AT3G52960	0	3702.AT5G51100.1	140729	3702.AT3G52960.1	130948	0
FSD2 (interacts with) NIA1	0.632	0.189	0.705	0	0.091	0	interacts with	FSD2 (interacts with) NIA1	0.043	3702.AT5G51100.1	140729	3702.AT1G77760.1	122053	0
FSD2 (interacts with) GPX6	0.489	0	0.764	0.525	0.107	0	interacts with	FSD2 (interacts with) GPX6	0	3702.AT5G51100.1	140729	3702.AT4G11600.1	133050	0
FSD2 (interacts with) GPX3	0.501	0	0.77	0.525	0.107	0	interacts with	FSD2 (interacts with) GPX3	0	3702.AT5G51100.1	140729	3702.AT2G43350.1	126120	0
FSD2 (interacts with) At5g06290	0.471	0.295	0.771	0	0	0	interacts with	FSD2 (interacts with) At5g06290	0.435	3702.AT5G51100.1	140729	3702.AT5G06290.1	136754	0
FSD2 (interacts with) CAT	0.552	0	0.792	0.525	0.104	0	interacts with	FSD2 (interacts with) CAT	0	3702.AT5G51100.1	140729	3702.AT4G35090.1	135659	0
AT5G47490 (interacts with) AT3G63460	0.357	0.454	0.634	0	0	0	interacts with	AT5G47490 (interacts with) AT3G63460	0	3702.AT5G47490.1	140334	3702.AT3G63460.1	132052	0
AT5G47490 (interacts with) AT2G30050	0.416	0	0.799	0	0.671	0	interacts with	AT5G47490 (interacts with) AT2G30050	0	3702.AT5G47490.1	140334	3702.AT2G30050.1	124678	0
GLDP2 (interacts with) TY1	0.412	0	0.412	0	0	0	interacts with	GLDP2 (interacts with) TY1	0	3702.AT2G26080.1	124267	3702.AT1G76760.1	121946	0
GLDP2 (interacts with) NADP-ME4	0.458	0.095	0.501	0	0	0	interacts with	GLDP2 (interacts with) NADP-ME4	0.065	3702.AT2G26080.1	124267	3702.AT1G79750.1	122256	0
MTHFR2 (interacts with) GLDP2	0.476	0.131	0.813	0.597	0	0	interacts with	MTHFR2 (interacts with) GLDP2	0.101	3702.AT2G44160.1	126210	3702.AT2G26080.1	124267	0
CA1 (interacts with) DRT112	0.082	0.389	0.415	0	0	0	interacts with	CA1 (interacts with) DRT112	0	3702.AT3G01500.2	126694	3702.AT1G20340.1	117350	0
CA1 (interacts with) NIA1	0.425	0.054	0.449	0	0	0	interacts with	CA1 (interacts with) NIA1	0.067	3702.AT3G01500.2	126694	3702.AT1G77760.1	122053	0
CA1 (interacts with) PSAH2	0	0.461	0.461	0	0	0	interacts with	CA1 (interacts with) PSAH2	0	3702.AT3G01500.2	126694	3702.AT1G52230.1	119555	0
CA1 (interacts with) PSI-P	0	0.504	0.504	0	0	0	interacts with	CA1 (interacts with) PSI-P	0	3702.AT3G01500.2	126694	3702.AT2G46820.1	126492	0
CA1 (interacts with) GAPA-2	0.346	0.468	0.637	0	0	0	interacts with	CA1 (interacts with) GAPA-2	0	3702.AT3G01500.2	126694	3702.AT1G12900.1	116584	0
CA1 (interacts with) GAPB	0.372	0.716	0.814	0	0	0	interacts with	CA1 (interacts with) GAPB	0	3702.AT3G01500.2	126694	3702.AT1G42970.1	118893	0
AT5G41670 (interacts with) MTHFR2	0.401	0	0.4	0	0	0	interacts with	AT5G41670 (interacts with) MTHFR2	0	3702.AT5G41670.1	139676	3702.AT2G44160.1	126210	0
AT5G41670 (interacts with) TH9	0.339	0.087	0.404	0	0.092	0	interacts with	AT5G41670 (interacts with) TH9	0	3702.AT5G41670.1	139676	3702.AT3G08710.1	127442	0
AT5G41670 (interacts with) TRXF2	0.339	0.087	0.404	0	0.092	0	interacts with	AT5G41670 (interacts with) TRXF2	0	3702.AT5G41670.1	139676	3702.AT5G16400.1	137735	0
AT5G41670 (interacts with) GAPB	0.396	0.073	0.418	0	0.044	0	interacts with	AT5G41670 (interacts with) GAPB	0	3702.AT5G41670.1	139676	3702.AT1G42970.1	118893	0
AT5G41670 (interacts with) GAPC1	0.358	0.161	0.44	0	0.044	0	interacts with	AT5G41670 (interacts with) GAPC1	0	3702.AT5G41670.1	139676	3702.AT3G04120.1	126980	0
AT5G41670 (interacts with) LOS2	0.18	0.346	0.457	0	0.07	0	interacts with	AT5G41670 (interacts with) LOS2	0	3702.AT5G41670.1	139676	3702.AT2G36530.1	125383	0
AT5G41670 (interacts with) G6PD6	0.46	0.404	0.809	0	0.045	0	interacts with	AT5G41670 (interacts with) G6PD6	0.454	3702.AT5G41670.1	139676	3702.AT5G40760.1	139579	0
AT5G41670 (interacts with) AT3G02360	0.314	0.116	0.818	0.8	0	0.983	interacts with	AT5G41670 (interacts with) AT3G02360	0	3702.AT5G41670.1	139676	3702.AT3G02360.1	126787	0.527
LHCB4.3 (interacts with) PSAE-2	0.069	0.081	0.404	0.36	0	0	interacts with	LHCB4.3 (interacts with) PSAE-2	0	3702.AT2G40100.1	125769	3702.AT2G20260.1	123645	0
LHCB4.3 (interacts with) LHCB2.1	0.824	0.289	0.438	0	0	0.743	interacts with	LHCB4.3 (interacts with) LHCB2.1	0	3702.AT2G40100.1	125769	3702.AT2G05100.1	122768	0
LHCB4.3 (interacts with) PSAH2	0.445	0.2	0.691	0.36	0	0	interacts with	LHCB4.3 (interacts with) PSAH2	0	3702.AT2G40100.1	125769	3702.AT1G52230.1	119555	0
LHCB4.3 (interacts with) PSAD-2	0.113	0.511	0.698	0.36	0	0	interacts with	LHCB4.3 (interacts with) PSAD-2	0	3702.AT2G40100.1	125769	3702.AT1G03130.1	115533	0
LHCB4.3 (interacts with) DRT112	0.5	0.426	0.701	0	0	0	interacts with	LHCB4.3 (interacts with) DRT112	0	3702.AT2G40100.1	125769	3702.AT1G20340.1	117350	0
LHCB4.3 (interacts with) CAB1	0.62	0.289	0.71	0.54	0	0.748	interacts with	LHCB4.3 (interacts with) CAB1	0	3702.AT2G40100.1	125769	3702.AT1G29930.1	118261	0
LHCB4.3 (interacts with) LHCA3	0.606	0.431	0.773	0.54	0	0.709	interacts with	LHCB4.3 (interacts with) LHCA3	0	3702.AT2G40100.1	125769	3702.AT1G61520.1	120360	0
LHCB4.3 (interacts with) PSAF	0.417	0.484	0.79	0.36	0	0	interacts with	LHCB4.3 (interacts with) PSAF	0	3702.AT2G40100.1	125769	3702.AT1G31330.1	118407	0
LHCB4.3 (interacts with) PSAG	0.262	0.521	0.823	0.54	0	0	interacts with	LHCB4.3 (interacts with) PSAG	0	3702.AT2G40100.1	125769	3702.AT1G55670.1	119928	0
LHCB4.3 (interacts with) PSBP-1	0.167	0.359	0.847	0.36	0.607	0	interacts with	LHCB4.3 (interacts with) PSBP-1	0	3702.AT2G40100.1	125769	3702.AT1G06680.1	115906	0
BS14A (interacts with) AT2G30050	0.414	0	0.648	0	0.425	0	interacts with	BS14A (interacts with) AT2G30050	0	3702.AT3G58170.1	131495	3702.AT2G30050.1	124678	0
BS14A (interacts with) KEU	0.368	0	0.783	0	0.671	0	interacts with	BS14A (interacts with) KEU	0	3702.AT3G58170.1	131495	3702.AT1G12360.1	116525	0
BS14A (interacts with) SYP61	0.634	0.088	0.848	0	0.581	0	interacts with	BS14A (interacts with) SYP61	0	3702.AT3G58170.1	131495	3702.AT1G28490.1	118140	0
SYP61 (interacts with) KEU	0.41	0.049	0.796	0	0.666	0	interacts with	SYP61 (interacts with) KEU	0	3702.AT1G28490.1	118140	3702.AT1G12360.1	116525	0
VPS54 (interacts with) AT3G63460	0.449	0.104	0.485	0	0	0	interacts with	VPS54 (interacts with) AT3G63460	0	3702.AT4G19490.1	133963	3702.AT3G63460.1	132052	0
VPS54 (interacts with) SYP61	0.541	0	0.85	0	0.688	0	interacts with	VPS54 (interacts with) SYP61	0	3702.AT4G19490.1	133963	3702.AT1G28490.1	118140	0
CAB1 (interacts with) PSAD-2	0.053	0.424	0.621	0.36	0	0	interacts with	CAB1 (interacts with) PSAD-2	0	3702.AT1G29930.1	118261	3702.AT1G03130.1	115533	0
CAB1 (interacts with) DRT112	0.481	0.465	0.711	0	0	0	interacts with	CAB1 (interacts with) DRT112	0	3702.AT1G29930.1	118261	3702.AT1G20340.1	117350	0
CAB1 (interacts with) PSBP-1	0.227	0.499	0.73	0.36	0	0	interacts with	CAB1 (interacts with) PSBP-1	0	3702.AT1G29930.1	118261	3702.AT1G06680.1	115906	0
TY1 (interacts with) GAPCP-2	0.334	0	0.524	0	0.299	0	interacts with	TY1 (interacts with) GAPCP-2	0.064	3702.AT1G76760.1	121946	3702.AT1G16300.1	116943	0
TY1 (interacts with) GAPA-2	0.334	0	0.524	0	0.299	0	interacts with	TY1 (interacts with) GAPA-2	0.064	3702.AT1G76760.1	121946	3702.AT1G12900.1	116584	0
TY1 (interacts with) GAPB	0.334	0	0.524	0	0.299	0	interacts with	TY1 (interacts with) GAPB	0.064	3702.AT1G76760.1	121946	3702.AT1G42970.1	118893	0
TH9 (interacts with) AT3G02360	0.339	0.087	0.404	0	0.092	0	interacts with	TH9 (interacts with) AT3G02360	0	3702.AT3G08710.1	127442	3702.AT3G02360.1	126787	0
TH9 (interacts with) GLDP2	0.412	0	0.412	0	0	0	interacts with	TH9 (interacts with) GLDP2	0	3702.AT3G08710.1	127442	3702.AT2G26080.1	124267	0
TH9 (interacts with) NIA1	0.492	0	0.507	0	0.044	0	interacts with	TH9 (interacts with) NIA1	0.066	3702.AT3G08710.1	127442	3702.AT1G77760.1	122053	0
TH9 (interacts with) GPX3	0.468	0	0.526	0	0.122	0	interacts with	TH9 (interacts with) GPX3	0.067	3702.AT3G08710.1	127442	3702.AT2G43350.1	126120	0
TH9 (interacts with) GAPB	0.459	0	0.614	0	0.299	0	interacts with	TH9 (interacts with) GAPB	0.064	3702.AT3G08710.1	127442	3702.AT1G42970.1	118893	0
TH9 (interacts with) GAPA-2	0.459	0	0.614	0	0.299	0	interacts with	TH9 (interacts with) GAPA-2	0.064	3702.AT3G08710.1	127442	3702.AT1G12900.1	116584	0
TH9 (interacts with) GAPC1	0.459	0	0.614	0	0.299	0	interacts with	TH9 (interacts with) GAPC1	0.064	3702.AT3G08710.1	127442	3702.AT3G04120.1	126980	0
TH9 (interacts with) GAPCP-2	0.459	0	0.614	0	0.299	0	interacts with	TH9 (interacts with) GAPCP-2	0.064	3702.AT3G08710.1	127442	3702.AT1G16300.1	116943	0
TH9 (interacts with) LOS2	0.38	0.093	0.644	0	0.418	0	interacts with	TH9 (interacts with) LOS2	0	3702.AT3G08710.1	127442	3702.AT2G36530.1	125383	0
TH9 (interacts with) PRXIIF	0.586	0	0.794	0	0.524	0	interacts with	TH9 (interacts with) PRXIIF	0	3702.AT3G08710.1	127442	3702.AT3G06050.1	127206	0
AT3G02360 (interacts with) LOS2	0.18	0.411	0.512	0	0.07	0	interacts with	AT3G02360 (interacts with) LOS2	0	3702.AT3G02360.1	126787	3702.AT2G36530.1	125383	0
G6PD6 (interacts with) NADP-ME4	0.391	0.059	0.402	0	0	0	interacts with	G6PD6 (interacts with) NADP-ME4	0	3702.AT5G40760.1	139579	3702.AT1G79750.1	122256	0
G6PD6 (interacts with) GLDP2	0.41	0	0.41	0	0	0	interacts with	G6PD6 (interacts with) GLDP2	0	3702.AT5G40760.1	139579	3702.AT2G26080.1	124267	0
G6PD6 (interacts with) TRXF2	0.386	0.098	0.424	0	0.045	0	interacts with	G6PD6 (interacts with) TRXF2	0	3702.AT5G40760.1	139579	3702.AT5G16400.1	137735	0
G6PD6 (interacts with) TH9	0.386	0.098	0.424	0	0.045	0	interacts with	G6PD6 (interacts with) TH9	0	3702.AT5G40760.1	139579	3702.AT3G08710.1	127442	0
G6PD6 (interacts with) CAT	0.398	0.104	0.438	0	0	0	interacts with	G6PD6 (interacts with) CAT	0	3702.AT5G40760.1	139579	3702.AT4G35090.1	135659	0
G6PD6 (interacts with) GPX3	0.417	0.086	0.444	0	0	0	interacts with	G6PD6 (interacts with) GPX3	0	3702.AT5G40760.1	139579	3702.AT2G43350.1	126120	0
G6PD6 (interacts with) NIA1	0.397	0.121	0.447	0	0	0	interacts with	G6PD6 (interacts with) NIA1	0	3702.AT5G40760.1	139579	3702.AT1G77760.1	122053	0
G6PD6 (interacts with) GAPA-2	0.455	0.072	0.486	0	0	0	interacts with	G6PD6 (interacts with) GAPA-2	0.067	3702.AT5G40760.1	139579	3702.AT1G12900.1	116584	0
G6PD6 (interacts with) GAPB	0.455	0.072	0.486	0	0	0	interacts with	G6PD6 (interacts with) GAPB	0.067	3702.AT5G40760.1	139579	3702.AT1G42970.1	118893	0
G6PD6 (interacts with) GPX6	0.448	0.141	0.505	0	0	0	interacts with	G6PD6 (interacts with) GPX6	0	3702.AT5G40760.1	139579	3702.AT4G11600.1	133050	0
G6PD6 (interacts with) GAPC1	0.455	0.072	0.892	0.8	0	0	interacts with	G6PD6 (interacts with) GAPC1	0.067	3702.AT5G40760.1	139579	3702.AT3G04120.1	126980	0
G6PD6 (interacts with) LOS2	0.454	0.116	0.895	0.8	0	0	interacts with	G6PD6 (interacts with) LOS2	0	3702.AT5G40760.1	139579	3702.AT2G36530.1	125383	0
G6PD6 (interacts with) GAPCP-2	0.455	0.093	0.895	0.8	0	0	interacts with	G6PD6 (interacts with) GAPCP-2	0.067	3702.AT5G40760.1	139579	3702.AT1G16300.1	116943	0
G6PD6 (interacts with) AT3G02360	0.564	0.619	0.902	0	0.045	0	interacts with	G6PD6 (interacts with) AT3G02360	0.454	3702.AT5G40760.1	139579	3702.AT3G02360.1	126787	0
PGRL1A (interacts with) ROC4	0.078	0.378	0.401	0	0	0	interacts with	PGRL1A (interacts with) ROC4	0	3702.AT4G22890.1	134329	3702.AT3G62030.2	131903	0
PGRL1A (interacts with) PSAG	0.261	0.238	0.413	0	0	0	interacts with	PGRL1A (interacts with) PSAG	0	3702.AT4G22890.1	134329	3702.AT1G55670.1	119928	0
PGRL1A (interacts with) GOX1	0	0.457	0.457	0	0	0	interacts with	PGRL1A (interacts with) GOX1	0	3702.AT4G22890.1	134329	3702.AT3G14420.1	128088	0
PGRL1A (interacts with) LHCB2.1	0.368	0.188	0.464	0	0	0	interacts with	PGRL1A (interacts with) LHCB2.1	0	3702.AT4G22890.1	134329	3702.AT2G05100.1	122768	0
PGRL1A (interacts with) LHCA4	0.067	0.477	0.491	0	0	0	interacts with	PGRL1A (interacts with) LHCA4	0	3702.AT4G22890.1	134329	3702.AT3G47470.1	130353	0
PGRL1A (interacts with) AT1G07700	0	0.532	0.532	0	0	0	interacts with	PGRL1A (interacts with) AT1G07700	0	3702.AT4G22890.1	134329	3702.AT1G07700.3	116012	0
PGRL1A (interacts with) CA1	0	0.566	0.566	0	0	0	interacts with	PGRL1A (interacts with) CA1	0	3702.AT4G22890.1	134329	3702.AT3G01500.2	126694	0
PGRL1A (interacts with) DRT112	0.27	0.434	0.569	0	0	0	interacts with	PGRL1A (interacts with) DRT112	0	3702.AT4G22890.1	134329	3702.AT1G20340.1	117350	0
PGRL1A (interacts with) LHCA1	0.057	0.567	0.574	0	0	0	interacts with	PGRL1A (interacts with) LHCA1	0	3702.AT4G22890.1	134329	3702.AT3G54890.1	131153	0
PGRL1A (interacts with) PSAD-2	0.358	0.403	0.6	0	0	0	interacts with	PGRL1A (interacts with) PSAD-2	0	3702.AT4G22890.1	134329	3702.AT1G03130.1	115533	0
PGRL1A (interacts with) PSAE-2	0.42	0.414	0.645	0	0	0	interacts with	PGRL1A (interacts with) PSAE-2	0	3702.AT4G22890.1	134329	3702.AT2G20260.1	123645	0
PGRL1A (interacts with) PSBP-1	0.156	0.602	0.649	0	0	0	interacts with	PGRL1A (interacts with) PSBP-1	0	3702.AT4G22890.1	134329	3702.AT1G06680.1	115906	0
PGRL1A (interacts with) LHCA3	0.27	0.543	0.652	0	0	0	interacts with	PGRL1A (interacts with) LHCA3	0	3702.AT4G22890.1	134329	3702.AT1G61520.1	120360	0
PGRL1A (interacts with) GAPA-2	0	0.662	0.662	0	0	0	interacts with	PGRL1A (interacts with) GAPA-2	0	3702.AT4G22890.1	134329	3702.AT1G12900.1	116584	0
PGRL1A (interacts with) PSBQ-2	0.367	0.526	0.687	0	0	0	interacts with	PGRL1A (interacts with) PSBQ-2	0	3702.AT4G22890.1	134329	3702.AT4G05180.1	132604	0
PGRL1A (interacts with) GAPB	0	0.76	0.76	0	0	0	interacts with	PGRL1A (interacts with) GAPB	0	3702.AT4G22890.1	134329	3702.AT1G42970.1	118893	0
PGRL1A (interacts with) PSAH2	0.421	0.605	0.761	0	0	0	interacts with	PGRL1A (interacts with) PSAH2	0	3702.AT4G22890.1	134329	3702.AT1G52230.1	119555	0
PGRL1A (interacts with) PSI-P	0.356	0.814	0.875	0	0	0	interacts with	PGRL1A (interacts with) PSI-P	0	3702.AT4G22890.1	134329	3702.AT2G46820.1	126492	0
FNR1 (interacts with) G6PD6	0.379	0	0.421	0	0	0	interacts with	FNR1 (interacts with) G6PD6	0.106	3702.AT5G66190.1	142353	3702.AT5G40760.1	139579	0
FNR1 (interacts with) AT5G27390	0.424	0	0.424	0	0	0	interacts with	FNR1 (interacts with) AT5G27390	0	3702.AT5G66190.1	142353	3702.AT5G27390.1	138807	0
FNR1 (interacts with) LHCA4	0.057	0.429	0.439	0	0	0	interacts with	FNR1 (interacts with) LHCA4	0	3702.AT5G66190.1	142353	3702.AT3G47470.1	130353	0
FNR1 (interacts with) GOX1	0	0.446	0.446	0	0	0	interacts with	FNR1 (interacts with) GOX1	0	3702.AT5G66190.1	142353	3702.AT3G14420.1	128088	0
FNR1 (interacts with) ROC4	0.07	0.424	0.448	0	0.053	0	interacts with	FNR1 (interacts with) ROC4	0	3702.AT5G66190.1	142353	3702.AT3G62030.2	131903	0
FNR1 (interacts with) CB5-E	0.446	0.046	0.456	0	0.055	0	interacts with	FNR1 (interacts with) CB5-E	0	3702.AT5G66190.1	142353	3702.AT5G53560.1	140992	0
FNR1 (interacts with) CAT	0.487	0	0.487	0	0	0	interacts with	FNR1 (interacts with) CAT	0	3702.AT5G66190.1	142353	3702.AT4G35090.1	135659	0
FNR1 (interacts with) CA1	0.061	0.489	0.499	0	0	0	interacts with	FNR1 (interacts with) CA1	0	3702.AT5G66190.1	142353	3702.AT3G01500.2	126694	0
FNR1 (interacts with) FSD2	0.545	0	0.545	0	0	0	interacts with	FNR1 (interacts with) FSD2	0	3702.AT5G66190.1	142353	3702.AT5G51100.1	140729	0
FNR1 (interacts with) LHCA3	0.12	0.527	0.565	0	0	0	interacts with	FNR1 (interacts with) LHCA3	0	3702.AT5G66190.1	142353	3702.AT1G61520.1	120360	0
FNR1 (interacts with) LHCA1	0.171	0.504	0.571	0	0	0	interacts with	FNR1 (interacts with) LHCA1	0	3702.AT5G66190.1	142353	3702.AT3G54890.1	131153	0
FNR1 (interacts with) PSAD-2	0.217	0.491	0.584	0	0	0	interacts with	FNR1 (interacts with) PSAD-2	0	3702.AT5G66190.1	142353	3702.AT1G03130.1	115533	0
FNR1 (interacts with) PSAH2	0.086	0.576	0.595	0	0	0	interacts with	FNR1 (interacts with) PSAH2	0	3702.AT5G66190.1	142353	3702.AT1G52230.1	119555	0
FNR1 (interacts with) PSAE-2	0.137	0.601	0.641	0	0	0	interacts with	FNR1 (interacts with) PSAE-2	0	3702.AT5G66190.1	142353	3702.AT2G20260.1	123645	0
FNR1 (interacts with) At5g06290	0.177	0.574	0.643	0	0	0	interacts with	FNR1 (interacts with) At5g06290	0.063	3702.AT5G66190.1	142353	3702.AT5G06290.1	136754	0
FNR1 (interacts with) NIA1	0.619	0.102	0.666	0	0.103	0	interacts with	FNR1 (interacts with) NIA1	0	3702.AT5G66190.1	142353	3702.AT1G77760.1	122053	0
FNR1 (interacts with) PSAF	0.241	0.58	0.668	0	0	0	interacts with	FNR1 (interacts with) PSAF	0	3702.AT5G66190.1	142353	3702.AT1G31330.1	118407	0
FNR1 (interacts with) PSAN	0.185	0.649	0.702	0	0	0	interacts with	FNR1 (interacts with) PSAN	0	3702.AT5G66190.1	142353	3702.AT5G64040.2	142112	0
FNR1 (interacts with) PSAG	0.36	0.561	0.707	0	0	0	interacts with	FNR1 (interacts with) PSAG	0	3702.AT5G66190.1	142353	3702.AT1G55670.1	119928	0
FNR1 (interacts with) PSAL	0.227	0.688	0.748	0	0	0	interacts with	FNR1 (interacts with) PSAL	0	3702.AT5G66190.1	142353	3702.AT4G12800.1	133176	0
FNR1 (interacts with) PSBQ-2	0.314	0.666	0.761	0	0	0	interacts with	FNR1 (interacts with) PSBQ-2	0	3702.AT5G66190.1	142353	3702.AT4G05180.1	132604	0
FNR1 (interacts with) PSI-P	0.171	0.764	0.795	0	0	0	interacts with	FNR1 (interacts with) PSI-P	0	3702.AT5G66190.1	142353	3702.AT2G46820.1	126492	0
FNR1 (interacts with) PSBP-1	0.36	0.756	0.837	0	0	0	interacts with	FNR1 (interacts with) PSBP-1	0	3702.AT5G66190.1	142353	3702.AT1G06680.1	115906	0
FNR1 (interacts with) DRT112	0.567	0.663	0.848	0	0	0	interacts with	FNR1 (interacts with) DRT112	0	3702.AT5G66190.1	142353	3702.AT1G20340.1	117350	0
FNR1 (interacts with) GAPA-2	0.374	0.793	0.867	0	0.061	0	interacts with	FNR1 (interacts with) GAPA-2	0	3702.AT5G66190.1	142353	3702.AT1G12900.1	116584	0
FNR1 (interacts with) GAPB	0.384	0.839	0.899	0	0.061	0	interacts with	FNR1 (interacts with) GAPB	0	3702.AT5G66190.1	142353	3702.AT1G42970.1	118893	0
FNR1 (interacts with) PGRL1A	0.225	0.749	0.902	0	0.54	0	interacts with	FNR1 (interacts with) PGRL1A	0	3702.AT5G66190.1	142353	3702.AT4G22890.1	134329	0
AtCDC48C (interacts with) NIA1	0.404	0	0.43	0	0.084	0	interacts with	AtCDC48C (interacts with) NIA1	0	3702.AT5G03340.1	136437	3702.AT1G77760.1	122053	0
AtCDC48C (interacts with) KEU	0.307	0.082	0.632	0	0.467	0	interacts with	AtCDC48C (interacts with) KEU	0	3702.AT5G03340.1	136437	3702.AT1G12360.1	116525	0
RFC1 (interacts with) AtCDC48C	0	0.073	0.903	0.9	0	0	interacts with	RFC1 (interacts with) AtCDC48C	0	3702.AT5G22010.1	138261	3702.AT5G03340.1	136437	0
NIA1 (interacts with) DRT112	0.404	0	0.404	0	0	0	interacts with	NIA1 (interacts with) DRT112	0	3702.AT1G77760.1	122053	3702.AT1G20340.1	117350	0
NIA1 (interacts with) STZ	0.463	0.087	0.489	0	0	0	interacts with	NIA1 (interacts with) STZ	0	3702.AT1G77760.1	122053	3702.AT1G27730.1	118057	0
NIA1 (interacts with) TY1	0.484	0	0.499	0	0.044	0	interacts with	NIA1 (interacts with) TY1	0.066	3702.AT1G77760.1	122053	3702.AT1G76760.1	121946	0
NIA1 (interacts with) GAPA-2	0.573	0.088	0.595	0	0.045	0	interacts with	NIA1 (interacts with) GAPA-2	0	3702.AT1G77760.1	122053	3702.AT1G12900.1	116584	0
NIA1 (interacts with) GAPB	0.573	0.088	0.595	0	0.045	0	interacts with	NIA1 (interacts with) GAPB	0	3702.AT1G77760.1	122053	3702.AT1G42970.1	118893	0
NIA1 (interacts with) GAPCP-2	0.573	0.088	0.595	0	0.045	0	interacts with	NIA1 (interacts with) GAPCP-2	0	3702.AT1G77760.1	122053	3702.AT1G16300.1	116943	0
CB5-E (interacts with) FSD2	0.401	0.075	0.422	0	0	0	interacts with	CB5-E (interacts with) FSD2	0	3702.AT5G53560.1	140992	3702.AT5G51100.1	140729	0
CB5-E (interacts with) CAT	0.422	0.085	0.448	0	0	0	interacts with	CB5-E (interacts with) CAT	0	3702.AT5G53560.1	140992	3702.AT4G35090.1	135659	0
CB5-E (interacts with) NIA1	0.409	0.07	0.913	0.9	0.09	0.839	interacts with	CB5-E (interacts with) NIA1	0	3702.AT5G53560.1	140992	3702.AT1G77760.1	122053	0
LHB1B1 (interacts with) CAB1	0.508	0.409	0.412	0	0	0.989	interacts with	LHB1B1 (interacts with) CAB1	0	3702.AT2G34430.1	125159	3702.AT1G29930.1	118261	0
LHB1B1 (interacts with) PSAD-2	0.15	0.676	0.713	0	0	0	interacts with	LHB1B1 (interacts with) PSAD-2	0	3702.AT2G34430.1	125159	3702.AT1G03130.1	115533	0
LHB1B1 (interacts with) PSAH2	0.095	0.725	0.741	0	0	0	interacts with	LHB1B1 (interacts with) PSAH2	0	3702.AT2G34430.1	125159	3702.AT1G52230.1	119555	0
LHB1B1 (interacts with) PSAE-2	0.068	0.795	0.8	0	0	0	interacts with	LHB1B1 (interacts with) PSAE-2	0	3702.AT2G34430.1	125159	3702.AT2G20260.1	123645	0
LHB1B1 (interacts with) LHCA3	0.43	0.878	0.887	0	0	0.812	interacts with	LHB1B1 (interacts with) LHCA3	0	3702.AT2G34430.1	125159	3702.AT1G61520.1	120360	0
LHB1B1 (interacts with) PSBP-1	0.31	0.85	0.892	0	0	0	interacts with	LHB1B1 (interacts with) PSBP-1	0	3702.AT2G34430.1	125159	3702.AT1G06680.1	115906	0
LHB1B1 (interacts with) PSAG	0.228	0.879	0.902	0	0	0	interacts with	LHB1B1 (interacts with) PSAG	0	3702.AT2G34430.1	125159	3702.AT1G55670.1	119928	0
LHB1B1 (interacts with) PSAF	0.485	0.841	0.914	0	0	0	interacts with	LHB1B1 (interacts with) PSAF	0	3702.AT2G34430.1	125159	3702.AT1G31330.1	118407	0
LHB1B1 (interacts with) DRT112	0.475	0.855	0.921	0	0	0	interacts with	LHB1B1 (interacts with) DRT112	0	3702.AT2G34430.1	125159	3702.AT1G20340.1	117350	0
UGD3 (interacts with) UGD2	0	0.674	0.932	0.8	0	0.989	interacts with	UGD3 (interacts with) UGD2	0	3702.AT5G15490.1	137638	3702.AT3G29360.1	129740	0.527
TRXF2 (interacts with) AT3G02360	0.339	0.087	0.404	0	0.092	0	interacts with	TRXF2 (interacts with) AT3G02360	0	3702.AT5G16400.1	137735	3702.AT3G02360.1	126787	0
TRXF2 (interacts with) GLDP2	0.412	0	0.412	0	0	0	interacts with	TRXF2 (interacts with) GLDP2	0	3702.AT5G16400.1	137735	3702.AT2G26080.1	124267	0
TRXF2 (interacts with) LHCA3	0	0.413	0.413	0	0	0	interacts with	TRXF2 (interacts with) LHCA3	0	3702.AT5G16400.1	137735	3702.AT1G61520.1	120360	0
TRXF2 (interacts with) PSI-P	0	0.414	0.414	0	0	0	interacts with	TRXF2 (interacts with) PSI-P	0	3702.AT5G16400.1	137735	3702.AT2G46820.1	126492	0
TRXF2 (interacts with) DRT112	0.097	0.378	0.415	0	0	0	interacts with	TRXF2 (interacts with) DRT112	0	3702.AT5G16400.1	137735	3702.AT1G20340.1	117350	0
TRXF2 (interacts with) PGRL1A	0	0.424	0.424	0	0	0	interacts with	TRXF2 (interacts with) PGRL1A	0	3702.AT5G16400.1	137735	3702.AT4G22890.1	134329	0
TRXF2 (interacts with) PSBQ-2	0.114	0.381	0.428	0	0	0	interacts with	TRXF2 (interacts with) PSBQ-2	0	3702.AT5G16400.1	137735	3702.AT4G05180.1	132604	0
TRXF2 (interacts with) PSBP-1	0	0.433	0.433	0	0	0	interacts with	TRXF2 (interacts with) PSBP-1	0	3702.AT5G16400.1	137735	3702.AT1G06680.1	115906	0
TRXF2 (interacts with) PMSR3	0.319	0	0.473	0	0.208	0	interacts with	TRXF2 (interacts with) PMSR3	0.102	3702.AT5G16400.1	137735	3702.AT5G07470.1	136874	0
TRXF2 (interacts with) ATHM2	0.748	0.219	0.479	0	0.046	0.682	interacts with	TRXF2 (interacts with) ATHM2	0	3702.AT5G16400.1	137735	3702.AT4G03520.1	132473	0.415
TRXF2 (interacts with) CAT	0.462	0.103	0.499	0	0.045	0	interacts with	TRXF2 (interacts with) CAT	0	3702.AT5G16400.1	137735	3702.AT4G35090.1	135659	0
TRXF2 (interacts with) NIA1	0.484	0.043	0.5	0	0.044	0	interacts with	TRXF2 (interacts with) NIA1	0.066	3702.AT5G16400.1	137735	3702.AT1G77760.1	122053	0
TRXF2 (interacts with) GPX6	0.486	0	0.542	0	0.122	0	interacts with	TRXF2 (interacts with) GPX6	0.067	3702.AT5G16400.1	137735	3702.AT4G11600.1	133050	0
TRXF2 (interacts with) GPX3	0.5	0	0.555	0	0.122	0	interacts with	TRXF2 (interacts with) GPX3	0.067	3702.AT5G16400.1	137735	3702.AT2G43350.1	126120	0
TRXF2 (interacts with) PSAH2	0	0.568	0.568	0	0	0	interacts with	TRXF2 (interacts with) PSAH2	0	3702.AT5G16400.1	137735	3702.AT1G52230.1	119555	0
TRXF2 (interacts with) GAPC1	0.459	0	0.614	0	0.299	0	interacts with	TRXF2 (interacts with) GAPC1	0.064	3702.AT5G16400.1	137735	3702.AT3G04120.1	126980	0
TRXF2 (interacts with) PSAD-2	0	0.618	0.624	0	0.056	0	interacts with	TRXF2 (interacts with) PSAD-2	0	3702.AT5G16400.1	137735	3702.AT1G03130.1	115533	0
TRXF2 (interacts with) LOS2	0.38	0.093	0.644	0	0.418	0	interacts with	TRXF2 (interacts with) LOS2	0	3702.AT5G16400.1	137735	3702.AT2G36530.1	125383	0
TRXF2 (interacts with) GAPCP-2	0.521	0	0.658	0	0.299	0	interacts with	TRXF2 (interacts with) GAPCP-2	0.064	3702.AT5G16400.1	137735	3702.AT1G16300.1	116943	0
TRXF2 (interacts with) PRXIIF	0.409	0	0.706	0	0.524	0	interacts with	TRXF2 (interacts with) PRXIIF	0	3702.AT5G16400.1	137735	3702.AT3G06050.1	127206	0
TRXF2 (interacts with) GAPA-2	0.503	0.301	0.741	0	0.299	0	interacts with	TRXF2 (interacts with) GAPA-2	0.064	3702.AT5G16400.1	137735	3702.AT1G12900.1	116584	0
TRXF2 (interacts with) GAPB	0.532	0.265	0.744	0	0.299	0	interacts with	TRXF2 (interacts with) GAPB	0.064	3702.AT5G16400.1	137735	3702.AT1G42970.1	118893	0
TRXF2 (interacts with) AT3G52960	0.644	0.134	0.84	0	0.524	0	interacts with	TRXF2 (interacts with) AT3G52960	0	3702.AT5G16400.1	137735	3702.AT3G52960.1	130948	0
TRXF2 (interacts with) At5g06290	0.63	0.296	0.938	0	0.616	0	interacts with	TRXF2 (interacts with) At5g06290	0.454	3702.AT5G16400.1	137735	3702.AT5G06290.1	136754	0
RPL23AB (interacts with) NACA2	0.058	0.487	0.518	0	0.083	0	interacts with	RPL23AB (interacts with) NACA2	0	3702.AT3G55280.1	131196	3702.AT3G49470.1	130568	0
RPL23AB (interacts with) AT3G12390	0.058	0.731	0.748	0	0.083	0	interacts with	RPL23AB (interacts with) AT3G12390	0	3702.AT3G55280.1	131196	3702.AT3G12390.1	127841	0
AT5G55220 (interacts with) GAPCP-2	0.389	0.059	0.416	0	0	0	interacts with	AT5G55220 (interacts with) GAPCP-2	0.066	3702.AT5G55220.1	141178	3702.AT1G16300.1	116943	0
AT5G55220 (interacts with) At5g06290	0.194	0.303	0.423	0	0	0	interacts with	AT5G55220 (interacts with) At5g06290	0.056	3702.AT5G55220.1	141178	3702.AT5G06290.1	136754	0
AT5G55220 (interacts with) ROC4	0.081	0.441	0.464	0	0	0	interacts with	AT5G55220 (interacts with) ROC4	0	3702.AT5G55220.1	141178	3702.AT3G62030.2	131903	0
AT5G55220 (interacts with) GAPB	0.337	0.245	0.492	0	0	0	interacts with	AT5G55220 (interacts with) GAPB	0.066	3702.AT5G55220.1	141178	3702.AT1G42970.1	118893	0
AT5G55220 (interacts with) GAPA-2	0.375	0.235	0.514	0	0	0	interacts with	AT5G55220 (interacts with) GAPA-2	0.066	3702.AT5G55220.1	141178	3702.AT1G12900.1	116584	0
AT5G55220 (interacts with) FSD2	0.319	0.516	0.658	0	0.045	0	interacts with	AT5G55220 (interacts with) FSD2	0.044	3702.AT5G55220.1	141178	3702.AT5G51100.1	140729	0
AT5G55220 (interacts with) RPL23AB	0.099	0.233	0.946	0	0.927	0	interacts with	AT5G55220 (interacts with) RPL23AB	0.058	3702.AT5G55220.1	141178	3702.AT3G55280.1	131196	0
DRT112 (interacts with) GAPA-2	0.065	0.883	0.886	0	0	0	interacts with	DRT112 (interacts with) GAPA-2	0	3702.AT1G20340.1	117350	3702.AT1G12900.1	116584	0
DRT112 (interacts with) PSAD-2	0.521	0.803	0.902	0	0	0	interacts with	DRT112 (interacts with) PSAD-2	0	3702.AT1G20340.1	117350	3702.AT1G03130.1	115533	0
DRT112 (interacts with) PSBP-1	0.424	0.871	0.923	0	0	0	interacts with	DRT112 (interacts with) PSBP-1	0	3702.AT1G20340.1	117350	3702.AT1G06680.1	115906	0
GOX1 (interacts with) GAPA-2	0.096	0.368	0.404	0	0	0	interacts with	GOX1 (interacts with) GAPA-2	0	3702.AT3G14420.1	128088	3702.AT1G12900.1	116584	0
GOX1 (interacts with) CA1	0.068	0.414	0.43	0	0	0	interacts with	GOX1 (interacts with) CA1	0	3702.AT3G14420.1	128088	3702.AT3G01500.2	126694	0
GOX1 (interacts with) AT3G02360	0.457	0	0.457	0	0	0	interacts with	GOX1 (interacts with) AT3G02360	0	3702.AT3G14420.1	128088	3702.AT3G02360.1	126787	0
GOX1 (interacts with) GLDP2	0.404	0.196	0.5	0	0	0	interacts with	GOX1 (interacts with) GLDP2	0	3702.AT3G14420.1	128088	3702.AT2G26080.1	124267	0
GOX1 (interacts with) LOS2	0.153	0.045	0.519	0	0	0	interacts with	GOX1 (interacts with) LOS2	0.454	3702.AT3G14420.1	128088	3702.AT2G36530.1	125383	0
GOX1 (interacts with) MTHFR2	0	0	0.523	0	0.523	0	interacts with	GOX1 (interacts with) MTHFR2	0	3702.AT3G14420.1	128088	3702.AT2G44160.1	126210	0
GOX1 (interacts with) GAPB	0.096	0.549	0.574	0	0	0	interacts with	GOX1 (interacts with) GAPB	0	3702.AT3G14420.1	128088	3702.AT1G42970.1	118893	0
PRXIIF (interacts with) GPX3	0.482	0.077	0.535	0	0.102	0	interacts with	PRXIIF (interacts with) GPX3	0.044	3702.AT3G06050.1	127206	3702.AT2G43350.1	126120	0
PRXIIF (interacts with) TY1	0.458	0	0.731	0	0.524	0	interacts with	PRXIIF (interacts with) TY1	0	3702.AT3G06050.1	127206	3702.AT1G76760.1	121946	0
PSBQ-2 (interacts with) LHCB2.1	0.635	0.321	0.741	0	0	0	interacts with	PSBQ-2 (interacts with) LHCB2.1	0	3702.AT4G05180.1	132604	3702.AT2G05100.1	122768	0
PSBQ-2 (interacts with) CAB1	0.425	0.396	0.759	0.36	0	0	interacts with	PSBQ-2 (interacts with) CAB1	0	3702.AT4G05180.1	132604	3702.AT1G29930.1	118261	0
PSBQ-2 (interacts with) GAPB	0	0.769	0.769	0	0	0	interacts with	PSBQ-2 (interacts with) GAPB	0	3702.AT4G05180.1	132604	3702.AT1G42970.1	118893	0
PSBQ-2 (interacts with) PSI-P	0.2	0.742	0.785	0	0	0	interacts with	PSBQ-2 (interacts with) PSI-P	0	3702.AT4G05180.1	132604	3702.AT2G46820.1	126492	0
PSBQ-2 (interacts with) LHCB4.3	0.476	0.472	0.807	0.36	0	0	interacts with	PSBQ-2 (interacts with) LHCB4.3	0	3702.AT4G05180.1	132604	3702.AT2G40100.1	125769	0
PSBQ-2 (interacts with) GAPA-2	0	0.846	0.846	0	0	0	interacts with	PSBQ-2 (interacts with) GAPA-2	0	3702.AT4G05180.1	132604	3702.AT1G12900.1	116584	0
PSBQ-2 (interacts with) LHCA4	0.229	0.827	0.861	0	0	0	interacts with	PSBQ-2 (interacts with) LHCA4	0	3702.AT4G05180.1	132604	3702.AT3G47470.1	130353	0
PSBQ-2 (interacts with) PSAH2	0.23	0.846	0.876	0	0	0	interacts with	PSBQ-2 (interacts with) PSAH2	0	3702.AT4G05180.1	132604	3702.AT1G52230.1	119555	0
PSBQ-2 (interacts with) PSAD-2	0.201	0.857	0.881	0	0	0	interacts with	PSBQ-2 (interacts with) PSAD-2	0	3702.AT4G05180.1	132604	3702.AT1G03130.1	115533	0
PSBQ-2 (interacts with) PSAE-2	0.395	0.842	0.9	0	0	0	interacts with	PSBQ-2 (interacts with) PSAE-2	0	3702.AT4G05180.1	132604	3702.AT2G20260.1	123645	0
PSBQ-2 (interacts with) LHCA1	0.302	0.881	0.913	0	0	0	interacts with	PSBQ-2 (interacts with) LHCA1	0	3702.AT4G05180.1	132604	3702.AT3G54890.1	131153	0
PSBQ-2 (interacts with) LHCA3	0.422	0.872	0.922	0	0	0	interacts with	PSBQ-2 (interacts with) LHCA3	0	3702.AT4G05180.1	132604	3702.AT1G61520.1	120360	0
PSBQ-2 (interacts with) LHB1B1	0.537	0.841	0.923	0	0	0	interacts with	PSBQ-2 (interacts with) LHB1B1	0	3702.AT4G05180.1	132604	3702.AT2G34430.1	125159	0
PSBQ-2 (interacts with) PSAG	0.328	0.91	0.937	0	0	0	interacts with	PSBQ-2 (interacts with) PSAG	0	3702.AT4G05180.1	132604	3702.AT1G55670.1	119928	0
PSBQ-2 (interacts with) PSAF	0.581	0.898	0.955	0	0	0	interacts with	PSBQ-2 (interacts with) PSAF	0	3702.AT4G05180.1	132604	3702.AT1G31330.1	118407	0
PSBQ-2 (interacts with) DRT112	0.669	0.869	0.955	0	0	0	interacts with	PSBQ-2 (interacts with) DRT112	0	3702.AT4G05180.1	132604	3702.AT1G20340.1	117350	0
PSBQ-2 (interacts with) PSBP-1	0.676	0.86	0.968	0.36	0	0	interacts with	PSBQ-2 (interacts with) PSBP-1	0	3702.AT4G05180.1	132604	3702.AT1G06680.1	115906	0
CAT (interacts with) TY1	0.39	0.09	0.423	0	0.045	0	interacts with	CAT (interacts with) TY1	0	3702.AT4G35090.1	135659	3702.AT1G76760.1	121946	0
CAT (interacts with) CA1	0.424	0	0.424	0	0	0	interacts with	CAT (interacts with) CA1	0	3702.AT4G35090.1	135659	3702.AT3G01500.2	126694	0
CAT (interacts with) LOS2	0.404	0	0.441	0	0.102	0	interacts with	CAT (interacts with) LOS2	0	3702.AT4G35090.1	135659	3702.AT2G36530.1	125383	0
CAT (interacts with) GAPCP-2	0.468	0.054	0.476	0	0	0	interacts with	CAT (interacts with) GAPCP-2	0	3702.AT4G35090.1	135659	3702.AT1G16300.1	116943	0
CAT (interacts with) GAPC1	0.494	0.054	0.501	0	0	0	interacts with	CAT (interacts with) GAPC1	0	3702.AT4G35090.1	135659	3702.AT3G04120.1	126980	0
CAT (interacts with) TH9	0.468	0.103	0.504	0	0.045	0	interacts with	CAT (interacts with) TH9	0	3702.AT4G35090.1	135659	3702.AT3G08710.1	127442	0
CAT (interacts with) GAPA-2	0.453	0.16	0.521	0	0	0	interacts with	CAT (interacts with) GAPA-2	0	3702.AT4G35090.1	135659	3702.AT1G12900.1	116584	0
CAT (interacts with) ATHM2	0.47	0.157	0.536	0	0.045	0	interacts with	CAT (interacts with) ATHM2	0	3702.AT4G35090.1	135659	3702.AT4G03520.1	132473	0
CAT (interacts with) GAPB	0.527	0.175	0.593	0	0	0	interacts with	CAT (interacts with) GAPB	0	3702.AT4G35090.1	135659	3702.AT1G42970.1	118893	0
CAT (interacts with) GPX3	0.597	0.152	0.643	0	0	0	interacts with	CAT (interacts with) GPX3	0	3702.AT4G35090.1	135659	3702.AT2G43350.1	126120	0
CAT (interacts with) GLDP2	0.111	0.617	0.644	0	0	0	interacts with	CAT (interacts with) GLDP2	0	3702.AT4G35090.1	135659	3702.AT2G26080.1	124267	0
CAT (interacts with) GPX6	0.637	0.152	0.679	0	0	0	interacts with	CAT (interacts with) GPX6	0	3702.AT4G35090.1	135659	3702.AT4G11600.1	133050	0
CAT (interacts with) NIA1	0.698	0.125	0.724	0	0	0	interacts with	CAT (interacts with) NIA1	0	3702.AT4G35090.1	135659	3702.AT1G77760.1	122053	0
CAT (interacts with) PRXIIF	0.538	0	0.775	0	0.533	0	interacts with	CAT (interacts with) PRXIIF	0	3702.AT4G35090.1	135659	3702.AT3G06050.1	127206	0
CAT (interacts with) AT3G52960	0.582	0	0.796	0	0.533	0	interacts with	CAT (interacts with) AT3G52960	0	3702.AT4G35090.1	135659	3702.AT3G52960.1	130948	0
CAT (interacts with) GOX1	0.537	0.252	0.962	0.9	0	0	interacts with	CAT (interacts with) GOX1	0	3702.AT4G35090.1	135659	3702.AT3G14420.1	128088	0
PSI-P (interacts with) LHB1B1	0.059	0.523	0.532	0	0	0	interacts with	PSI-P (interacts with) LHB1B1	0	3702.AT2G46820.1	126492	3702.AT2G34430.1	125159	0
PSI-P (interacts with) CAB1	0.047	0.275	0.654	0.54	0	0	interacts with	PSI-P (interacts with) CAB1	0	3702.AT2G46820.1	126492	3702.AT1G29930.1	118261	0
PSI-P (interacts with) LHCB4.3	0.224	0.187	0.684	0.54	0	0	interacts with	PSI-P (interacts with) LHCB4.3	0	3702.AT2G46820.1	126492	3702.AT2G40100.1	125769	0
PSI-P (interacts with) GAPB	0.057	0.829	0.832	0	0	0	interacts with	PSI-P (interacts with) GAPB	0	3702.AT2G46820.1	126492	3702.AT1G42970.1	118893	0
PSI-P (interacts with) GAPA-2	0	0.834	0.834	0	0	0	interacts with	PSI-P (interacts with) GAPA-2	0	3702.AT2G46820.1	126492	3702.AT1G12900.1	116584	0
PSI-P (interacts with) DRT112	0.222	0.813	0.848	0	0	0	interacts with	PSI-P (interacts with) DRT112	0	3702.AT2G46820.1	126492	3702.AT1G20340.1	117350	0
PSI-P (interacts with) PSAD-2	0.322	0.68	0.849	0.36	0	0	interacts with	PSI-P (interacts with) PSAD-2	0	3702.AT2G46820.1	126492	3702.AT1G03130.1	115533	0
PSI-P (interacts with) LHCA3	0.12	0.684	0.861	0.54	0	0	interacts with	PSI-P (interacts with) LHCA3	0	3702.AT2G46820.1	126492	3702.AT1G61520.1	120360	0
PSI-P (interacts with) PSBP-1	0.2	0.858	0.881	0	0	0	interacts with	PSI-P (interacts with) PSBP-1	0	3702.AT2G46820.1	126492	3702.AT1G06680.1	115906	0
PSI-P (interacts with) PSAH2	0.087	0.827	0.89	0.36	0	0	interacts with	PSI-P (interacts with) PSAH2	0	3702.AT2G46820.1	126492	3702.AT1G52230.1	119555	0
PSI-P (interacts with) PSAE-2	0.35	0.797	0.908	0.36	0	0	interacts with	PSI-P (interacts with) PSAE-2	0	3702.AT2G46820.1	126492	3702.AT2G20260.1	123645	0
PSI-P (interacts with) PSAF	0.246	0.826	0.908	0.36	0	0	interacts with	PSI-P (interacts with) PSAF	0	3702.AT2G46820.1	126492	3702.AT1G31330.1	118407	0
PSI-P (interacts with) PSAG	0.308	0.744	0.98	0.9	0	0	interacts with	PSI-P (interacts with) PSAG	0	3702.AT2G46820.1	126492	3702.AT1G55670.1	119928	0
AT3G52960 (interacts with) GPX3	0.469	0.077	0.523	0	0.102	0	interacts with	AT3G52960 (interacts with) GPX3	0.044	3702.AT3G52960.1	130948	3702.AT2G43350.1	126120	0
AT3G52960 (interacts with) CA1	0.636	0	0.636	0	0	0	interacts with	AT3G52960 (interacts with) CA1	0	3702.AT3G52960.1	130948	3702.AT3G01500.2	126694	0
AT3G52960 (interacts with) TH9	0.44	0	0.722	0	0.524	0	interacts with	AT3G52960 (interacts with) TH9	0	3702.AT3G52960.1	130948	3702.AT3G08710.1	127442	0
AT3G52960 (interacts with) TY1	0.516	0	0.76	0	0.524	0	interacts with	AT3G52960 (interacts with) TY1	0	3702.AT3G52960.1	130948	3702.AT1G76760.1	121946	0
SNAP33 (interacts with) PLDALPHA1	0.386	0	0.448	0	0.138	0	interacts with	SNAP33 (interacts with) PLDALPHA1	0	3702.AT5G61210.1	141815	3702.AT3G15730.1	128234	0
SNAP33 (interacts with) AT2G43160	0.47	0	0.47	0	0	0	interacts with	SNAP33 (interacts with) AT2G43160	0	3702.AT5G61210.1	141815	3702.AT2G43160.1	126100	0
SNAP33 (interacts with) VPS54	0.485	0	0.485	0	0	0	interacts with	SNAP33 (interacts with) VPS54	0	3702.AT5G61210.1	141815	3702.AT4G19490.1	133963	0
SNAP33 (interacts with) BS14A	0.327	0	0.641	0	0.489	0	interacts with	SNAP33 (interacts with) BS14A	0	3702.AT5G61210.1	141815	3702.AT3G58170.1	131495	0
SNAP33 (interacts with) SYP61	0.495	0	0.825	0	0.668	0	interacts with	SNAP33 (interacts with) SYP61	0	3702.AT5G61210.1	141815	3702.AT1G28490.1	118140	0
SNAP33 (interacts with) KEU	0.814	0.388	0.985	0.179	0.865	0	interacts with	SNAP33 (interacts with) KEU	0	3702.AT5G61210.1	141815	3702.AT1G12360.1	116525	0
GAPB (interacts with) CAB1	0.285	0.248	0.439	0	0	0	interacts with	GAPB (interacts with) CAB1	0	3702.AT1G42970.1	118893	3702.AT1G29930.1	118261	0
GAPB (interacts with) PSAD-2	0.063	0.693	0.701	0	0	0	interacts with	GAPB (interacts with) PSAD-2	0	3702.AT1G42970.1	118893	3702.AT1G03130.1	115533	0
GAPB (interacts with) PSAF	0.12	0.77	0.789	0	0	0	interacts with	GAPB (interacts with) PSAF	0	3702.AT1G42970.1	118893	3702.AT1G31330.1	118407	0
GAPB (interacts with) PSBP-1	0.2	0.858	0.881	0	0	0	interacts with	GAPB (interacts with) PSBP-1	0	3702.AT1G42970.1	118893	3702.AT1G06680.1	115906	0
GAPB (interacts with) DRT112	0.065	0.893	0.896	0	0	0	interacts with	GAPB (interacts with) DRT112	0	3702.AT1G42970.1	118893	3702.AT1G20340.1	117350	0
GAPB (interacts with) GAPA-2	0.635	0.912	0.914	0	0	0.973	interacts with	GAPB (interacts with) GAPA-2	0	3702.AT1G42970.1	118893	3702.AT1G12900.1	116584	0.527
GAPA-2 (interacts with) PSAD-2	0.047	0.724	0.726	0	0	0	interacts with	GAPA-2 (interacts with) PSAD-2	0	3702.AT1G12900.1	116584	3702.AT1G03130.1	115533	0
GAPA-2 (interacts with) PSBP-1	0	0.849	0.849	0	0	0	interacts with	GAPA-2 (interacts with) PSBP-1	0	3702.AT1G12900.1	116584	3702.AT1G06680.1	115906	0
ATHM2 (interacts with) GLDP2	0.412	0	0.412	0	0	0	interacts with	ATHM2 (interacts with) GLDP2	0	3702.AT4G03520.1	132473	3702.AT2G26080.1	124267	0
ATHM2 (interacts with) GPX3	0.36	0	0.43	0	0.122	0	interacts with	ATHM2 (interacts with) GPX3	0.067	3702.AT4G03520.1	132473	3702.AT2G43350.1	126120	0
ATHM2 (interacts with) NIA1	0.484	0	0.499	0	0.044	0	interacts with	ATHM2 (interacts with) NIA1	0.066	3702.AT4G03520.1	132473	3702.AT1G77760.1	122053	0
ATHM2 (interacts with) GAPC1	0.334	0	0.524	0	0.299	0	interacts with	ATHM2 (interacts with) GAPC1	0.064	3702.AT4G03520.1	132473	3702.AT3G04120.1	126980	0
ATHM2 (interacts with) ROC4	0.345	0.276	0.554	0	0.135	0	interacts with	ATHM2 (interacts with) ROC4	0	3702.AT4G03520.1	132473	3702.AT3G62030.2	131903	0
ATHM2 (interacts with) GAPCP-2	0.402	0	0.573	0	0.299	0	interacts with	ATHM2 (interacts with) GAPCP-2	0.064	3702.AT4G03520.1	132473	3702.AT1G16300.1	116943	0
ATHM2 (interacts with) LOS2	0.319	0.093	0.609	0	0.418	0	interacts with	ATHM2 (interacts with) LOS2	0	3702.AT4G03520.1	132473	3702.AT2G36530.1	125383	0
ATHM2 (interacts with) GAPA-2	0.388	0.176	0.625	0	0.299	0	interacts with	ATHM2 (interacts with) GAPA-2	0.064	3702.AT4G03520.1	132473	3702.AT1G12900.1	116584	0
ATHM2 (interacts with) GAPB	0.414	0.279	0.686	0	0.299	0	interacts with	ATHM2 (interacts with) GAPB	0.064	3702.AT4G03520.1	132473	3702.AT1G42970.1	118893	0
ATHM2 (interacts with) AT3G52960	0.69	0	0.846	0	0.524	0	interacts with	ATHM2 (interacts with) AT3G52960	0	3702.AT4G03520.1	132473	3702.AT3G52960.1	130948	0
ATHM2 (interacts with) PRXIIF	0.469	0	0.972	0.9	0.524	0	interacts with	ATHM2 (interacts with) PRXIIF	0	3702.AT4G03520.1	132473	3702.AT3G06050.1	127206	0
At5g06290 (interacts with) DRT112	0.223	0.291	0.426	0	0	0	interacts with	At5g06290 (interacts with) DRT112	0	3702.AT5G06290.1	136754	3702.AT1G20340.1	117350	0
At5g06290 (interacts with) GAPCP-2	0.37	0.09	0.434	0	0.092	0	interacts with	At5g06290 (interacts with) GAPCP-2	0	3702.AT5G06290.1	136754	3702.AT1G16300.1	116943	0
At5g06290 (interacts with) NIA1	0.364	0.15	0.448	0	0	0	interacts with	At5g06290 (interacts with) NIA1	0.061	3702.AT5G06290.1	136754	3702.AT1G77760.1	122053	0
At5g06290 (interacts with) PGRL1A	0	0.464	0.463	0	0	0	interacts with	At5g06290 (interacts with) PGRL1A	0	3702.AT5G06290.1	136754	3702.AT4G22890.1	134329	0
At5g06290 (interacts with) LOS2	0.409	0.15	0.49	0	0.045	0	interacts with	At5g06290 (interacts with) LOS2	0.063	3702.AT5G06290.1	136754	3702.AT2G36530.1	125383	0
At5g06290 (interacts with) PSI-P	0.069	0.507	0.521	0	0	0	interacts with	At5g06290 (interacts with) PSI-P	0	3702.AT5G06290.1	136754	3702.AT2G46820.1	126492	0
At5g06290 (interacts with) CA1	0.096	0.549	0.576	0	0	0	interacts with	At5g06290 (interacts with) CA1	0.045	3702.AT5G06290.1	136754	3702.AT3G01500.2	126694	0
At5g06290 (interacts with) GAPA-2	0.362	0.532	0.705	0	0.092	0	interacts with	At5g06290 (interacts with) GAPA-2	0	3702.AT5G06290.1	136754	3702.AT1G12900.1	116584	0
At5g06290 (interacts with) ROC4	0.449	0.532	0.732	0	0.045	0	interacts with	At5g06290 (interacts with) ROC4	0	3702.AT5G06290.1	136754	3702.AT3G62030.2	131903	0
At5g06290 (interacts with) GPX6	0.522	0.075	0.758	0	0.497	0	interacts with	At5g06290 (interacts with) GPX6	0	3702.AT5G06290.1	136754	3702.AT4G11600.1	133050	0
At5g06290 (interacts with) GAPB	0.45	0.577	0.77	0	0.092	0	interacts with	At5g06290 (interacts with) GAPB	0	3702.AT5G06290.1	136754	3702.AT1G42970.1	118893	0
At5g06290 (interacts with) GPX3	0.555	0.075	0.775	0	0.497	0	interacts with	At5g06290 (interacts with) GPX3	0	3702.AT5G06290.1	136754	3702.AT2G43350.1	126120	0
At5g06290 (interacts with) TY1	0.465	0.118	0.888	0	0.616	0	interacts with	At5g06290 (interacts with) TY1	0.454	3702.AT5G06290.1	136754	3702.AT1G76760.1	121946	0
At5g06290 (interacts with) TH9	0.491	0.152	0.897	0	0.616	0	interacts with	At5g06290 (interacts with) TH9	0.454	3702.AT5G06290.1	136754	3702.AT3G08710.1	127442	0
At5g06290 (interacts with) PRXIIF	0.697	0.119	0.914	0	0.706	0	interacts with	At5g06290 (interacts with) PRXIIF	0	3702.AT5G06290.1	136754	3702.AT3G06050.1	127206	0
At5g06290 (interacts with) CAT	0.629	0.406	0.978	0.213	0.89	0	interacts with	At5g06290 (interacts with) CAT	0.063	3702.AT5G06290.1	136754	3702.AT4G35090.1	135659	0
At5g06290 (interacts with) AT3G52960	0.916	0.317	0.981	0	0.706	0	interacts with	At5g06290 (interacts with) AT3G52960	0	3702.AT5G06290.1	136754	3702.AT3G52960.1	130948	0
At5g06290 (interacts with) ATHM2	0.779	0.203	0.995	0.9	0.616	0	interacts with	At5g06290 (interacts with) ATHM2	0.454	3702.AT5G06290.1	136754	3702.AT4G03520.1	132473	0
PSAG (interacts with) CAB1	0.201	0.401	0.76	0.54	0	0	interacts with	PSAG (interacts with) CAB1	0	3702.AT1G55670.1	119928	3702.AT1G29930.1	118261	0
PSAG (interacts with) GAPB	0.09	0.819	0.829	0	0	0	interacts with	PSAG (interacts with) GAPB	0	3702.AT1G55670.1	119928	3702.AT1G42970.1	118893	0
PSAG (interacts with) GAPA-2	0	0.891	0.892	0	0	0	interacts with	PSAG (interacts with) GAPA-2	0	3702.AT1G55670.1	119928	3702.AT1G12900.1	116584	0
PSAG (interacts with) PSBP-1	0.443	0.882	0.931	0	0	0	interacts with	PSAG (interacts with) PSBP-1	0	3702.AT1G55670.1	119928	3702.AT1G06680.1	115906	0
PSAG (interacts with) DRT112	0.365	0.916	0.944	0	0	0	interacts with	PSAG (interacts with) DRT112	0	3702.AT1G55670.1	119928	3702.AT1G20340.1	117350	0
PSAG (interacts with) PSAD-2	0.466	0.804	0.967	0.36	0.572	0	interacts with	PSAG (interacts with) PSAD-2	0	3702.AT1G55670.1	119928	3702.AT1G03130.1	115533	0
PSAG (interacts with) PSAH2	0.481	0.866	0.978	0.36	0.572	0	interacts with	PSAG (interacts with) PSAH2	0	3702.AT1G55670.1	119928	3702.AT1G52230.1	119555	0
PSAG (interacts with) PSAF	0.819	0.897	0.987	0.36	0	0	interacts with	PSAG (interacts with) PSAF	0	3702.AT1G55670.1	119928	3702.AT1G31330.1	118407	0
PSAH2 (interacts with) CAB1	0.137	0.32	0.592	0.36	0	0	interacts with	PSAH2 (interacts with) CAB1	0	3702.AT1G52230.1	119555	3702.AT1G29930.1	118261	0
PSAH2 (interacts with) GAPB	0.067	0.797	0.802	0	0	0	interacts with	PSAH2 (interacts with) GAPB	0	3702.AT1G52230.1	119555	3702.AT1G42970.1	118893	0
PSAH2 (interacts with) GAPA-2	0.134	0.837	0.853	0	0	0	interacts with	PSAH2 (interacts with) GAPA-2	0	3702.AT1G52230.1	119555	3702.AT1G12900.1	116584	0
PSAH2 (interacts with) PSBP-1	0.094	0.861	0.869	0	0	0	interacts with	PSAH2 (interacts with) PSBP-1	0	3702.AT1G52230.1	119555	3702.AT1G06680.1	115906	0
PSAH2 (interacts with) DRT112	0.443	0.854	0.915	0	0	0	interacts with	PSAH2 (interacts with) DRT112	0	3702.AT1G52230.1	119555	3702.AT1G20340.1	117350	0
PSAH2 (interacts with) PSAF	0.392	0.854	0.975	0.36	0.621	0	interacts with	PSAH2 (interacts with) PSAF	0	3702.AT1G52230.1	119555	3702.AT1G31330.1	118407	0
PSAH2 (interacts with) PSAD-2	0.598	0.843	0.996	0.36	0.918	0	interacts with	PSAH2 (interacts with) PSAD-2	0	3702.AT1G52230.1	119555	3702.AT1G03130.1	115533	0
LHCA3 (interacts with) GAPB	0.048	0.667	0.669	0	0	0	interacts with	LHCA3 (interacts with) GAPB	0	3702.AT1G61520.1	120360	3702.AT1G42970.1	118893	0
LHCA3 (interacts with) GAPA-2	0	0.739	0.739	0	0	0	interacts with	LHCA3 (interacts with) GAPA-2	0	3702.AT1G61520.1	120360	3702.AT1G12900.1	116584	0
LHCA3 (interacts with) CAB1	0.386	0.552	0.799	0.54	0	0.815	interacts with	LHCA3 (interacts with) CAB1	0	3702.AT1G61520.1	120360	3702.AT1G29930.1	118261	0
LHCA3 (interacts with) DRT112	0.167	0.88	0.896	0	0	0	interacts with	LHCA3 (interacts with) DRT112	0	3702.AT1G61520.1	120360	3702.AT1G20340.1	117350	0
LHCA3 (interacts with) PSBP-1	0.553	0.877	0.942	0	0	0	interacts with	LHCA3 (interacts with) PSBP-1	0	3702.AT1G61520.1	120360	3702.AT1G06680.1	115906	0
LHCA3 (interacts with) PSAH2	0.366	0.837	0.985	0.36	0.8	0	interacts with	LHCA3 (interacts with) PSAH2	0	3702.AT1G61520.1	120360	3702.AT1G52230.1	119555	0
LHCA3 (interacts with) PSAD-2	0.534	0.85	0.989	0.36	0.8	0	interacts with	LHCA3 (interacts with) PSAD-2	0	3702.AT1G61520.1	120360	3702.AT1G03130.1	115533	0
LHCA3 (interacts with) PSAG	0.784	0.89	0.995	0.54	0.606	0	interacts with	LHCA3 (interacts with) PSAG	0	3702.AT1G61520.1	120360	3702.AT1G55670.1	119928	0
LHCA3 (interacts with) PSAF	0.813	0.874	0.997	0.36	0.839	0	interacts with	LHCA3 (interacts with) PSAF	0	3702.AT1G61520.1	120360	3702.AT1G31330.1	118407	0
LHCA4 (interacts with) GAPA-2	0	0.515	0.515	0	0	0	interacts with	LHCA4 (interacts with) GAPA-2	0	3702.AT3G47470.1	130353	3702.AT1G12900.1	116584	0
LHCA4 (interacts with) GAPB	0.09	0.588	0.609	0	0	0	interacts with	LHCA4 (interacts with) GAPB	0	3702.AT3G47470.1	130353	3702.AT1G42970.1	118893	0
LHCA4 (interacts with) LHCB2.1	0.556	0.698	0.73	0	0	0.8	interacts with	LHCA4 (interacts with) LHCB2.1	0	3702.AT3G47470.1	130353	3702.AT2G05100.1	122768	0
LHCA4 (interacts with) CAB1	0.326	0.442	0.748	0.54	0	0.796	interacts with	LHCA4 (interacts with) CAB1	0	3702.AT3G47470.1	130353	3702.AT1G29930.1	118261	0
LHCA4 (interacts with) LHCB4.3	0.649	0.433	0.773	0.54	0	0.739	interacts with	LHCA4 (interacts with) LHCB4.3	0	3702.AT3G47470.1	130353	3702.AT2G40100.1	125769	0
LHCA4 (interacts with) DRT112	0.067	0.831	0.835	0	0	0	interacts with	LHCA4 (interacts with) DRT112	0	3702.AT3G47470.1	130353	3702.AT1G20340.1	117350	0
LHCA4 (interacts with) PSI-P	0.129	0.666	0.854	0.54	0	0	interacts with	LHCA4 (interacts with) PSI-P	0	3702.AT3G47470.1	130353	3702.AT2G46820.1	126492	0
LHCA4 (interacts with) LHB1B1	0.405	0.857	0.868	0	0	0.794	interacts with	LHCA4 (interacts with) LHB1B1	0	3702.AT3G47470.1	130353	3702.AT2G34430.1	125159	0
LHCA4 (interacts with) PSBP-1	0.472	0.866	0.926	0	0	0	interacts with	LHCA4 (interacts with) PSBP-1	0	3702.AT3G47470.1	130353	3702.AT1G06680.1	115906	0
LHCA4 (interacts with) PSAE-2	0.073	0.797	0.97	0.36	0.787	0	interacts with	LHCA4 (interacts with) PSAE-2	0	3702.AT3G47470.1	130353	3702.AT2G20260.1	123645	0
LHCA4 (interacts with) PSAG	0.674	0.859	0.977	0.54	0	0	interacts with	LHCA4 (interacts with) PSAG	0	3702.AT3G47470.1	130353	3702.AT1G55670.1	119928	0
LHCA4 (interacts with) PSAH2	0.073	0.746	0.979	0.36	0.88	0	interacts with	LHCA4 (interacts with) PSAH2	0	3702.AT3G47470.1	130353	3702.AT1G52230.1	119555	0
LHCA4 (interacts with) PSAD-2	0.232	0.867	0.984	0.36	0.787	0	interacts with	LHCA4 (interacts with) PSAD-2	0	3702.AT3G47470.1	130353	3702.AT1G03130.1	115533	0
LHCA4 (interacts with) LHCA3	0.981	0.878	0.984	0.54	0.707	0.87	interacts with	LHCA4 (interacts with) LHCA3	0	3702.AT3G47470.1	130353	3702.AT1G61520.1	120360	0
LHCA4 (interacts with) PSAF	0.814	0.881	0.994	0.36	0.671	0	interacts with	LHCA4 (interacts with) PSAF	0	3702.AT3G47470.1	130353	3702.AT1G31330.1	118407	0
PSAN (interacts with) LHCB2.1	0	0.414	0.414	0	0	0	interacts with	PSAN (interacts with) LHCB2.1	0	3702.AT5G64040.2	142112	3702.AT2G05100.1	122768	0
PSAN (interacts with) RBCS3B	0.116	0.367	0.417	0	0	0	interacts with	PSAN (interacts with) RBCS3B	0	3702.AT5G64040.2	142112	3702.AT5G38410.3	139334	0
PSAN (interacts with) TRXF2	0.064	0.414	0.428	0	0	0	interacts with	PSAN (interacts with) TRXF2	0	3702.AT5G64040.2	142112	3702.AT5G16400.1	137735	0
PSAN (interacts with) PGRL1A	0.057	0.603	0.609	0	0	0	interacts with	PSAN (interacts with) PGRL1A	0	3702.AT5G64040.2	142112	3702.AT4G22890.1	134329	0
PSAN (interacts with) CAB1	0	0.442	0.732	0.54	0	0	interacts with	PSAN (interacts with) CAB1	0	3702.AT5G64040.2	142112	3702.AT1G29930.1	118261	0
PSAN (interacts with) LHCB4.3	0.064	0.525	0.777	0.54	0	0	interacts with	PSAN (interacts with) LHCB4.3	0	3702.AT5G64040.2	142112	3702.AT2G40100.1	125769	0
PSAN (interacts with) GAPB	0	0.788	0.788	0	0	0	interacts with	PSAN (interacts with) GAPB	0	3702.AT5G64040.2	142112	3702.AT1G42970.1	118893	0
PSAN (interacts with) GAPA-2	0	0.834	0.834	0	0	0	interacts with	PSAN (interacts with) GAPA-2	0	3702.AT5G64040.2	142112	3702.AT1G12900.1	116584	0
PSAN (interacts with) LHB1B1	0.225	0.884	0.906	0	0	0	interacts with	PSAN (interacts with) LHB1B1	0	3702.AT5G64040.2	142112	3702.AT2G34430.1	125159	0
PSAN (interacts with) DRT112	0.329	0.93	0.951	0	0	0	interacts with	PSAN (interacts with) DRT112	0	3702.AT5G64040.2	142112	3702.AT1G20340.1	117350	0
PSAN (interacts with) PSI-P	0.356	0.861	0.955	0.54	0	0	interacts with	PSAN (interacts with) PSI-P	0	3702.AT5G64040.2	142112	3702.AT2G46820.1	126492	0
PSAN (interacts with) PSBQ-2	0.491	0.916	0.955	0	0	0	interacts with	PSAN (interacts with) PSBQ-2	0	3702.AT5G64040.2	142112	3702.AT4G05180.1	132604	0
PSAN (interacts with) PSBP-1	0.734	0.869	0.963	0	0	0	interacts with	PSAN (interacts with) PSBP-1	0	3702.AT5G64040.2	142112	3702.AT1G06680.1	115906	0
PSAN (interacts with) PSAH2	0.41	0.868	0.976	0.36	0.581	0	interacts with	PSAN (interacts with) PSAH2	0	3702.AT5G64040.2	142112	3702.AT1G52230.1	119555	0
PSAN (interacts with) PSAD-2	0.555	0.889	0.986	0.36	0.61	0	interacts with	PSAN (interacts with) PSAD-2	0	3702.AT5G64040.2	142112	3702.AT1G03130.1	115533	0
PSAN (interacts with) LHCA1	0.736	0.91	0.988	0.54	0	0	interacts with	PSAN (interacts with) LHCA1	0	3702.AT5G64040.2	142112	3702.AT3G54890.1	131153	0
PSAN (interacts with) PSAL	0.815	0.831	0.992	0.36	0.66	0	interacts with	PSAN (interacts with) PSAL	0	3702.AT5G64040.2	142112	3702.AT4G12800.1	133176	0
PSAN (interacts with) LHCA3	0.675	0.878	0.993	0.54	0.66	0	interacts with	PSAN (interacts with) LHCA3	0	3702.AT5G64040.2	142112	3702.AT1G61520.1	120360	0
PSAN (interacts with) PSAE-2	0.475	0.851	0.995	0.36	0.917	0	interacts with	PSAN (interacts with) PSAE-2	0	3702.AT5G64040.2	142112	3702.AT2G20260.1	123645	0
PSAN (interacts with) PSAG	0.753	0.912	0.996	0.54	0.66	0	interacts with	PSAN (interacts with) PSAG	0	3702.AT5G64040.2	142112	3702.AT1G55670.1	119928	0
PSAN (interacts with) PSAF	0.873	0.896	0.996	0.36	0.66	0	interacts with	PSAN (interacts with) PSAF	0	3702.AT5G64040.2	142112	3702.AT1G31330.1	118407	0
PSAN (interacts with) LHCA4	0.734	0.874	0.997	0.54	0.832	0	interacts with	PSAN (interacts with) LHCA4	0	3702.AT5G64040.2	142112	3702.AT3G47470.1	130353	0
PSBP-1 (interacts with) PSAD-2	0.2	0.871	0.925	0	0	0	interacts with	PSBP-1 (interacts with) PSAD-2	0	3702.AT1G06680.1	115906	3702.AT1G03130.1	115533	0.33
PSBO1 (interacts with) GOX1	0	0.412	0.412	0	0	0	interacts with	PSBO1 (interacts with) GOX1	0	3702.AT5G66570.1	142392	3702.AT3G14420.1	128088	0
PSBO1 (interacts with) RBCS3B	0.121	0.37	0.423	0	0	0	interacts with	PSBO1 (interacts with) RBCS3B	0	3702.AT5G66570.1	142392	3702.AT5G38410.3	139334	0
PSBO1 (interacts with) PORA	0.201	0.193	0.439	0	0	0	interacts with	PSBO1 (interacts with) PORA	0	3702.AT5G66570.1	142392	3702.AT5G54190.1	141065	0.2
PSBO1 (interacts with) LHCB2.1	0.15	0.457	0.519	0	0	0	interacts with	PSBO1 (interacts with) LHCB2.1	0	3702.AT5G66570.1	142392	3702.AT2G05100.1	122768	0
PSBO1 (interacts with) PGRL1A	0.055	0.681	0.685	0	0	0	interacts with	PSBO1 (interacts with) PGRL1A	0	3702.AT5G66570.1	142392	3702.AT4G22890.1	134329	0
PSBO1 (interacts with) FNR1	0.116	0.722	0.744	0	0	0	interacts with	PSBO1 (interacts with) FNR1	0	3702.AT5G66570.1	142392	3702.AT5G66190.1	142353	0
PSBO1 (interacts with) LHCB4.3	0.171	0.432	0.764	0.54	0	0	interacts with	PSBO1 (interacts with) LHCB4.3	0	3702.AT5G66570.1	142392	3702.AT2G40100.1	125769	0
PSBO1 (interacts with) PSI-P	0.093	0.771	0.784	0	0	0	interacts with	PSBO1 (interacts with) PSI-P	0	3702.AT5G66570.1	142392	3702.AT2G46820.1	126492	0
PSBO1 (interacts with) PSAH2	0.119	0.802	0.818	0	0	0	interacts with	PSBO1 (interacts with) PSAH2	0	3702.AT5G66570.1	142392	3702.AT1G52230.1	119555	0
PSBO1 (interacts with) GAPA-2	0.057	0.827	0.83	0	0	0	interacts with	PSBO1 (interacts with) GAPA-2	0	3702.AT5G66570.1	142392	3702.AT1G12900.1	116584	0
PSBO1 (interacts with) GAPB	0.12	0.835	0.849	0	0	0	interacts with	PSBO1 (interacts with) GAPB	0	3702.AT5G66570.1	142392	3702.AT1G42970.1	118893	0
PSBO1 (interacts with) CAB1	0.523	0.512	0.883	0.54	0	0	interacts with	PSBO1 (interacts with) CAB1	0	3702.AT5G66570.1	142392	3702.AT1G29930.1	118261	0
PSBO1 (interacts with) LHB1B1	0.504	0.82	0.907	0	0	0	interacts with	PSBO1 (interacts with) LHB1B1	0	3702.AT5G66570.1	142392	3702.AT2G34430.1	125159	0
PSBO1 (interacts with) PSAE-2	0.171	0.851	0.907	0	0	0	interacts with	PSBO1 (interacts with) PSAE-2	0	3702.AT5G66570.1	142392	3702.AT2G20260.1	123645	0.314
PSBO1 (interacts with) PSAD-2	0.104	0.834	0.918	0	0	0	interacts with	PSBO1 (interacts with) PSAD-2	0	3702.AT5G66570.1	142392	3702.AT1G03130.1	115533	0.493
PSBO1 (interacts with) PSAG	0.227	0.909	0.927	0	0	0	interacts with	PSBO1 (interacts with) PSAG	0	3702.AT5G66570.1	142392	3702.AT1G55670.1	119928	0
PSBO1 (interacts with) PSAL	0.245	0.859	0.929	0	0	0	interacts with	PSBO1 (interacts with) PSAL	0	3702.AT5G66570.1	142392	3702.AT4G12800.1	133176	0.392
PSBO1 (interacts with) LHCA3	0.554	0.865	0.937	0	0	0	interacts with	PSBO1 (interacts with) LHCA3	0	3702.AT5G66570.1	142392	3702.AT1G61520.1	120360	0
PSBO1 (interacts with) DRT112	0.396	0.901	0.937	0	0	0	interacts with	PSBO1 (interacts with) DRT112	0	3702.AT5G66570.1	142392	3702.AT1G20340.1	117350	0
PSBO1 (interacts with) LHCA1	0.447	0.908	0.947	0	0	0	interacts with	PSBO1 (interacts with) LHCA1	0	3702.AT5G66570.1	142392	3702.AT3G54890.1	131153	0
PSBO1 (interacts with) LHCA4	0.553	0.895	0.951	0	0	0	interacts with	PSBO1 (interacts with) LHCA4	0	3702.AT5G66570.1	142392	3702.AT3G47470.1	130353	0
PSBO1 (interacts with) PSAN	0.602	0.902	0.959	0	0	0	interacts with	PSBO1 (interacts with) PSAN	0	3702.AT5G66570.1	142392	3702.AT5G64040.2	142112	0
PSBO1 (interacts with) PSBQ-2	0.663	0.891	0.974	0.36	0	0	interacts with	PSBO1 (interacts with) PSBQ-2	0	3702.AT5G66570.1	142392	3702.AT4G05180.1	132604	0
PSBO1 (interacts with) PSAF	0.658	0.915	0.984	0	0	0	interacts with	PSBO1 (interacts with) PSAF	0	3702.AT5G66570.1	142392	3702.AT1G31330.1	118407	0.499
PSBO1 (interacts with) PSBP-1	0.956	0.877	0.997	0.36	0	0	interacts with	PSBO1 (interacts with) PSBP-1	0	3702.AT5G66570.1	142392	3702.AT1G06680.1	115906	0.333
LHCA1 (interacts with) LHCB2.1	0.461	0.671	0.694	0	0	0.841	interacts with	LHCA1 (interacts with) LHCB2.1	0	3702.AT3G54890.1	131153	3702.AT2G05100.1	122768	0
LHCA1 (interacts with) GAPA-2	0	0.736	0.736	0	0	0	interacts with	LHCA1 (interacts with) GAPA-2	0	3702.AT3G54890.1	131153	3702.AT1G12900.1	116584	0
LHCA1 (interacts with) CAB1	0.479	0.415	0.738	0.54	0	0.852	interacts with	LHCA1 (interacts with) CAB1	0	3702.AT3G54890.1	131153	3702.AT1G29930.1	118261	0
LHCA1 (interacts with) LHCB4.3	0.605	0.438	0.753	0.54	0	0.855	interacts with	LHCA1 (interacts with) LHCB4.3	0	3702.AT3G54890.1	131153	3702.AT2G40100.1	125769	0
LHCA1 (interacts with) GAPB	0.135	0.777	0.799	0	0	0	interacts with	LHCA1 (interacts with) GAPB	0	3702.AT3G54890.1	131153	3702.AT1G42970.1	118893	0
LHCA1 (interacts with) PSI-P	0.174	0.669	0.863	0.54	0	0	interacts with	LHCA1 (interacts with) PSI-P	0	3702.AT3G54890.1	131153	3702.AT2G46820.1	126492	0
LHCA1 (interacts with) LHB1B1	0.588	0.859	0.871	0	0	0.855	interacts with	LHCA1 (interacts with) LHB1B1	0	3702.AT3G54890.1	131153	3702.AT2G34430.1	125159	0
LHCA1 (interacts with) PSAE-2	0.137	0.838	0.902	0.36	0	0	interacts with	LHCA1 (interacts with) PSAE-2	0	3702.AT3G54890.1	131153	3702.AT2G20260.1	123645	0
LHCA1 (interacts with) DRT112	0	0.903	0.903	0	0	0	interacts with	LHCA1 (interacts with) DRT112	0	3702.AT3G54890.1	131153	3702.AT1G20340.1	117350	0
LHCA1 (interacts with) PSBP-1	0.448	0.882	0.932	0	0	0	interacts with	LHCA1 (interacts with) PSBP-1	0	3702.AT3G54890.1	131153	3702.AT1G06680.1	115906	0
LHCA1 (interacts with) LHCA4	0.989	0.912	0.963	0.54	0	0.865	interacts with	LHCA1 (interacts with) LHCA4	0	3702.AT3G54890.1	131153	3702.AT3G47470.1	130353	0
LHCA1 (interacts with) PSAG	0.743	0.904	0.987	0.54	0	0	interacts with	LHCA1 (interacts with) PSAG	0	3702.AT3G54890.1	131153	3702.AT1G55670.1	119928	0
LHCA1 (interacts with) LHCA3	0.974	0.883	0.99	0.54	0.8	0.825	interacts with	LHCA1 (interacts with) LHCA3	0	3702.AT3G54890.1	131153	3702.AT1G61520.1	120360	0
LHCA1 (interacts with) PSAH2	0.526	0.843	0.991	0.36	0.838	0	interacts with	LHCA1 (interacts with) PSAH2	0	3702.AT3G54890.1	131153	3702.AT1G52230.1	119555	0
LHCA1 (interacts with) PSAD-2	0.433	0.899	0.993	0.36	0.838	0	interacts with	LHCA1 (interacts with) PSAD-2	0	3702.AT3G54890.1	131153	3702.AT1G03130.1	115533	0
LHCA1 (interacts with) PSAF	0.781	0.909	0.998	0.36	0.866	0	interacts with	LHCA1 (interacts with) PSAF	0	3702.AT3G54890.1	131153	3702.AT1G31330.1	118407	0
LOS2 (interacts with) NIA1	0.374	0.081	0.4	0	0	0	interacts with	LOS2 (interacts with) NIA1	0	3702.AT2G36530.1	125383	3702.AT1G77760.1	122053	0
LOS2 (interacts with) GLDP2	0.409	0	0.424	0	0	0	interacts with	LOS2 (interacts with) GLDP2	0.066	3702.AT2G36530.1	125383	3702.AT2G26080.1	124267	0
LOS2 (interacts with) STZ	0.563	0	0.565	0	0.045	0	interacts with	LOS2 (interacts with) STZ	0	3702.AT2G36530.1	125383	3702.AT1G27730.1	118057	0
LOS2 (interacts with) TY1	0.319	0.093	0.609	0	0.418	0	interacts with	LOS2 (interacts with) TY1	0	3702.AT2G36530.1	125383	3702.AT1G76760.1	121946	0
LOS2 (interacts with) GAPB	0.482	0.94	0.994	0.213	0.666	0	interacts with	LOS2 (interacts with) GAPB	0.454	3702.AT2G36530.1	125383	3702.AT1G42970.1	118893	0
LOS2 (interacts with) GAPA-2	0.499	0.94	0.994	0.213	0.666	0	interacts with	LOS2 (interacts with) GAPA-2	0.454	3702.AT2G36530.1	125383	3702.AT1G12900.1	116584	0
LOS2 (interacts with) GAPCP-2	0.474	0.958	0.996	0.213	0.666	0	interacts with	LOS2 (interacts with) GAPCP-2	0.454	3702.AT2G36530.1	125383	3702.AT1G16300.1	116943	0
GAPC1 (interacts with) GPX3	0.406	0	0.446	0	0.106	0	interacts with	GAPC1 (interacts with) GPX3	0	3702.AT3G04120.1	126980	3702.AT2G43350.1	126120	0
GAPC1 (interacts with) AT3G02360	0.319	0.23	0.455	0	0.044	0	interacts with	GAPC1 (interacts with) AT3G02360	0	3702.AT3G04120.1	126980	3702.AT3G02360.1	126787	0
GAPC1 (interacts with) NADP-ME4	0.445	0	0.458	0	0	0	interacts with	GAPC1 (interacts with) NADP-ME4	0.064	3702.AT3G04120.1	126980	3702.AT1G79750.1	122256	0
GAPC1 (interacts with) TY1	0.334	0.063	0.535	0	0.299	0	interacts with	GAPC1 (interacts with) TY1	0.064	3702.AT3G04120.1	126980	3702.AT1G76760.1	121946	0
GAPC1 (interacts with) NIA1	0.579	0.088	0.601	0	0.045	0	interacts with	GAPC1 (interacts with) NIA1	0	3702.AT3G04120.1	126980	3702.AT1G77760.1	122053	0
GAPC1 (interacts with) GAPCP-2	0.677	0.145	0.825	0.8	0	0.98	interacts with	GAPC1 (interacts with) GAPCP-2	0	3702.AT3G04120.1	126980	3702.AT1G16300.1	116943	0.527
GAPC1 (interacts with) LOS2	0.477	0.988	0.998	0.213	0.666	0	interacts with	GAPC1 (interacts with) LOS2	0.454	3702.AT3G04120.1	126980	3702.AT2G36530.1	125383	0
AT2G30050 (interacts with) AT1G52380	0.644	0.109	0.669	0	0	0	interacts with	AT2G30050 (interacts with) AT1G52380	0	3702.AT2G30050.1	124678	3702.AT1G52380.1	119572	0
AT3G63460 (interacts with) BS14A	0.463	0	0.678	0	0.425	0	interacts with	AT3G63460 (interacts with) BS14A	0	3702.AT3G63460.1	132052	3702.AT3G58170.1	131495	0
AT3G63460 (interacts with) AT2G30050	0.638	0.248	0.998	0.9	0.945	0	interacts with	AT3G63460 (interacts with) AT2G30050	0	3702.AT3G63460.1	132052	3702.AT2G30050.1	124678	0
PSAL (interacts with) LHCB4.3	0	0.193	0.461	0.36	0	0	interacts with	PSAL (interacts with) LHCB4.3	0	3702.AT4G12800.1	133176	3702.AT2G40100.1	125769	0
PSAL (interacts with) CAB1	0.119	0.453	0.664	0.36	0	0	interacts with	PSAL (interacts with) CAB1	0	3702.AT4G12800.1	133176	3702.AT1G29930.1	118261	0
PSAL (interacts with) LHB1B1	0.113	0.688	0.712	0	0	0	interacts with	PSAL (interacts with) LHB1B1	0	3702.AT4G12800.1	133176	3702.AT2G34430.1	125159	0
PSAL (interacts with) GAPB	0	0.848	0.848	0	0	0	interacts with	PSAL (interacts with) GAPB	0	3702.AT4G12800.1	133176	3702.AT1G42970.1	118893	0
PSAL (interacts with) GAPA-2	0	0.86	0.86	0	0	0	interacts with	PSAL (interacts with) GAPA-2	0	3702.AT4G12800.1	133176	3702.AT1G12900.1	116584	0
PSAL (interacts with) PSBQ-2	0.272	0.855	0.89	0	0	0	interacts with	PSAL (interacts with) PSBQ-2	0	3702.AT4G12800.1	133176	3702.AT4G05180.1	132604	0
PSAL (interacts with) DRT112	0.518	0.872	0.935	0	0	0	interacts with	PSAL (interacts with) DRT112	0	3702.AT4G12800.1	133176	3702.AT1G20340.1	117350	0
PSAL (interacts with) PSBP-1	0.473	0.901	0.945	0	0	0	interacts with	PSAL (interacts with) PSBP-1	0	3702.AT4G12800.1	133176	3702.AT1G06680.1	115906	0
PSAL (interacts with) LHCA4	0.734	0.758	0.955	0.36	0	0	interacts with	PSAL (interacts with) LHCA4	0	3702.AT4G12800.1	133176	3702.AT3G47470.1	130353	0
PSAL (interacts with) PSAH2	0.384	0.846	0.97	0.36	0.572	0	interacts with	PSAL (interacts with) PSAH2	0	3702.AT4G12800.1	133176	3702.AT1G52230.1	119555	0
PSAL (interacts with) PSI-P	0.491	0.794	0.973	0.36	0.561	0	interacts with	PSAL (interacts with) PSI-P	0	3702.AT4G12800.1	133176	3702.AT2G46820.1	126492	0.233
PSAL (interacts with) LHCA1	0.738	0.877	0.992	0.36	0.671	0	interacts with	PSAL (interacts with) LHCA1	0	3702.AT4G12800.1	133176	3702.AT3G54890.1	131153	0
PSAL (interacts with) PSAG	0.82	0.864	0.993	0.36	0.606	0	interacts with	PSAL (interacts with) PSAG	0	3702.AT4G12800.1	133176	3702.AT1G55670.1	119928	0
PSAL (interacts with) LHCA3	0.738	0.857	0.993	0.36	0.742	0	interacts with	PSAL (interacts with) LHCA3	0	3702.AT4G12800.1	133176	3702.AT1G61520.1	120360	0
PSAL (interacts with) PSAE-2	0.574	0.85	0.998	0.36	0.937	0	interacts with	PSAL (interacts with) PSAE-2	0	3702.AT4G12800.1	133176	3702.AT2G20260.1	123645	0.498
PSAL (interacts with) PSAD-2	0.588	0.81	0.998	0.36	0.938	0	interacts with	PSAL (interacts with) PSAD-2	0	3702.AT4G12800.1	133176	3702.AT1G03130.1	115533	0.495
PSAL (interacts with) PSAF	0.914	0.893	0.999	0.36	0.962	0	interacts with	PSAL (interacts with) PSAF	0.063	3702.AT4G12800.1	133176	3702.AT1G31330.1	118407	0.517
PSAF (interacts with) GAPA-2	0	0.777	0.777	0	0	0	interacts with	PSAF (interacts with) GAPA-2	0	3702.AT1G31330.1	118407	3702.AT1G12900.1	116584	0
PSAF (interacts with) CAB1	0.499	0.427	0.8	0.36	0	0	interacts with	PSAF (interacts with) CAB1	0	3702.AT1G31330.1	118407	3702.AT1G29930.1	118261	0
PSAF (interacts with) DRT112	0.593	0.906	0.96	0	0	0	interacts with	PSAF (interacts with) DRT112	0	3702.AT1G31330.1	118407	3702.AT1G20340.1	117350	0
PSAF (interacts with) PSBP-1	0.825	0.882	0.978	0	0	0	interacts with	PSAF (interacts with) PSBP-1	0	3702.AT1G31330.1	118407	3702.AT1G06680.1	115906	0
PSAF (interacts with) PSAD-2	0.49	0.924	0.999	0.36	0.94	0	interacts with	PSAF (interacts with) PSAD-2	0	3702.AT1G31330.1	118407	3702.AT1G03130.1	115533	0.522
PSAE-2 (interacts with) CAB1	0.1	0.323	0.576	0.36	0	0	interacts with	PSAE-2 (interacts with) CAB1	0	3702.AT2G20260.1	123645	3702.AT1G29930.1	118261	0
PSAE-2 (interacts with) GAPA-2	0	0.578	0.579	0	0	0	interacts with	PSAE-2 (interacts with) GAPA-2	0	3702.AT2G20260.1	123645	3702.AT1G12900.1	116584	0
PSAE-2 (interacts with) GAPB	0	0.669	0.669	0	0	0	interacts with	PSAE-2 (interacts with) GAPB	0	3702.AT2G20260.1	123645	3702.AT1G42970.1	118893	0
PSAE-2 (interacts with) PSBP-1	0.227	0.849	0.878	0	0	0	interacts with	PSAE-2 (interacts with) PSBP-1	0	3702.AT2G20260.1	123645	3702.AT1G06680.1	115906	0
PSAE-2 (interacts with) LHCA3	0.17	0.837	0.906	0.36	0	0	interacts with	PSAE-2 (interacts with) LHCA3	0	3702.AT2G20260.1	123645	3702.AT1G61520.1	120360	0
PSAE-2 (interacts with) DRT112	0.56	0.845	0.943	0	0	0	interacts with	PSAE-2 (interacts with) DRT112	0	3702.AT2G20260.1	123645	3702.AT1G20340.1	117350	0.242
PSAE-2 (interacts with) PSAG	0.172	0.88	0.963	0.36	0.491	0	interacts with	PSAE-2 (interacts with) PSAG	0	3702.AT2G20260.1	123645	3702.AT1G55670.1	119928	0
PSAE-2 (interacts with) PSAH2	0.69	0.847	0.986	0.36	0.598	0	interacts with	PSAE-2 (interacts with) PSAH2	0	3702.AT2G20260.1	123645	3702.AT1G52230.1	119555	0
PSAE-2 (interacts with) PSAF	0.5	0.845	0.997	0.36	0.924	0	interacts with	PSAE-2 (interacts with) PSAF	0	3702.AT2G20260.1	123645	3702.AT1G31330.1	118407	0.519
PSAE-2 (interacts with) PSAD-2	0.831	0.823	0.999	0.36	0.924	0	interacts with	PSAE-2 (interacts with) PSAD-2	0	3702.AT2G20260.1	123645	3702.AT1G03130.1	115533	0.517
